# Supplementary material for: Massively parallel genetic perturbation suggests the energetic structure of an amyloid-β transition state
Source: Sci Adv. 2025 Jun 11;11(24):eadv1422. doi: 10.1126/sciadv.adv1422 (PMC12153979; doi:10.1126/sciadv.adv1422)
Supplement: Supplementary file 2 — Tables S1 to S11 [file sciadv.adv1422_tables_s1_to_s11.zip]

Archive with 11 entries (11 files):
- sciadv.adv1422_table_s1.xlsx
- sciadv.adv1422_table_s2.xlsx
- sciadv.adv1422_table_s3.xlsx
- sciadv.adv1422_table_s4.xlsx
- sciadv.adv1422_table_s5.xlsx
- sciadv.adv1422_table_s6.xlsx
- sciadv.adv1422_table_s7.xlsx
- sciadv.adv1422_table_s8.xlsx
- sciadv.adv1422_table_s9.xlsx
- sciadv.adv1422_table_s10.xlsx
- sciadv.adv1422_table_s11.xlsx
