# Supplementary material for: Massively parallel genetic perturbation suggests the energetic structure of an amyloid-β transition state
Source: Sci Adv. 2025 Jun 11;11(24):eadv1422. doi: 10.1126/sciadv.adv1422 (PMC12153979; doi:10.1126/sciadv.adv1422)
Supplement: Supplementary file 2 — Tables S1 to S11 [file sciadv.adv1422_tables_s1_to_s11.zip › sciadv.adv1422_table_s6.xlsx]

## Sheet: 2BEG
	Pdb	total energy	Backbone Hbond	Sidechain Hbond	Van der Waals	Electrostatics	Solvation Polar	Solvation Hydrophobic	Van der Waals clashes	entropy sidechain	entropy mainchain	sloop_entropy	mloop_entropy	cis_bond	torsional clash	backbone clash	helix dipole	water bridge	disulfide	electrostatic kon	partial covalent bonds	energy Ionisation	Entropy Complex	mutation	mutated_pos	new_aa	ddG_per_monomer
0	2beg_4_stack_Repair_1.pdb	0.358002	0.243394	0	4.29178	-0.241449	-5.92338	7.01178	-1.96605	-2.15582	-0.926229	0	0	0	0.0239781	-0.319409	0	0	0	-1.94511e-12	0	0	0	L17G	L-17	G	0.0895005
1	2beg_4_stack_Repair_2.pdb	1.64027	0.185001	0	2.74765	-0.234722	-3.33243	4.91988	-0.556812	-1.92456	-0.190655	0	0	0	0.0269203	-0.316171	0	0	0	-2.9674e-12	0	0	0	L17A	L-17	A	0.410067
2	2beg_4_stack_Repair_3.pdb	3.75362	0.0554145	0	1.7981	-0.0586774	-0.483141	3.75865	-0.194942	-1.16295	-0.164753	0	0	0	0.205917	-0.101343	0	0	0	-4.98268e-12	0	0	0	L17V	L-17	V	0.938405
3	2beg_4_stack_Repair_4.pdb	-1.54942	0.00857675	0	-1.12951	0.140252	0.486379	-1.37477	-0.34837	0.732083	-0.104483	0	0	0	0.0404182	0.0175522	0	0	0	5.23004e-12	0	0	0	L17M	L-17	M	-0.387355
4	2beg_4_stack_Repair_5.pdb	2.39835	0.0585316	0	0.461116	0.157027	0.875763	1.08283	0.112816	-0.257033	-0.370391	0	0	0	0.27769	0.166344	0	0	0	2.78355e-12	0	0	0	L17I	L-17	I	0.599588
5	2beg_4_stack_Repair_6.pdb	3.90677	0.106457	0	0.00656604	3.16039	0.494606	0.860892	-0.395891	-0.743329	0.379904	0	0	0	0.0371718	0.0221483	0	0	0	4.03677e-12	0	0	0	L17F	L-17	F	0.976692
6	2beg_4_stack_Repair_7.pdb	3.20433	0.0659004	0	-0.425687	2.9651	0.612496	0.205381	-0.212548	-0.30682	0.216346	0	0	0	0.0841612	0.00375961	0	0	0	5.42322e-12	0	0	0	L17Y	L-17	Y	0.801083
7	2beg_4_stack_Repair_8.pdb	-1.04233	0.0975721	0	-1.55257	0.236162	1.32889	-1.59158	-0.522001	0.842468	-0.0631302	0	0	0	0.181864	-0.429942	0	0	0	6.44507e-12	0	0	0	L17W	L-17	W	-0.260582
8	2beg_4_stack_Repair_9.pdb	2.89867	0.133594	8.88178e-16	1.19942	0.325924	-0.763755	2.4442	-0.250649	-0.505164	-0.107968	0	0	0	0.0419147	-0.254096	0	0	0	0.381149	0	0	0	L17K	L-17	K	0.724668
9	2beg_4_stack_Repair_10.pdb	4.16355	0.16793	0	0.908057	0.864963	-0.408337	2.62744	-0.55524	-0.619302	0.0532624	0	0	0	0.253123	-0.25509	0	0	0	0.871652	0	0	0	L17R	L-17	R	1.04089
10	2beg_4_stack_Repair_11.pdb	3.22897	0.161153	0	2.17561	-0.606527	-0.697182	4.61089	-0.80432	-1.36604	-0.0725626	0	0	0	0.00521694	-0.236771	0	0	0	-0.177276	0	0	0	L17D	L-17	D	0.807242
11	2beg_4_stack_Repair_12.pdb	1.94918	0.100655	0	1.07412	-1.35981	0.442677	2.75648	-0.32344	-0.209844	-0.2345	0	0	0	0.0373628	-0.180383	0	0	0	-0.334515	0	0	0	L17E	L-17	E	0.487295
12	2beg_4_stack_Repair_13.pdb	2.51517	0.175096	0	2.90008	-0.167509	-2.96282	5.84444	-1.27551	-1.63882	-0.331009	0	0	0	-0.0287742	-0.622941	0	0	0	1.9555e-11	0	0	0	L17S	L-17	S	0.628792
13	2beg_4_stack_Repair_14.pdb	3.70645	0.0647952	-0.786319	2.07876	-0.0759934	-0.959633	4.57467	-0.481084	-0.849618	-0.335964	0	0	0	0.476837	-0.452652	0	0	0	1.95155e-11	0	0	0	L17T	L-17	T	0.926612
14	2beg_4_stack_Repair_15.pdb	1.97614	0.138474	3.55271e-15	1.89062	-0.180747	-2.07128	4.20864	-1.05106	-0.951315	-0.207236	0	0	0	0.200041	-0.192193	0	0	0	1.95142e-11	0	0	0	L17C	L-17	C	0.494035
15	2beg_4_stack_Repair_16.pdb	3.4073	0.137114	-1.2525	1.94979	-0.0948989	-0.918989	4.35801	-0.172624	-0.39802	-0.321989	0	0	0	0.1214	-0.220379	0	0	0	1.94786e-11	0	0	0	L17N	L-17	N	0.851825
16	2beg_4_stack_Repair_17.pdb	2.99487	0.134981	-0.727668	1.13352	-0.0484061	0.0123398	3.01425	-0.384356	0.0910682	-0.297872	0	0	0	0.0670035	-0.137693	0	0	0	1.76308e-11	0	0	0	L17Q	L-17	Q	0.748718
17	2beg_4_stack_Repair_18.pdb	3.14512	0.0963159	5.32907e-15	1.16774	0.0494406	0.391425	3.2226	-1.22231	-0.557243	-0.0823556	0	0	0	-0.119009	-0.528678	0	0	0	1.7212e-11	0	0.198505	0	L17H	L-17	H	0.78628
18	2beg_4_stack_Repair_19.pdb	4.44949	0.103113	5.32907e-15	2.08027	-0.0367134	-0.778064	4.32631	0.513231	-1.53343	-0.264474	0	0	0	0.0392324	-0.134221	0	0	0	1.69456e-11	0	-2.15661e-14	0	L17P	L-17	P	1.11237
19	2beg_4_stack_Repair_20.pdb	5.9941	0.3933	2.39808e-14	3.88075	0.031371	-3.91369	6.33501	-0.622328	-1.6874	1.7733	0	0	0	-0.196215	-0.971548	0	0	0	1.63576e-11	0	-2.15661e-14	0	V18G	V-18	G	1.49853
20	2beg_4_stack_Repair_21.pdb	3.32637	0.253367	6.12843e-14	2.49727	0.224553	-2.19117	4.30746	-0.513108	-1.87073	0.865119	0	0	0	-0.246396	-0.688679	0	0	0	1.46598e-11	0	-2.15661e-14	0	V18A	V-18	A	0.831592
21	2beg_4_stack_Repair_22.pdb	-0.250108	-0.0409606	7.81597e-14	-1.26199	0.48204	1.06646	-2.42803	0.0334499	1.03843	0.725122	0	0	0	0.132907	-0.0900541	0	0	0	0.0024651	0	-2.15661e-14	0	V18L	V-18	L	-0.062527
22	2beg_4_stack_Repair_23.pdb	-3.56386	0.0852769	1.03029e-13	-1.95899	0.263874	-0.544058	-3.33189	-0.293309	1.68083	0.268575	0	0	0	0.260129	-0.323178	0	0	0	0.00570269	0	-2.15661e-14	0	V18M	V-18	M	-0.890965
23	2beg_4_stack_Repair_24.pdb	-1.19136	-0.0342866	0	-1.38455	0.0546447	0.753794	-2.77761	0.359037	1.36784	0.102994	0	0	0	0.36678	0.146432	0	0	0	0	0	0	0	V18I	V-18	I	-0.29784
24	2beg_4_stack_Repair_25.pdb	-0.917276	0.0313762	1.37668e-13	-1.75129	1.23448	0.682854	-2.4184	-0.162994	0.952238	0.675581	0	0	0	-0.161115	-0.200848	0	0	0	6.44893e-08	0	-2.15661e-14	0	V18F	V-18	F	-0.229319
25	2beg_4_stack_Repair_26.pdb	0.47187	0.022325	1.72307e-13	-1.22969	0.98834	0.831021	-1.27879	-0.212687	0.974693	0.515087	0	0	0	-0.138425	-0.133152	0	0	0	6.44923e-08	0	-2.15661e-14	0	V18Y	V-18	Y	0.117968
26	2beg_4_stack_Repair_27.pdb	-1.23971	0.0723879	1.67866e-13	-2.21764	0.475168	1.10359	-2.80948	-0.0374888	1.30967	1.05583	0	0	0	-0.191743	-0.236944	0	0	0	-5.05539e-08	0	-2.15661e-14	0	V18W	V-18	W	-0.309928
27	2beg_4_stack_Repair_28.pdb	1.52232	0.181174	2.07834e-13	-0.186252	1.3677	-0.506388	-0.409759	-0.236492	1.05319	-0.0373776	0	0	0	-0.17251	-0.418069	0	0	0	0.469029	0	-2.15661e-14	0	V18K	V-18	K	0.38058
28	2beg_4_stack_Repair_29.pdb	2.47472	0.215216	2.36255e-13	-0.367165	-0.00918031	0.136896	0.570389	-0.0394269	1.06162	0.0990301	0	0	0	0.0389945	-0.192231	0	0	0	0.76834	0	-2.15661e-14	0	V18R	V-18	R	0.61868
29	2beg_4_stack_Repair_30.pdb	4.57009	0.22208	2.38032e-13	1.3698	-1.37815	0.997547	3.22625	-0.242615	0.0170541	0.408136	0	0	0	-0.149152	-0.381349	0	0	0	0.0991464	0	-2.15661e-14	0	V18D	V-18	D	1.14252
30	2beg_4_stack_Repair_31.pdb	2.2039	-0.686892	-0.879	0.877591	-1.42244	0.508495	2.20365	-0.447479	1.26395	0.785636	0	0	0	-0.214245	-0.460064	0	0	0	0.214629	0	-2.15661e-14	0	V18E	V-18	E	0.550975
31	2beg_4_stack_Repair_32.pdb	4.73016	0.194368	2.34479e-13	2.17269	0.379195	-1.21983	4.78918	-0.0279724	-1.27895	-0.0645642	0	0	0	-0.213962	-0.589499	0	0	0	-2.22361e-08	0	-2.15661e-14	0	V18S	V-18	S	1.18254
32	2beg_4_stack_Repair_33.pdb	2.73055	0.118971	-1.77636e-15	0.723823	-0.0285396	-0.0149445	1.76055	0.346156	-0.0845266	-0.294567	0	0	0	0.203633	-0.168138	0	0	0	0	0	0	0	V18T	V-18	T	0.682638
33	2beg_4_stack_Repair_34.pdb	2.5219	0.197375	-0.372	0.88895	0.165191	-1.04973	2.45398	-0.388329	0.346921	0.443687	0	0	0	-0.163757	-0.421149	0	0	0	-0.000385284	0	-2.15661e-14	0	V18C	V-18	C	0.630475
34	2beg_4_stack_Repair_35.pdb	3.58756	-0.527764	-1.30027	0.595387	0.516014	0.543763	2.15339	0.0467741	0.570407	0.999535	0	0	0	-0.0174002	-0.314668	0	0	0	0.00771962	0	-2.15661e-14	0	V18N	V-18	N	0.89689
35	2beg_4_stack_Repair_36.pdb	1.39068	-0.324504	-2.52345	0.420587	-0.0225874	-0.175202	1.50873	-0.148814	2.05204	0.687861	0	0	0	-0.0839817	-0.344462	0	0	0	0	0	0	0	V18Q	V-18	Q	0.34767
36	2beg_4_stack_Repair_37.pdb	4.0624	0.0351007	-0.778614	-0.811839	0.318367	2.66737	0.519541	0.00604884	1.1238	0.899282	0	0	0	-0.195567	-0.267716	0	0	0	-0.00304686	0	0.281949	0	V18H	V-18	H	1.0156
37	2beg_4_stack_Repair_38.pdb	8.62203	3.44913	9.62785e-13	0.961928	0.363694	-1.38339	1.2836	1.55005	-0.809437	3.33939	0	0	0	-0.121224	-0.869651	0	0	0	-0.0117078	0	-2.80956e-14	0	V18P	V-18	P	2.15551
38	2beg_4_stack_Repair_39.pdb	12.9011	0.581531	-9.62785e-13	7.99771	-0.0574163	-5.49432	12.643	-1.61255	-3.76803	3.29216	0	0	0	-0.68099	-3.82589	0	0	0	-7.68373e-08	0	2.80956e-14	0	F19G	F-19	G	3.22527
39	2beg_4_stack_Repair_40.pdb	8.36533	0.31359	0	6.67498	-0.0920629	-3.75944	10.7639	-1.44035	-3.63019	-0.337552	0	0	0	-0.127542	-3.0264	0	0	0	0	0	0	0	F19A	F-19	A	2.09133
40	2beg_4_stack_Repair_41.pdb	7.42369	0.162566	0	4.6129	-0.0540172	-1.58712	7.33056	-0.925521	-2.25894	0.291747	0	0	0	-0.148482	-1.97212	0	0	0	0	0	0	0	F19V	F-19	V	1.85592
41	2beg_4_stack_Repair_42.pdb	1.48776	0.0405724	0	2.21262	-0.0895627	-0.990305	2.47664	-1.58665	-0.28326	-0.344434	0	0	0	0.0521383	-1.28835	0	0	0	0	0	0	0	F19L	F-19	L	0.37194
42	2beg_4_stack_Repair_43.pdb	1.14829	0.0876253	0	0.644155	-0.059279	-0.305336	0.71559	-0.130284	0.62279	-0.322379	0	0	0	-0.104592	-0.388947	0	0	0	0	0	0	0	F19M	F-19	M	0.287073
43	2beg_4_stack_Repair_44.pdb	3.55884	0.0731741	-9.62785e-13	2.35854	-0.0474399	-0.831999	2.633	-0.933645	-0.189788	0.62246	0	0	0	-0.125467	-1.60945	0	0	0	-7.68373e-08	0	2.80956e-14	0	F19I	F-19	I	0.88971
44	2beg_4_stack_Repair_45.pdb	3.39347	-0.553577	-0.543444	-0.808621	0.0565991	2.70745	0.183408	2.17422	0.208415	0.199431	0	0	0	-0.230407	0.607645	0	0	0	0	0	0	0	F19Y	F-19	Y	0.848368
45	2beg_4_stack_Repair_46.pdb	3.44906	-0.082667	9.62785e-13	-2.94544	-0.010615	4.49424	-3.57168	4.0429	0.302936	1.37385	0	0	0	-0.154475	1.53561	0	0	0	7.68373e-08	0	-2.80956e-14	0	F19W	F-19	W	0.862265
46	2beg_4_stack_Repair_47.pdb	6.87962	-2.21463	-2.3997	2.25744	0.391436	3.95535	4.50437	-1.2782	1.91461	-0.11447	0	0	0	-0.377178	-1.18711	0	0	0	0.240594	0	2.80956e-14	0	F19K	F-19	K	1.71991
47	2beg_4_stack_Repair_48.pdb	8.88981	-2.2779	-2.0262	1.83387	0.920193	3.15397	5.90911	-1.42323	1.29028	-0.0333282	0	0	0	0.937307	-0.928859	0	0	0	0.605735	0	0	0	F19R	F-19	R	2.22245
48	2beg_4_stack_Repair_49.pdb	12.3587	0.266508	0	5.58641	1.38992	-0.120906	9.88079	-1.43545	-2.75877	-1.43397	0	0	0	0.303059	-2.53367	0	0	0	0.681133	0	0	0	F19D	F-19	D	3.08968
49	2beg_4_stack_Repair_50.pdb	10.1137	-0.236223	-0.397033	4.19687	0.460148	1.0743	7.68109	-1.47655	-1.09431	-0.32088	0	0	0	-0.276571	-2.02955	0	0	0	0.502858	0	0	0	F19E	F-19	E	2.52842
50	2beg_4_stack_Repair_51.pdb	10.7683	0.338058	0	6.57742	-0.0758487	-2.64557	11.7242	-1.58345	-3.10577	-0.107511	0	0	0	-0.353222	-2.62473	0	0	0	0	0	0	0	F19S	F-19	S	2.69207
51	2beg_4_stack_Repair_52.pdb	9.99128	0.0993639	-0.635486	5.34011	-0.0556787	-1.45469	9.50362	-1.123	-2.02388	0.399039	0	0	0	-0.0581107	-2.29911	0	0	0	0	0	0	0	F19T	F-19	T	2.49782
52	2beg_4_stack_Repair_53.pdb	7.83828	0.256241	0	5.61085	-0.0571331	-3.10853	9.58603	-1.50965	-2.04707	-0.502063	0	0	0	-0.390377	-2.61973	0	0	0	0	0	0	0	F19C	F-19	C	1.95957
53	2beg_4_stack_Repair_54.pdb	6.05526	-0.422672	-2.97757	4.76312	-0.0598548	-0.346531	9.2589	-1.62039	-0.789604	-1.94975	0	0	0	0.199611	-1.9515	0	0	0	-8.00554e-08	0	2.80956e-14	0	F19N	F-19	N	1.51381
54	2beg_4_stack_Repair_55.pdb	7.11098	-1.46174	-1.52364	3.00878	-0.0030329	1.24698	6.47932	-1.74916	0.843833	0.291796	0	0	0	-0.0221423	-1.82588	0	0	0	0	0	0	0	F19Q	F-19	Q	1.77774
55	2beg_4_stack_Repair_56.pdb	7.55496	-0.439215	-0.591089	2.31132	-0.0573272	2.25913	5.74661	-1.47154	-0.164319	-0.227961	0	0	0	-0.19806	-1.07425	0	0	0	-8.00571e-08	0	0.387404	0	F19H	F-19	H	1.88874
56	2beg_4_stack_Repair_57.pdb	20.8171	2.81838	3.83185e-10	4.68021	-0.0245549	-3.87228	6.44538	11.3381	-2.43343	2.29663	0	0	0	-0.431299	-3.28324	0	0	0	-8.00571e-08	0	-1.22076e-13	0	F19P	F-19	P	5.20427
57	2beg_4_stack_Repair_58.pdb	9.71316	0.234665	0	5.66214	0.276224	-3.39572	9.31508	-0.161865	-3.72077	1.54396	0	0	0	-0.0405461	-1.81978	0	0	0	-9.05942e-14	0	0	0	F20G	F-20	G	2.42829
58	2beg_4_stack_Repair_59.pdb	6.72502	0.18322	0	4.44507	0.380167	-1.74554	7.61575	-0.223037	-3.68159	-0.239708	0	0	0	-0.00931986	-0.794445	0	0	0	-1.77636e-15	0	0	0	F20A	F-20	A	1.68125
59	2beg_4_stack_Repair_60.pdb	2.78845	0.00275641	-3.83419e-10	1.60234	0.108207	1.13611	3.03916	-0.268029	-1.67641	-1.02143	0	0	0	-0.0527641	0.491281	0	0	0	-0.081482	0	1.22076e-13	0	F20V	F-20	V	0.697113
60	2beg_4_stack_Repair_61.pdb	1.19745	-0.0272626	0	0.172797	0.351894	1.38653	-0.115716	0.0313081	-0.0866657	-0.751928	0	0	0	0.236484	0.688341	0	0	0	2.84217e-14	0	0	0	F20L	F-20	L	0.299362
61	2beg_4_stack_Repair_62.pdb	0.931205	-0.142946	0	-1.209	0.388374	2.30294	-1.41303	-0.0514538	0.979353	0.023618	0	0	0	0.0533449	1.22251	0	0	0	0	0	0	0	F20M	F-20	M	0.232801
62	2beg_4_stack_Repair_63.pdb	-0.359668	-0.0121931	-3.83489e-10	0.222925	-0.0332892	1.11744	-0.203748	-0.0783285	-0.160384	-1.23527	0	0	0	0.0897845	0.513768	0	0	0	-0.0665956	0	1.22076e-13	0	F20I	F-20	I	-0.089917
63	2beg_4_stack_Repair_64.pdb	3.1959	-0.0199481	-3.83582e-10	0.695155	0.250859	0.756013	1.59993	0.140893	-0.478297	-0.356865	0	0	0	0.625356	-0.0171988	0	0	0	-0.0171949	0	1.22076e-13	0	F20Y	F-20	Y	0.798975
64	2beg_4_stack_Repair_65.pdb	3.02025	0.0660146	-3.20185	-0.85106	0.12338	2.78385	-0.156842	1.50468	1.72111	1.12428	0	0	0	-0.161285	0.0566313	0	0	0	0.0679735	0	1.22076e-13	0	F20W	F-20	W	0.755062
65	2beg_4_stack_Repair_66.pdb	2.86704	0.0337023	4.03787e-10	1.67633	-0.339711	-0.119361	2.72751	0.2149	-0.598229	-0.79204	0	0	0	0.200415	-0.166053	0	0	0	-0.136478	0	-1.22076e-13	0	F20K	F-20	K	0.71676
66	2beg_4_stack_Repair_67.pdb	4.54104	0.112723	-0.23095	1.44135	-0.851755	1.18143	3.5193	0.023798	-0.120833	-0.563121	0	0	0	0.0758178	0.0132199	0	0	0	-0.0467126	0	1.22076e-13	0	F20R	F-20	R	1.13526
67	2beg_4_stack_Repair_68.pdb	10.9055	0.0418856	-3.98878e-10	3.17713	2.94598	1.27228	6.11057	-0.0599173	-2.59473	-1.39256	0	0	0	0.148373	-0.480348	0	0	0	1.25644	0	1.22076e-13	0	F20D	F-20	D	2.72637
68	2beg_4_stack_Repair_69.pdb	8.66099	0.0351495	-3.99142e-10	2.34138	2.28239	0.883729	4.39719	-0.0435637	-1.44478	-0.913021	0	0	0	-0.051498	-0.313326	0	0	0	1.17402	0	1.22076e-13	0	F20E	F-20	E	2.16525
69	2beg_4_stack_Repair_70.pdb	8.64175	-0.160002	-0.351756	4.14409	0.267253	-0.256247	8.47434	-0.204124	-2.51456	-0.84888	0	0	0	0.106067	-0.766728	0	0	0	-0.0144352	0	1.22076e-13	0	F20S	F-20	S	2.16044
70	2beg_4_stack_Repair_71.pdb	6.27216	-0.19351	-0.312558	2.79769	0.267812	1.05287	5.78795	-0.0453646	-1.90729	-1.41662	0	0	0	0.282372	-0.112805	0	0	0	-0.0411996	0	1.22076e-13	0	F20T	F-20	T	1.56804
71	2beg_4_stack_Repair_72.pdb	5.32556	-0.0220911	-0.122094	3.08124	0.298201	-1.03379	5.97539	-0.043031	-1.7485	-0.812509	0	0	0	-0.170666	-0.378236	0	0	0	-0.0765847	0	1.22076e-13	0	F20C	F-20	C	1.33139
72	2beg_4_stack_Repair_73.pdb	4.27232	0.0319553	-3.71214	2.29069	0.0177732	1.97331	5.62645	-0.261692	-0.414897	-1.28995	0	0	0	0.0108245	-0.0572874	0	0	0	0	0	0	0	F20N	F-20	N	1.06808
73	2beg_4_stack_Repair_74.pdb	5.61534	-0.65145	-0.6315	1.78378	0.121671	1.52952	4.16701	-0.00315213	-0.215282	-0.442154	0	0	0	-0.0431106	0.0561035	0	0	0	-2.89102e-13	0	0	0	F20Q	F-20	Q	1.40383
74	2beg_4_stack_Repair_75.pdb	7.03995	-0.0132679	-4.06622e-10	0.751425	0.414852	2.29723	2.57874	0.044973	-0.181346	0.894573	0	0	0	-0.0694944	-0.126382	0	0	0	0.00387357	0	0.318395	0	F20H	F-20	H	1.75999
75	2beg_4_stack_Repair_76.pdb	12.6864	2.07696	-4.06639e-10	2.34523	0.349995	-2.06153	3.00359	9.18915	-2.38717	0.197191	0	0	0	-0.00426755	-0.283322	0	0	0	-0.0227046	0	1.0255e-13	0	F20P	F-20	P	3.1716
76	2beg_4_stack_Repair_77.pdb	6.35669	0.0714416	-1.37206e-11	1.8964	-0.00145848	-1.79358	3.09813	-0.0878577	-0.0706875	3.24689	0	0	0	-0.00259502	-0.897546	0	0	0	-8.82416e-08	0	1.0255e-13	0	A21G	A-21	G	1.58917
77	2beg_4_stack_Repair_78.pdb	-5.17241	-0.137629	-1.37241e-11	-3.82411	0.123182	2.71583	-6.97443	1.50267	1.60966	-0.301967	0	0	0	0.120164	1.0419	0	0	0	-0.00579062	0	1.0255e-13	0	A21V	A-21	V	-1.2931
78	2beg_4_stack_Repair_79.pdb	-4.27602	-0.00184758	-0.00167098	-4.62596	0.0845803	2.79454	-8.98951	1.18002	2.98198	0.172142	0	0	0	2.13482	0.930708	0	0	0	-0.0051096	0	1.0255e-13	0	A21L	A-21	L	-1.069
79	2beg_4_stack_Repair_80.pdb	-7.02458	-0.675034	-0.0152724	-8.45055	0.0234924	5.53166	-13.5228	3.89962	5.30524	0.746378	0	0	0	0.132698	1.89476	0	0	0	-6.88338e-14	0	0	0	A21M	A-21	M	-1.75615
80	2beg_4_stack_Repair_81.pdb	-3.72254	-0.254578	-5.34742e-06	-5.64551	0.149622	3.67035	-10.4443	3.88181	3.40856	-0.109919	0	0	0	1.62142	1.44168	0	0	0	-2.03362e-07	0	1.0255e-13	0	A21I	A-21	I	-0.930635
81	2beg_4_stack_Repair_82.pdb	-3.95536	-0.137129	-1.04263	-7.99834	-1.93447	6.32453	-12.6113	7.15888	3.7839	0.469133	0	0	0	2.12919	1.35547	0	0	0	-0.0970593	0	1.0255e-13	0	A21F	A-21	F	-0.98884
82	2beg_4_stack_Repair_83.pdb	-0.57718	-0.431379	-2.45508	-8.55103	-1.81957	9.28646	-11.972	6.56945	4.12998	0.543594	0	0	0	4.23187	1.51729	0	0	0	-0.109511	0	1.0255e-13	0	A21Y	A-21	Y	-0.144295
83	2beg_4_stack_Repair_84.pdb	2.0676	-0.161669	-1.38598	-8.80956	0.141667	7.89623	-13.0936	9.78852	3.43524	1.2626	0	0	0	3.0126	1.12348	0	0	0	-0.0184275	0	1.0255e-13	0	A21W	A-21	W	0.5169
84	2beg_4_stack_Repair_85.pdb	-0.625775	-0.342077	-0.601542	-5.30488	-2.72689	9.01632	-7.45142	1.05443	5.08629	0.116812	0	0	0	0.879128	1.43041	0	0	0	-0.351946	0	0	0	A21K	A-21	K	-0.156444
85	2beg_4_stack_Repair_86.pdb	-2.51384	-0.319539	-0.300737	-7.16243	-4.48183	10.9489	-7.36768	0.186242	5.68323	-0.70142	0	0	0	1.54674	1.25395	0	0	0	-0.545346	0	1.0255e-13	0	A21R	A-21	R	-0.62846
86	2beg_4_stack_Repair_87.pdb	7.041	-0.0314275	0	-2.20667	2.73429	7.11597	-2.03261	0.00493409	1.30583	-1.56671	0	0	0	0.353507	0.633356	0	0	0	1.36389	0	0	0	A21D	A-21	D	1.76025
87	2beg_4_stack_Repair_88.pdb	8.32552	-0.0757626	2.47665e-06	-3.71855	2.59302	8.12161	-4.64503	0.109479	3.08793	0.735976	0	0	0	0.900958	0.980893	0	0	0	1.21588	0	1.0255e-13	0	A21E	A-21	E	2.08138
88	2beg_4_stack_Repair_89.pdb	1.69419	-0.850888	-1.2175	-0.787592	0.0146616	2.63491	0.85237	-0.0766401	1.90769	-1.27141	0	0	0	0.48859	0.236227	0	0	0	1.69642e-13	0	0	0	A21S	A-21	S	0.423548
89	2beg_4_stack_Repair_90.pdb	-0.375659	-1.23704	-1.22663	-2.33232	0.148837	4.0438	-2.57677	0.250258	2.08883	-0.743421	0	0	0	1.20878	0.696706	0	0	0	-6.06527e-08	0	1.0255e-13	0	A21T	A-21	T	-0.0939148
90	2beg_4_stack_Repair_91.pdb	-1.19769	-0.10856	-0.112969	-2.05404	-0.00955817	1.11726	-2.49339	0.0473864	2.36994	-0.19053	0	0	0	0.236766	0.568917	0	0	0	-7.54952e-14	0	0	0	A21C	A-21	C	-0.299422
91	2beg_4_stack_Repair_92.pdb	-1.88575	-0.525476	-1.78412	-3.35603	0.128416	5.70573	-2.94269	0.0939459	2.62597	-1.91775	0	0	0	0.0862612	0.909523	0	0	0	0	0	0	0	A21N	A-21	N	-0.471438
92	2beg_4_stack_Repair_93.pdb	0.741574	-0.235119	-2.60251	-5.46992	0.151869	7.6557	-6.13242	0.93036	5.68363	-0.41069	0	0	0	1.16387	1.36576	0	0	0	0.00679707	0	1.0255e-13	0	A21Q	A-21	Q	0.185393
93	2beg_4_stack_Repair_94.pdb	-3.48	-0.60589	-2.34939	-6.33109	-2.18528	10.1737	-7.65687	1.15399	3.45659	-0.47463	0	0	0	0.55734	1.11793	0	0	0	-0.297147	0	1.07869	0	A21H	A-21	H	-0.87
94	2beg_4_stack_Repair_95.pdb	16.4324	2.2242	0	-2.17501	-0.0104207	-0.111114	-4.57596	16.9743	1.00934	3.07433	0	0	0	0.0227352	0.770905	0	0	0	1.87406e-13	0	0	0	A21P	A-21	P	4.1081
95	2beg_4_stack_Repair_96.pdb	2.92973	0.0670633	5.43451e-06	2.40937	-1.05837	-2.19717	3.85385	-0.0999068	-1.71032	2.90937	0	0	0	-0.284905	-0.641738	0	0	0	-0.959239	0	2.73705e-13	0	E22G	E-22	G	0.732433
96	2beg_4_stack_Repair_97.pdb	0.14546	0.0612989	-0.0126846	1.37999	-1.02964	-1.04129	2.35256	0.096882	-1.63772	1.07299	0	0	0	-0.160748	-0.173691	0	0	0	-0.936169	0	2.73705e-13	0	E22A	E-22	A	0.036365
97	2beg_4_stack_Repair_98.pdb	-4.62357	-0.107549	0	-0.79737	-1.06162	0.696538	-1.32641	0.00482361	-0.0333246	-1.01544	0	0	0	-0.0198703	0.567902	0	0	0	-0.963356	0	0	0	E22V	E-22	V	-1.15589
98	2beg_4_stack_Repair_99.pdb	-6.67439	-0.164416	0	-2.42567	-1.03514	1.06203	-4.60224	0.599895	1.36827	-0.466581	0	0	0	-0.0720725	0.801194	0	0	0	-0.93846	0	0	0	E22L	E-22	L	-1.6686
99	2beg_4_stack_Repair_100.pdb	-8.7429	-0.431747	0	-4.03213	-0.896538	0.924236	-6.84026	0.0699451	2.66042	0.348096	0	0	0	0.391832	0.494588	0	0	0	-0.936765	0	0	0	E22M	E-22	M	-2.18573
100	2beg_4_stack_Repair_101.pdb	-6.6314	-0.390926	5.30717e-06	-2.82826	-0.862064	1.38956	-5.32249	0.352272	1.59287	-0.365954	0	0	0	0.742126	0.886854	0	0	0	-0.938541	0	2.73705e-13	0	E22I	E-22	I	-1.65785
101	2beg_4_stack_Repair_102.pdb	-9.46388	-0.243807	0	-3.68745	-0.723954	0.674684	-6.22103	0.308547	1.52875	-0.149985	0	0	0	-0.0682632	0.45763	0	0	0	-0.881369	0	0	0	E22F	E-22	F	-2.36597
102	2beg_4_stack_Repair_103.pdb	-6.81893	-0.217889	-1.263	-4.02951	-0.73124	1.93107	-6.04402	2.48794	1.943	-0.155733	0	0	0	0.21435	0.479575	0	0	0	-0.953909	0	2.73705e-13	0	E22Y	E-22	Y	-1.70473
103	2beg_4_stack_Repair_104.pdb	-5.63983	-0.0791753	0.0366717	-3.38839	-1.00722	1.9423	-4.83213	0.189328	1.55261	0.239508	0	0	0	0.568346	0.184437	0	0	0	-0.861679	0	2.73705e-13	0	E22W	E-22	W	-1.40996
104	2beg_4_stack_Repair_105.pdb	-4.57141	-0.0470214	-9.32587e-15	-1.042	-0.898929	-0.421844	-2.23263	0.0356632	1.18267	-0.378017	0	0	0	-0.0178857	0.169424	0	0	0	-0.751422	0	0	0	E22K	E-22	K	-1.14285
105	2beg_4_stack_Repair_106.pdb	-2.73911	-0.0435239	-1.263	-1.57288	-0.410262	1.2917	-1.85608	0.0410054	1.76247	-0.307469	0	0	0	0.240115	0.0887128	0	0	0	-0.621196	0	0	0	E22R	E-22	R	-0.684778
106	2beg_4_stack_Repair_107.pdb	3.34228	0.0429466	-6.52811e-13	0.854717	0.507833	1.14584	1.96091	0.00257867	-1.04131	-0.320611	0	0	0	0.0694221	-0.105268	0	0	0	0.119958	0	0	0	E22D	E-22	D	0.83557
107	2beg_4_stack_Repair_108.pdb	-0.0859388	0.0816026	-2.4453	1.64588	-1.04322	-0.515462	3.78407	0.145136	-0.105413	-0.437786	0	0	0	-0.312956	-0.260322	0	0	0	-0.882493	0	2.73705e-13	0	E22S	E-22	S	-0.0214847
108	2beg_4_stack_Repair_109.pdb	-1.6542	-0.165318	-0.876679	0.283901	-1.01748	0.8555	1.20637	0.00136408	0.304849	-1.33578	0	0	0	-0.0421989	0.127111	0	0	0	-0.868735	0	0	0	E22T	E-22	T	-0.41355
109	2beg_4_stack_Repair_110.pdb	-1.38975	-0.0191079	6.21725e-15	0.358693	-1.02249	-0.799895	1.01357	0.000431892	-0.0184424	0.0630108	0	0	0	-0.0376442	0.0459391	0	0	0	-0.92787	0	0	0	E22C	E-22	C	-0.347438
110	2beg_4_stack_Repair_111.pdb	-1.70921	-0.375428	-2.13607	-0.711791	-1.0381	2.43196	0.545973	0.124924	0.800702	-0.509368	0	0	0	0.110484	0.336182	0	0	0	-0.952497	0	0	0	E22N	E-22	N	-0.427302
111	2beg_4_stack_Repair_112.pdb	-2.40961	-0.0545245	-1.19384	-0.170047	-0.9929	-0.0951127	-0.199514	0.00616049	1.28597	-0.0484156	0	0	0	-0.0760432	-0.0338238	0	0	0	-0.871351	0	0	0	E22Q	E-22	Q	-0.602402
112	2beg_4_stack_Repair_113.pdb	-2.01559	0.00481741	-1.61597	-2.38078	-1.00113	3.38245	-2.07439	0.0192108	1.65655	0.622933	0	0	0	-0.0545954	0.412516	0	0	0	-0.916513	0	0.341818	0	E22H	E-22	H	-0.503897
113	2beg_4_stack_Repair_114.pdb	5.48143	3.23924	0	-0.152521	-1.14634	-1.06666	-0.779619	4.4592	-0.533679	2.48722	0	0	0	-0.0988588	0.441155	0	0	0	-0.926557	0	0	0	E22P	E-22	P	1.37036
114	2beg_4_stack_Repair_115.pdb	5.37839	-1.17848	1.58447	4.65603	3.86395	-11.8323	5.54456	1.47117	-3.33112	5.1296	0	0	0	-0.220293	-0.675814	0	0	0	-0.309149	0	2.16237e-13	0	D23G	D-23	G	1.3446
115	2beg_4_stack_Repair_116.pdb	-0.390041	0.192853	0.932124	2.22135	1.77253	-7.29344	2.13069	-0.201668	-1.95879	2.51342	0	0	0	-0.226011	-0.338685	0	0	0	-0.473089	0	2.16237e-13	0	D23A	D-23	A	-0.0975103
116	2beg_4_stack_Repair_117.pdb	-6.92426	-1.18998	2.34802	-0.873	4.12247	-6.84053	-3.92111	0.396155	-0.898242	0.111484	0	0	0	0.151605	0.653945	0	0	0	-0.331134	0	2.16237e-13	0	D23V	D-23	V	-1.73107
117	2beg_4_stack_Repair_118.pdb	-8.91974	-0.557433	0.895689	-3.35921	1.72104	-3.53981	-7.95238	0.281964	1.77935	1.22406	0	0	0	0.948444	0.762862	0	0	0	-0.361453	0	2.16237e-13	0	D23L	D-23	L	-2.22993
118	2beg_4_stack_Repair_119.pdb	-11.7642	-2.33418	0.551396	-5.66872	2.15537	-3.21712	-10.7556	3.07766	3.00605	1.90447	0	0	0	-0.13125	1.01387	0	0	0	-0.352244	0	2.16237e-13	0	D23M	D-23	M	-2.94105
119	2beg_4_stack_Repair_120.pdb	-12.2505	-2.0654	0.641858	-4.15532	1.7102	-2.79544	-9.50177	2.01442	2.12523	0.136352	0	0	0	0.0460009	0.86283	0	0	0	-0.406591	0	2.16237e-13	0	D23I	D-23	I	-3.06263
120	2beg_4_stack_Repair_121.pdb	-12.8309	-0.222394	0.750532	-5.22702	1.80335	-3.89531	-10.6077	1.82403	1.24928	1.4562	0	0	0	0.408142	0.338744	0	0	0	-0.370007	0	2.16237e-13	0	D23F	D-23	F	-3.20772
121	2beg_4_stack_Repair_122.pdb	-7.61846	-0.294251	0.787344	-4.8796	1.73881	-3.00699	-8.9572	3.28621	1.27568	2.00665	0	0	0	0.856162	0.628528	0	0	0	-0.431278	0	2.16237e-13	0	D23Y	D-23	Y	-1.90461
122	2beg_4_stack_Repair_123.pdb	0.575134	-0.422248	2.08487	-6.00298	3.48575	-2.81185	-11.0024	11.3235	0.724847	2.7702	0	0	0	0.757099	0.985831	0	0	0	-0.331596	0	2.16237e-13	0	D23W	D-23	W	0.143784
123	2beg_4_stack_Repair_124.pdb	-1.69807	-1.8846	0.446924	-3.36869	3.6164	0.673671	-6.64268	0.328519	3.33373	1.83334	0	0	0	0.167504	0.455581	0	0	0	-0.202185	0	2.16237e-13	0	D23K	D-23	K	-0.424517
124	2beg_4_stack_Repair_125.pdb	2.23057	-0.178557	1.16582	-3.36632	2.2848	0.361055	-3.62554	0.697196	1.85232	1.61166	0	0	0	1.64281	0.581557	0	0	0	-0.214674	0	2.16237e-13	0	D23R	D-23	R	0.557643
125	2beg_4_stack_Repair_126.pdb	-1.24646	-0.359122	-0.380897	-1.99057	-1.62494	1.01224	-3.29117	1.00843	2.96311	1.29302	0	0	0	0.327568	0.218973	0	0	0	-0.204126	0	2.16237e-13	0	D23E	D-23	E	-0.311615
126	2beg_4_stack_Repair_127.pdb	0.9054	0.345456	-1.80808	1.98565	1.69809	-5.73202	3.65431	-0.126445	-0.722063	2.01028	0	0	0	0.00273247	-0.260827	0	0	0	-0.402525	0	2.16237e-13	0	D23S	D-23	S	0.22635
127	2beg_4_stack_Repair_128.pdb	-1.74902	-0.696094	1.04296	-0.0889217	1.9138	-2.77721	-0.519187	0.15293	-0.226261	-0.0205113	0	0	0	-0.127057	0.220022	0	0	0	-0.403462	0	2.16237e-13	0	D23T	D-23	T	-0.437255
128	2beg_4_stack_Repair_129.pdb	-2.32739	0.128206	0.728275	0.576743	1.51291	-6.44062	0.349114	0.04349	0.12826	0.948636	0	0	0	0.101913	0.000309233	0	0	0	-0.404319	0	2.16237e-13	0	D23C	D-23	C	-0.581847
129	2beg_4_stack_Repair_130.pdb	-5.13248	-1.23286	-3.24458	-1.30913	1.9883	-1.76345	-1.37647	1.04491	1.24686	-0.03468	0	0	0	-0.0403825	0.232219	0	0	0	-0.410988	0	2.16237e-13	0	D23N	D-23	N	-1.28312
130	2beg_4_stack_Repair_131.pdb	-1.86057	-1.19112	-0.644003	-2.48336	4.13453	-3.181	-4.12637	1.82866	3.28061	0.810844	0	0	0	-0.0227626	0.298605	0	0	0	-0.266584	0	2.16237e-13	0	D23Q	D-23	Q	-0.465143
131	2beg_4_stack_Repair_132.pdb	-2.97484	-1.59273	0.439177	-3.25005	4.04627	-2.36213	-5.40728	2.93908	0.749753	1.20154	0	0	0	0.0536208	0.310928	0	0	0	-0.267496	0	0.475407	0	D23H	D-23	H	-0.74371
132	2beg_4_stack_Repair_133.pdb	4.95875	3.45253	2.14167	0.844177	3.35653	-9.70794	-1.26435	4.54277	-1.89719	3.9917	0	0	0	-0.133589	0.501881	0	0	0	-0.367567	0	2.76612e-13	0	D23P	D-23	P	1.23969
133	2beg_4_stack_Repair_134.pdb	3.59937	0.119545	-0.00808245	2.94697	-0.0541357	-3.86702	4.02637	0.0112717	-1.34859	1.79462	0	0	0	-0.0281009	-1.28991	0	0	0	0.00652022	0	2.76612e-13	0	V24G	V-24	G	0.899842
134	2beg_4_stack_Repair_135.pdb	1.58535	0.158896	-8.88178e-16	2.12298	-0.000471973	-2.67829	3.01967	7.70674e-05	-1.4778	0.482315	0	0	0	-0.0420209	-0.856685	0	0	0	2.70894e-14	0	0	0	V24A	V-24	A	0.396338
135	2beg_4_stack_Repair_136.pdb	-3.25454	-0.29582	-8.88178e-16	-2.02222	0.0259958	1.00062	-4.11277	0.0832468	1.92316	0.101671	0	0	0	0.0415878	0.305116	0	0	0	-4.26326e-14	0	0	0	V24L	V-24	L	-0.813635
136	2beg_4_stack_Repair_137.pdb	-3.50322	-0.404304	0.0404642	-3.26305	0.0241006	2.38869	-4.96081	-0.0195328	2.68858	0.0637787	0	0	0	-0.0504051	0.530118	0	0	0	-0.0107337	0	2.76612e-13	0	V24M	V-24	M	-0.875805
137	2beg_4_stack_Repair_138.pdb	-3.34358	-0.307199	4.22459e-06	-2.46732	-0.0116832	1.78131	-4.46661	0.000794306	1.8718	0.0811778	0	0	0	0.165027	0.373501	0	0	0	0.0091146	0	2.76612e-13	0	V24I	V-24	I	-0.835895
138	2beg_4_stack_Repair_139.pdb	-3.19722	0.046196	0	-2.13616	-0.495163	0.398258	-3.43519	0.0678825	1.92027	0.458546	0	0	0	-0.02186	-0.125587	0	0	0	-3.86358e-14	0	0	0	V24F	V-24	F	-0.799305
139	2beg_4_stack_Repair_140.pdb	-3.74007	-0.00671036	-3.20838	-2.4206	-0.713409	1.66219	-3.31649	0.0386678	4.05885	0.214659	0	0	0	0.0409502	-0.0112641	0	0	0	-0.0897979	0	2.76612e-13	0	V24Y	V-24	Y	-0.935017
140	2beg_4_stack_Repair_141.pdb	-2.5705	-0.0101287	-1.63541	-2.5878	0.0612725	1.54516	-3.43544	0.0478621	2.7865	0.687205	0	0	0	-0.0206138	-0.333274	0	0	0	-0.0091156	0	2.76612e-13	0	V24W	V-24	W	-0.642625
141	2beg_4_stack_Repair_142.pdb	-2.04322	0.0554293	-0.216329	-0.0844885	-0.904106	-0.432672	-0.399073	3.66108e-05	0.998995	-0.79704	0	0	0	-0.0193313	-0.333973	0	0	0	-0.244638	0	0	0	V24K	V-24	K	-0.510805
142	2beg_4_stack_Repair_143.pdb	-0.47765	0.0863494	-0.56224	0.305924	-1.69818	-0.653598	0.527898	-4.61853e-14	1.48552	0.103113	0	0	0	0.300848	-0.525873	0	0	0	-0.373283	0	0	0	V24R	V-24	R	-0.119413
143	2beg_4_stack_Repair_144.pdb	4.08109	0.139957	0	1.3786	2.54954	-0.793947	2.2839	2.56988e-05	-1.0013	-1.9583	0	0	0	0.0295213	-0.665528	0	0	0	1.4531	0	0	0	V24D	V-24	D	1.02027
144	2beg_4_stack_Repair_145.pdb	3.94103	0.168171	-0.0108896	1.09425	1.74328	-1.39973	1.69464	0.00349394	-0.652875	-0.0177528	0	0	0	0.163571	-0.688883	0	0	0	1.15487	0	2.76612e-13	0	V24E	V-24	E	0.985258
145	2beg_4_stack_Repair_146.pdb	2.10304	-0.403536	-1.38184	1.66104	-0.00116801	-1.34926	3.20667	0.0696655	-0.106919	-0.08831	0	0	0	0.496686	-0.607091	0	0	0	-4.44089e-16	0	0	0	V24S	V-24	S	0.52576
146	2beg_4_stack_Repair_147.pdb	2.25861	-0.137477	-0.251843	1.01813	2.35241e-06	-0.184976	2.1954	-2.07424e-07	-0.306228	-0.259486	0	0	0	0.185084	-0.414421	0	0	0	-6.21725e-15	0	0	0	V24T	V-24	T	0.564653
147	2beg_4_stack_Repair_148.pdb	1.7474	0.0863919	-0.265936	0.812035	0.117817	-1.59211	1.56342	-0.000108351	0.0911255	0.917746	0	0	0	0.00437638	-0.558707	0	0	0	0.0126428	0	2.76612e-13	0	V24C	V-24	C	0.43685
148	2beg_4_stack_Repair_149.pdb	-1.14846	0.0797886	-3.68932	0.893401	-0.150274	-0.206619	2.08564	0.00669253	1.40348	-1.51035	0	0	0	-0.0384405	-0.464224	0	0	0	-0.0224635	0	2.76612e-13	0	V24N	V-24	N	-0.287115
149	2beg_4_stack_Repair_150.pdb	0.289659	-0.504082	-2.40216	0.316799	-0.00041107	-0.42956	0.766163	5.04024e-05	2.32818	0.230138	0	0	0	-0.0154685	-0.437928	0	0	0	-8.95953e-08	0	-2.76612e-13	0	V24Q	V-24	Q	0.0724147
150	2beg_4_stack_Repair_151.pdb	-0.000341585	-0.774838	-1.04919	-1.25091	-2.1272	3.88844	-0.697854	0.0335703	1.92749	0.0997633	0	0	0	0.010595	0.0625807	0	0	0	-0.704585	0	0.644383	0	V24H	V-24	H	-8.53962e-05
151	2beg_4_stack_Repair_152.pdb	3.73883	2.39492	0.00203146	-0.312266	0.140485	-1.73229	-1.39267	2.78501	0.121832	1.71505	0	0	0	0.0297999	-1.08887	0	0	0	-0.0130721	0	1.85518e-13	0	V24P	V-24	P	0.934708
152	2beg_4_stack_Repair_153.pdb	4.33521	0.585123	1.36562	-0.595032	1.19567	-1.30376	-1.9398	6.13751	-0.973754	-0.223865	0	0	0	-0.0358605	0.0933645	0	0	0	0.123371	0	1.85518e-13	0	G25A	G-25	A	1.0838
153	2beg_4_stack_Repair_154.pdb	6.6469	0.320368	0.0716155	-5.93579	-1.076	7.01202	-9.99523	15.422	2.82293	-2.80469	0	0	0	0.774471	1.19289	0	0	0	0.0352379	0	1.85518e-13	0	G25V	G-25	V	1.66172
154	2beg_4_stack_Repair_155.pdb	9.84776	0.743402	1.5574	-6.14815	1.33253	4.99217	-11.4331	13.6812	3.58264	-1.60006	0	0	0	2.96268	0.630704	0	0	0	0.177057	0	1.85518e-13	0	G25L	G-25	L	2.46194
155	2beg_4_stack_Repair_156.pdb	7.89649	0.103579	1.78178	-7.72745	2.70247	6.26959	-12.8335	12.3094	5.12369	-0.779541	0	0	0	0.705283	0.698095	0	0	0	0.241226	0	1.85518e-13	0	G25M	G-25	M	1.97412
156	2beg_4_stack_Repair_157.pdb	5.14427	0.494629	1.30086	-7.11498	1.1511	6.37907	-12.8786	13.7778	3.89198	-3.16484	0	0	0	1.13651	1.40212	0	0	0	0.170685	0	1.85518e-13	0	G25I	G-25	I	1.28607
157	2beg_4_stack_Repair_158.pdb	17.2777	-0.7414	0.849583	-9.17815	2.66938	11.3007	-13.433	19.0956	4.47771	0.0188123	0	0	0	1.92237	1.67678	0	0	0	0.296057	0	1.85518e-13	0	G25F	G-25	F	4.31942
158	2beg_4_stack_Repair_159.pdb	37.8802	0.773662	-2.61588	-8.52015	1.35758	10.1422	-11.7458	41.3352	4.34759	-0.843116	0	0	0	3.37556	0.989394	0	0	0	0.273365	0	1.85518e-13	0	G25Y	G-25	Y	9.47005
159	2beg_4_stack_Repair_160.pdb	23.7676	-0.458776	0.254054	-10.415	3.83496	12.9659	-14.4654	23.1612	4.55944	-0.832563	0	0	0	4.79683	1.76119	0	0	0	0.367027	0	1.85518e-13	0	G25W	G-25	W	5.9419
160	2beg_4_stack_Repair_161.pdb	15.476	-2.47632	-2.81341	-6.88581	-1.75511	12.7391	-9.8097	19.4057	6.82711	-1.47566	0	0	0	1.7506	0.618164	0	0	0	-0.0304898	0	1.85518e-13	0	G25K	G-25	K	3.869
161	2beg_4_stack_Repair_162.pdb	22.8706	-0.308901	-1.56927	-8.73366	-3.36161	15.6654	-8.61448	21.8546	6.53659	-0.131599	0	0	0	1.68603	0.763702	0	0	0	-0.152503	0	1.85518e-13	0	G25R	G-25	R	5.71765
162	2beg_4_stack_Repair_163.pdb	17.7444	-0.936432	-0.599378	-4.03593	0.244169	12.2844	-4.22493	12.9951	2.37274	-2.3358	0	0	0	1.01637	0.615833	0	0	0	0.964199	0	1.85518e-13	0	G25D	G-25	D	4.4361
163	2beg_4_stack_Repair_164.pdb	23.3738	0.924764	-1.24021	-5.8756	4.65565	13.0422	-7.31906	11.6542	5.03055	-1.70905	0	0	0	3.02022	0.738377	0	0	0	1.19015	0	1.85518e-13	0	G25E	G-25	E	5.84345
164	2beg_4_stack_Repair_165.pdb	5.37455	0.611081	-5.23653	-2.30891	-0.835678	5.61977	-1.17608	7.14332	2.61958	-1.84897	0	0	0	0.780132	0.192348	0	0	0	0.00683203	0	1.85518e-13	0	G25S	G-25	S	1.34364
165	2beg_4_stack_Repair_166.pdb	6.72508	0.282901	-3.95177	-3.80822	-0.585022	7.78094	-4.54849	9.81159	2.80892	-4.06957	0	0	0	2.92761	0.240722	0	0	0	0.0761928	0	1.85518e-13	0	G25T	G-25	T	1.68127
166	2beg_4_stack_Repair_167.pdb	8.52872	0.587863	0.387448	-3.49054	-0.143669	2.87906	-4.75101	9.69758	3.49318	-1.64395	0	0	0	1.49864	0.284155	0	0	0	0.0141255	0	1.85518e-13	0	G25C	G-25	C	2.13218
167	2beg_4_stack_Repair_168.pdb	9.99094	0.520948	-1.8812	-3.41904	2.84059	5.37952	-3.10496	8.89916	1.72045	-1.61877	0	0	0	0.404853	0.625048	0	0	0	0.249392	0	1.85518e-13	0	G25N	G-25	N	2.49774
168	2beg_4_stack_Repair_169.pdb	10.1394	0.549952	-7.75714	-6.42985	-0.565213	11.4944	-7.3336	11.0619	7.66183	-1.50588	0	0	0	2.96033	0.624335	0	0	0	0.00267213	0	1.85518e-13	0	G25Q	G-25	Q	2.53485
169	2beg_4_stack_Repair_170.pdb	14.6722	0.0791201	-2.4597	-6.91589	0.534839	13.2749	-7.65235	12.6033	3.55951	0.396981	0	0	0	0.298306	0.755056	0	0	0	0.3133	0	0.639837	0	G25H	G-25	H	3.66805
170	2beg_4_stack_Repair_171.pdb	15.4006	3.93442	1.11147	-3.22647	0.175417	0.874732	-6.25455	15.1321	0.706119	1.77503	0	0	0	1.06368	0.510895	0	0	0	0.108655	0	-3.97009e-13	0	G25P	G-25	P	3.85015
171	2beg_4_stack_Repair_172.pdb	-0.773686	0.00671688	-9.41469e-14	0.965497	-6.66134e-16	-1.66373	0.655428	-0.585784	-0.373149	0.283634	0	0	0	-0.0623028	-0.956103	0	0	0	0	0	0	0	S26G	S-26	G	-0.193421
172	2beg_4_stack_Repair_173.pdb	-0.609531	-0.013016	3.28626e-14	-0.0276219	-4.44089e-16	-0.270463	-0.608524	-0.010003	-0.330976	0.665913	0	0	0	-0.0148404	-0.0217946	0	0	0	0	0	0	0	S26A	S-26	A	-0.152383
173	2beg_4_stack_Repair_174.pdb	-3.0906	-0.288952	0	-1.64536	0	1.5889	-2.99566	0.516804	0.778611	-1.04923	0	0	0	0.00429949	1.00397	0	0	0	0	0	0	0	S26V	S-26	V	-0.77265
174	2beg_4_stack_Repair_175.pdb	-6.74754	-0.401641	-3.34843e-13	-3.43669	4.44089e-16	1.89692	-6.86595	0.340318	2.20117	-0.45383	0	0	0	-0.0278302	0.755482	0	0	0	0	0	0	0	S26L	S-26	L	-1.68688
175	2beg_4_stack_Repair_176.pdb	-6.73444	-0.419979	-2.47269e-12	-4.10359	1.02141e-14	1.76596	-7.59945	0.362628	2.73361	0.541337	0	0	0	-0.0149507	0.655003	0	0	0	0	0	0	0	S26M	S-26	M	-1.68361
176	2beg_4_stack_Repair_177.pdb	-6.71847	-0.456737	0	-3.79208	0	2.67319	-7.23684	0.730144	2.26184	-0.885257	0	0	0	-0.012724	1.32183	0	0	0	0	0	0	0	S26I	S-26	I	-1.67962
177	2beg_4_stack_Repair_178.pdb	-6.78475	-0.358707	0	-3.89421	0.0556335	1.23572	-7.13174	0.0977897	2.52988	0.727366	0	0	0	-0.0464815	0.234833	0	0	0	0	0	0	0	S26F	S-26	F	-1.69619
178	2beg_4_stack_Repair_179.pdb	-6.06341	-0.403042	4.75169e-06	-3.81947	0.0880463	1.71876	-6.6979	0.386983	2.43769	0.237756	0	0	0	-0.0122408	0.545871	0	0	0	1.00414e-07	0	-3.97009e-13	0	S26Y	S-26	Y	-1.51585
179	2beg_4_stack_Repair_180.pdb	-6.86919	-0.339022	0	-4.47213	8.88178e-16	2.32001	-7.64693	0.474455	2.68516	0.125591	0	0	0	-0.0163132	0.676279	0	0	0	0	0	0	0	S26W	S-26	W	-1.7173
180	2beg_4_stack_Repair_181.pdb	-3.95806	-0.353783	-0.0142511	-2.56836	0.0214051	1.42444	-4.8448	0.460552	1.97292	-0.158686	0	0	0	-0.0139647	0.480332	0	0	0	0.116463	0	-3.97009e-13	0	S26K	S-26	K	-0.989515
181	2beg_4_stack_Repair_182.pdb	-1.54856	-0.285484	1.82965e-12	-2.75054	0.262984	2.31465	-4.15384	0.381389	1.76028	0.283214	0	0	0	0.257116	0.384353	0	0	0	0.38168	0	0	0	S26R	S-26	R	-0.38714
182	2beg_4_stack_Repair_183.pdb	-1.22442	-0.023722	-2.26041e-12	-0.596304	1.08263	1.0186	-1.17074	0.266051	0.0591811	-2.71069	0	0	0	0.0969331	0.465355	0	0	0	0.753625	0	0	0	S26D	S-26	D	-0.306105
183	2beg_4_stack_Repair_184.pdb	-1.00354	-0.111909	-6.89049e-12	-1.20366	1.1154	0.697905	-2.44859	0.13823	0.765971	-0.759526	0	0	0	-0.0245957	0.286288	0	0	0	0.827234	0	0	0	S26E	S-26	E	-0.250885
184	2beg_4_stack_Repair_185.pdb	-1.0338	-0.116027	-4.78706e-06	-0.725907	-2.89395e-06	1.4719	-1.01015	0.395498	0.281301	-1.32043	0	0	0	-0.00997297	0.699911	0	0	0	-1.00401e-07	0	3.97009e-13	0	S26T	S-26	T	-0.25845
185	2beg_4_stack_Repair_186.pdb	-1.00663	-0.18328	-3.55271e-13	-1.0064	4.44089e-16	0.511858	-1.66149	-0.00435734	0.766938	0.582842	0	0	0	-0.0127363	0.146436	0	0	0	0	0	0	0	S26C	S-26	C	-0.251657
186	2beg_4_stack_Repair_187.pdb	-2.84757	-0.717837	-0.452489	-1.48489	-1.33227e-15	2.16242	-1.85836	0.116186	1.13963	-1.83126	0	0	0	0.0790309	0.341696	0	0	0	0	0	0	0	S26N	S-26	N	-0.711893
187	2beg_4_stack_Repair_188.pdb	-2.01347	-0.23015	-0.940817	-1.42135	4.44089e-16	1.05125	-2.60698	0.06136	1.89286	0.206604	0	0	0	-0.0262513	0.116886	0	0	0	0	0	0	0	S26Q	S-26	Q	-0.503367
188	2beg_4_stack_Repair_189.pdb	-2.49934	-0.416314	-1.15859	-3.16249	2.51354e-13	3.64711	-4.34023	0.226172	2.2389	0.255537	0	0	0	-0.0490126	0.293353	0	0	0	-3.7792e-13	0	0.25958	0	S26H	S-26	H	-0.624835
189	2beg_4_stack_Repair_190.pdb	5.40265	3.37689	-0.0466982	-1.69563	2.89395e-06	-0.226438	-3.97068	5.72134	0.599133	1.70066	0	0	0	-0.0559234	0.393482	0	0	0	1.00401e-07	0	-3.74992e-13	0	S26P	S-26	P	1.35066
190	2beg_4_stack_Repair_191.pdb	-11.3698	0.258069	2.81386	2.10792	7.49178e-13	-4.03695	1.91171	-6.38401	-2.54837	-3.41639	0	0	0	-2.07566	-2.9489	0	0	0	0	0	0	0	N27G	N-27	G	-2.84245
191	2beg_4_stack_Repair_192.pdb	-0.207771	0.241741	2.77033	1.20484	2.22045e-16	-2.46062	0.879668	-0.271875	-2.49653	1.11783	0	0	0	-1.19316	-1.61162	0	0	0	0	0	0	0	N27A	N-27	A	-0.0519428
192	2beg_4_stack_Repair_193.pdb	1.42763	0.000229094	3.77556	-0.618677	2.22045e-16	0.205678	-1.41448	0.755997	-1.66727	1.36924	0	0	0	-0.978637	1.0285	0	0	0	0	0	0	0	N27V	N-27	V	0.356907
193	2beg_4_stack_Repair_194.pdb	-0.547068	0.267695	2.83119	-1.31921	-2.89395e-06	0.164003	-3.2195	0.875122	-0.682681	1.32451	0	0	0	-0.788194	1.04923	0	0	0	-1.00402e-07	0	3.74992e-13	0	N27L	N-27	L	-0.136767
194	2beg_4_stack_Repair_195.pdb	-1.28708	0.229265	2.80722	-1.2106	-2.89394e-06	-0.924131	-3.01898	0.93189	-0.404051	1.24316	0	0	0	-0.940856	0.422482	0	0	0	-1.00402e-07	0	3.74992e-13	0	N27M	N-27	M	-0.32177
195	2beg_4_stack_Repair_196.pdb	-0.549949	0.21021	2.78977	-1.65168	2.89394e-06	0.706329	-3.57413	1.07727	-0.414571	1.37665	0	0	0	-1.0698	1.27438	0	0	0	1.00402e-07	0	-3.74992e-13	0	N27I	N-27	I	-0.137487
196	2beg_4_stack_Repair_197.pdb	-3.57556	0.146462	2.7954	-2.23291	0.0384806	0.270455	-4.10315	1.22053	-0.000709156	0.132066	0	0	0	-1.84219	1.13801	0	0	0	1.00401e-07	0	-3.74992e-13	0	N27F	N-27	F	-0.89389
197	2beg_4_stack_Repair_198.pdb	-2.15076	0.227952	2.81458	-2.0412	0.0399326	0.0582786	-3.74904	1.25797	0.0209734	0.151927	0	0	0	-0.932128	1.16664	0	0	0	0	0	0	0	N27Y	N-27	Y	-0.53769
198	2beg_4_stack_Repair_199.pdb	-0.915503	-0.0505455	3.75029	-2.68542	7.4496e-13	0.612675	-4.52803	1.68878	-0.115334	1.25833	0	0	0	-0.846246	1.03096	0	0	0	0	0	0	0	N27W	N-27	W	-0.228876
199	2beg_4_stack_Repair_200.pdb	-0.0342636	0.254433	1.22783	-0.246546	0.244069	-0.735024	-1.17759	0.135931	-0.2305	1.38159	0	0	0	-1.07227	-0.0537346	0	0	0	0.183804	0	3.74992e-13	0	N27K	N-27	K	-0.0085659
200	2beg_4_stack_Repair_201.pdb	0.26743	-0.421146	2.10005	-0.495537	0.693153	-0.170182	-1.02683	0.0507803	-0.613071	0.443535	0	0	0	-0.809444	-0.207285	0	0	0	0.516121	0	-3.74992e-13	0	N27R	N-27	R	0.0668575
201	2beg_4_stack_Repair_202.pdb	1.73649	0.243723	1.50461	0.26902	0.979107	0.168085	0.173133	-0.117289	-1.27764	0.0574847	0	0	0	-1.08447	-0.384968	0	0	0	0.820738	0	-3.74992e-13	0	N27D	N-27	D	0.434123
202	2beg_4_stack_Repair_203.pdb	0.029698	0.243723	2.80722	-0.0409858	0.486818	-0.758688	-0.685719	-0.121168	-1.55555	0.12935	0	0	0	-1.06123	-0.0180373	0	0	0	0.58593	0	3.74992e-13	0	N27E	N-27	E	0.0074245
203	2beg_4_stack_Repair_204.pdb	-1.15784	-0.0343277	2.52917	1.04867	-2.89393e-06	-1.9317	1.42211	-0.565955	-1.80294	-0.641478	0	0	0	-1.18138	-1.19547	0	0	0	-1.00402e-07	0	3.74992e-13	0	N27S	N-27	S	-0.28946
204	2beg_4_stack_Repair_205.pdb	1.24746	0.0978741	2.66137	0.359469	-2.89393e-06	-0.353374	0.512915	-0.168102	-1.73117	1.25342	0	0	0	-1.38494	-0.100214	0	0	0	-1.00402e-07	0	3.74992e-13	0	N27T	N-27	T	0.311865
205	2beg_4_stack_Repair_206.pdb	-0.870617	0.121227	2.68472	0.550588	-2.89393e-06	-1.8826	0.293136	-0.307341	-1.53405	0.353686	0	0	0	-1.14998	-0.755909	0	0	0	-1.00402e-07	0	3.74992e-13	0	N27C	N-27	C	-0.217654
206	2beg_4_stack_Repair_207.pdb	-1.75526	-1.24723	1.31627	-0.37824	4.44089e-16	-0.242501	-0.691206	0.107895	0.0912725	0.362821	0	0	0	-1.07435	0.284862	0	0	0	0	0	0	0	N27Q	N-27	Q	-0.438815
207	2beg_4_stack_Repair_208.pdb	-0.524044	-1.29528	1.2874	-0.687519	0.0351716	1.11232	-0.862697	0.282993	-0.225426	0.340137	0	0	0	-0.969414	0.398887	0	0	0	0.00818117	0	0.450081	0	N27H	N-27	H	-0.131011
208	2beg_4_stack_Repair_209.pdb	8.50811	0.763281	3.59526	-0.182758	-5.82423e-13	-3.24353	-1.60424	12.9083	-1.66509	-0.0590831	0	0	0	-2.00408	-2.74587	0	0	0	0	0	0	0	N27P	N-27	P	2.12703
209	2beg_4_stack_Repair_210.pdb	0.919747	0.597987	2.6859	7.78562	3.64217	-14.3088	10.91	0.579408	-7.05377	-2.24644	0	0	0	-2.15471	-1.63703	0	0	0	0.482454	0	-3.83471e-13	0	K28G	K-28	G	0.229937
210	2beg_4_stack_Repair_211.pdb	1.78919	1.41248	2.60069	6.70578	5.17471	-13.9493	8.98506	-0.541139	-7.31401	-1.75446	0	0	0	-0.120314	-0.784082	0	0	0	0.5897	0	-3.83471e-13	0	K28A	K-28	A	0.447298
211	2beg_4_stack_Repair_212.pdb	2.45132	1.27206	2.10231	1.89814	3.572	-8.0124	1.3351	5.7849	-4.41847	-3.23668	0	0	0	1.66023	0.740935	0	0	0	0.494131	0	-3.83471e-13	0	K28V	K-28	V	0.61283
212	2beg_4_stack_Repair_213.pdb	-2.82304	1.17293	1.90567	1.07578	3.649	-7.09011	-0.404231	0.0922512	-2.90953	-1.30698	0	0	0	0.504509	0.41793	0	0	0	0.487662	0	0	0	K28L	K-28	L	-0.70576
213	2beg_4_stack_Repair_214.pdb	-4.92799	1.09465	1.92967	-1.05313	3.61874	-6.55008	-3.07156	-0.455899	-1.03872	0.115173	0	0	0	0.025045	0.13598	0	0	0	0.45813	0	-3.83471e-13	0	K28M	K-28	M	-1.232
214	2beg_4_stack_Repair_215.pdb	4.84007	0.719747	1.64253	0.00467415	3.62196	-6.36962	-2.47724	9.16874	-2.21252	-0.976428	0	0	0	1.2544	0.507203	0	0	0	0.463812	0	0	0	K28I	K-28	I	1.21002
215	2beg_4_stack_Repair_216.pdb	-2.31739	0.582376	1.49403	-0.417228	3.25178	-6.81377	-1.55875	4.25682	-3.12126	-0.519322	0	0	0	0.0437377	-0.0928649	0	0	0	0.484182	0	-3.83471e-13	0	K28F	K-28	F	-0.579348
216	2beg_4_stack_Repair_217.pdb	-1.15063	-0.401876	-0.709005	-1.13991	3.51682	-3.98921	-1.1615	5.12266	-2.58022	-0.308294	0	0	0	0.0289182	0.157595	0	0	0	0.470981	0	-3.83471e-13	0	K28Y	K-28	Y	-0.287658
217	2beg_4_stack_Repair_218.pdb	4.03323	-0.221988	1.62464	-2.63298	4.46311	-2.54964	-3.83089	9.4778	-2.6431	-0.710434	0	0	0	0.522119	0.527355	0	0	0	0.534582	0	-3.83471e-13	0	K28W	K-28	W	1.00831
218	2beg_4_stack_Repair_219.pdb	4.67547	0.858737	1.41329	-0.900274	1.37444	-2.21054	1.3116	3.13313	-0.90403	-0.0294865	0	0	0	0.483458	0.308272	0	0	0	0.145145	0	-3.83471e-13	0	K28R	K-28	R	1.16887
219	2beg_4_stack_Repair_220.pdb	12.4267	0.305609	1.04156	3.90381	7.82669	-4.08435	6.72628	-0.402323	-4.92273	-0.283994	0	0	0	0.433486	-0.231044	0	0	0	1.88268	0	-3.83471e-13	0	K28D	K-28	D	3.10668
220	2beg_4_stack_Repair_221.pdb	11.7762	0.461706	1.29616	2.09695	7.13973	-2.96774	3.80299	0.127954	-2.35311	0.122649	0	0	0	0.274827	0.157073	0	0	0	1.77407	0	-3.83471e-13	0	K28E	K-28	E	2.94405
221	2beg_4_stack_Repair_222.pdb	6.60314	0.469608	2.58448	6.19072	5.35246	-12.0795	9.74957	-0.24436	-5.49367	-0.369757	0	0	0	-0.145479	-0.87984	0	0	0	0.589038	0	-3.83471e-13	0	K28S	K-28	S	1.65078
222	2beg_4_stack_Repair_223.pdb	5.76822	0.149808	1.01353	3.80513	3.51469	-7.06306	6.33017	4.6425	-4.40233	-2.98395	0	0	0	0.294613	0.00671303	0	0	0	0.467095	0	-3.83471e-13	0	K28T	K-28	T	1.44206
223	2beg_4_stack_Repair_224.pdb	2.36689	0.977914	1.7225	4.31011	3.53797	-10.3275	6.73202	0.456724	-4.10568	-1.41482	0	0	0	0.00502585	-0.209239	0	0	0	0.47263	0	-3.83471e-13	0	K28C	K-28	C	0.591723
224	2beg_4_stack_Repair_225.pdb	5.46427	0.714051	1.35036	3.23957	3.65439	-6.17933	6.27998	0.634168	-3.64627	-1.1492	0	0	0	0.085892	-0.092519	0	0	0	0.480653	0	-3.83471e-13	0	K28N	K-28	N	1.36607
225	2beg_4_stack_Repair_226.pdb	3.65693	-0.470251	-0.451762	1.45614	4.02484	-4.90471	3.36903	0.869498	-0.654113	-0.194984	0	0	0	0.114146	0.141337	0	0	0	0.499093	0	0	0	K28Q	K-28	Q	0.914233
226	2beg_4_stack_Repair_227.pdb	6.57189	-1.0759	0.345902	0.137479	4.04605	-1.80186	2.2384	4.3631	-2.73219	-0.151091	0	0	0	0.256139	0.307349	0	0	0	0.468057	0	0.477798	0	K28H	K-28	H	1.64297
227	2beg_4_stack_Repair_228.pdb	-2.64342	1.44112	3.35827	4.34033	5.37159	-14.4438	4.695	1.88522	-6.18218	-3.78493	0	0	0	0.0817595	-2.13271	0	0	0	0.594232	0	-4.20081e-13	0	K28P	K-28	P	-0.660855
228	2beg_4_stack_Repair_229.pdb	13.1752	-0.0198977	0	-1.57363	-2.22045e-16	2.41205	-2.23146	8.58207	0.0144717	5.86203	0	0	0	0.129569	0.964126	0	0	0	4.44089e-16	0	0	0	G29A	G-29	A	3.2938
229	2beg_4_stack_Repair_230.pdb	24.5883	-0.0253523	9.9476e-14	-4.44858	6.66134e-16	6.54741	-6.87678	20.4594	1.52678	6.73084	0	0	0	0.674587	1.78982	0	0	0	0	0	0	0	G29V	G-29	V	6.14708
230	2beg_4_stack_Repair_231.pdb	16.4585	0.00861073	-0.000727942	-5.71856	3.11187e-06	7.89316	-8.91723	12.9071	3.16115	6.69091	0	0	0	0.434156	2.22014	0	0	0	1.20331e-07	0	-4.20081e-13	0	G29L	G-29	L	4.11463
231	2beg_4_stack_Repair_232.pdb	15.7369	-0.00857599	-0.0227088	-5.43866	3.11187e-06	6.52512	-8.00925	12.45	3.19677	6.65833	0	0	0	0.385862	2.02877	0	0	0	1.20331e-07	0	-4.20081e-13	0	G29M	G-29	M	3.93423
232	2beg_4_stack_Repair_233.pdb	24.6584	-0.0253515	0.178909	-6.0587	3.11188e-06	8.46026	-9.61809	20.9891	3.26408	6.77994	0	0	0	0.688203	2.19503	0	0	0	1.20331e-07	0	-4.20081e-13	0	G29I	G-29	I	6.1646
233	2beg_4_stack_Repair_234.pdb	23.692	-2.05185	-1.8945	-5.80773	0.092373	5.83909	-8.65974	26.1814	2.78131	6.88291	0	0	0	0.328696	1.91743	0	0	0	0	0	0	0	G29F	G-29	F	5.923
234	2beg_4_stack_Repair_235.pdb	25.1156	-2.05185	-1.89451	-5.50143	0.0884343	5.65407	-8.08622	26.78	2.97523	6.85257	0	0	0	0.299313	1.826	0	0	0	-1.20331e-07	0	4.20081e-13	0	G29Y	G-29	Y	6.2789
235	2beg_4_stack_Repair_236.pdb	23.0348	-0.0253523	-1.14007	-6.66426	4.30322e-13	8.97972	-8.66592	20.0721	3.35879	6.85468	0	0	0	0.265146	1.78319	0	0	0	0	0	0	0	G29W	G-29	W	5.7587
236	2beg_4_stack_Repair_237.pdb	13.975	-0.00857674	-3.22914	-4.5084	0.324701	6.26327	-6.49329	11.7123	4.27991	5.08863	0	0	0	0.30283	1.58533	0	0	0	0.242823	0	0	0	G29K	G-29	K	3.49375
237	2beg_4_stack_Repair_238.pdb	17.2428	-0.2523	-2.74145	-4.70476	0.999615	6.82783	-5.56745	11.9656	3.82368	5.5028	0	0	0	0.68233	1.86436	0	0	0	0.706856	0	-4.20081e-13	0	G29R	G-29	R	4.3107
238	2beg_4_stack_Repair_239.pdb	20.1597	-2.61153	-2.58618	-3.13215	1.68022	8.03267	-3.37579	12.7409	1.71562	6.63351	0	0	0	0.206645	1.444	0	0	0	0.855734	0	0	0	G29D	G-29	D	5.03993
239	2beg_4_stack_Repair_240.pdb	18.213	-1.42207	-1.37536	-3.78587	0.746301	6.58073	-4.95097	11.7991	3.21279	6.5111	0	0	0	0.214487	1.62419	0	0	0	0.682733	0	4.20081e-13	0	G29E	G-29	E	4.55325
240	2beg_4_stack_Repair_241.pdb	12.6734	-1.69106	-1.77389	-1.97071	-3.11188e-06	3.80592	-1.22182	8.84408	1.65247	4.85855	0	0	0	0.169843	1.09949	0	0	0	-1.20331e-07	0	4.20081e-13	0	G29S	G-29	S	3.16835
241	2beg_4_stack_Repair_242.pdb	21.4194	-1.6866	-1.62911	-3.33564	3.11187e-06	6.17939	-3.63398	16.8136	1.79417	6.57669	0	0	0	0.340932	1.60976	0	0	0	1.20331e-07	0	-4.20081e-13	0	G29T	G-29	T	5.35485
242	2beg_4_stack_Repair_243.pdb	15.2282	-0.314857	-0.278605	-2.84633	-1.87406e-13	3.70043	-3.38898	10.0752	1.89044	6.19754	0	0	0	0.19333	1.39908	0	0	0	0	0	0	0	G29C	G-29	C	3.80705
243	2beg_4_stack_Repair_244.pdb	14.7996	-3.14162	-3.04238	-3.56166	3.11187e-06	5.82245	-3.67723	14.7136	2.28221	5.22833	0	0	0	0.175913	1.67976	0	0	0	1.20331e-07	0	-4.20081e-13	0	G29N	G-29	N	3.6999
244	2beg_4_stack_Repair_245.pdb	15.8352	-1.33675	-2.09891	-4.20863	3.11187e-06	6.07544	-5.15011	11.9012	3.86903	6.54102	0	0	0	0.242945	1.85882	0	0	0	1.20331e-07	0	-4.20081e-13	0	G29Q	G-29	Q	3.9588
245	2beg_4_stack_Repair_246.pdb	21.3764	-1.55151	-2.51739	-5.20985	-8.90399e-14	8.32024	-6.09432	17.8405	3.39512	6.71207	0	0	0	0.212502	1.74884	0	0	0	-8.88178e-16	0	0.269067	0	G29H	G-29	H	5.3441
246	2beg_4_stack_Repair_247.pdb	37.2883	-0.0240868	0.0517023	-4.00656	-0.297711	3.02326	-6.55884	39.2003	1.29616	4.26096	0	0	0	0.368043	2.29443	0	0	0	-0.0249594	0	-4.21219e-13	0	G29P	G-29	P	9.32207
247	2beg_4_stack_Repair_248.pdb	-13.7028	0.240243	5.82971e-06	1.34208	3.11188e-06	-1.97446	1.76606	-10.7119	0.0901293	-4.29545	0	0	0	-0.1595	-0.946768	0	0	0	1.20328e-07	0	-4.21219e-13	0	A30G	A-30	G	-3.4257
248	2beg_4_stack_Repair_249.pdb	20.5219	-0.0797207	5.82971e-06	-2.76851	3.11188e-06	2.34476	-4.95033	20.9535	1.82051	2.40076	0	0	0	0.800951	0.677095	0	0	0	1.20328e-07	0	-4.21219e-13	0	A30V	A-30	V	5.13047
249	2beg_4_stack_Repair_250.pdb	5.78537	-0.0764072	5.82971e-06	-3.03305	3.11188e-06	2.4455	-5.59912	7.03759	2.68224	2.33173	0	0	0	-0.00311808	0.608874	0	0	0	1.20328e-07	0	-4.21219e-13	0	A30L	A-30	L	1.44634
250	2beg_4_stack_Repair_251.pdb	3.2516	-0.082062	5.82971e-06	-3.7012	3.11188e-06	1.96463	-6.50202	5.90724	3.41915	2.25834	0	0	0	-0.0124883	0.535032	0	0	0	1.20328e-07	0	-4.21219e-13	0	A30M	A-30	M	0.8129
251	2beg_4_stack_Repair_252.pdb	21.6117	-0.0776919	5.82971e-06	-3.81229	3.11188e-06	2.98423	-7.05058	23.5653	3.21726	2.48776	0	0	0	0.297657	0.693862	0	0	0	1.20328e-07	0	-4.21219e-13	0	A30I	A-30	I	5.40292
252	2beg_4_stack_Repair_253.pdb	4.51702	-1.37869	-1.26299	-3.49652	3.11188e-06	2.00073	-5.76665	9.07125	2.89015	2.54107	0	0	0	-0.0813243	0.548514	0	0	0	1.20328e-07	0	-4.21219e-13	0	A30F	A-30	F	1.12925
253	2beg_4_stack_Repair_254.pdb	4.99163	-1.37376	-1.26299	-3.05487	3.11188e-06	1.78661	-4.88105	8.5064	2.82325	2.51042	0	0	0	-0.0623819	0.530471	0	0	0	1.20328e-07	0	-4.21219e-13	0	A30Y	A-30	Y	1.24791
254	2beg_4_stack_Repair_255.pdb	10.5767	-0.0475898	5.8297e-06	-3.8627	3.11188e-06	3.09019	-6.06299	12.0069	3.34514	2.21046	0	0	0	-0.102737	0.50539	0	0	0	1.20328e-07	0	-4.21219e-13	0	A30W	A-30	W	2.64418
255	2beg_4_stack_Repair_256.pdb	3.72973	-0.929312	-0.878032	-2.00767	0.249633	2.0342	-3.25021	5.37603	2.90591	0.0842095	0	0	0	-0.0667682	0.573717	0	0	0	0.211749	0	-4.21219e-13	0	A30K	A-30	K	0.932432
256	2beg_4_stack_Repair_257.pdb	4.96052	-1.45536	-1.44316	-2.62121	0.813772	2.9061	-3.32845	4.35539	3.52594	1.27675	0	0	0	0.305837	0.70058	0	0	0	0.624914	0	-4.21219e-13	0	A30R	A-30	R	1.24013
257	2beg_4_stack_Repair_258.pdb	4.9785	-3.3782	-3.36715	-1.14698	0.947472	3.25251	-1.05323	4.72801	2.2474	1.91838	0	0	0	0.00415286	0.377596	0	0	0	0.826143	0	4.21219e-13	0	A30D	A-30	D	1.24463
258	2beg_4_stack_Repair_259.pdb	6.60383	-0.972766	-0.961373	-1.75298	0.771665	3.01779	-2.28979	4.18975	2.50449	1.46042	0	0	0	0.0241865	0.43971	0	0	0	0.612451	0	0	0	A30E	A-30	E	1.65096
259	2beg_4_stack_Repair_260.pdb	1.24266	-0.455969	-0.462553	-0.276062	-3.11187e-06	1.50338	1.00625	0.41806	1.07806	-1.56665	0	0	0	-0.00185761	0.102654	0	0	0	-1.20327e-07	0	4.21219e-13	0	A30S	A-30	S	0.310665
260	2beg_4_stack_Repair_261.pdb	16.9267	-0.807651	-0.692993	-1.4902	3.11187e-06	2.58882	-1.5225	13.4268	1.9123	2.66814	0	0	0	0.84404	0.481401	0	0	0	1.20327e-07	0	-4.21219e-13	0	A30T	A-30	T	4.23168
261	2beg_4_stack_Repair_262.pdb	3.41474	-0.425503	-0.41411	-0.825977	-2.22045e-16	0.835435	-0.739885	2.22461	1.58992	1.17181	0	0	0	-0.00155969	0.318523	0	0	0	0	0	0	0	A30C	A-30	C	0.853685
262	2beg_4_stack_Repair_263.pdb	3.07438	-1.04873	-1.03832	-1.44447	-2.22045e-16	2.74407	-1.16483	4.5305	2.26641	-1.78029	0	0	0	0.0100409	0.48233	0	0	0	0	0	0	0	A30N	A-30	N	0.768595
263	2beg_4_stack_Repair_264.pdb	5.59517	-1.25675	-1.20239	-1.97108	3.11187e-06	2.27203	-2.55139	4.67573	3.22251	2.52463	0	0	0	-0.11812	0.591417	0	0	0	1.20327e-07	0	-4.21219e-13	0	A30Q	A-30	Q	1.39879
264	2beg_4_stack_Repair_265.pdb	10.3561	-1.13619	-1.05667	-2.51995	0.0337488	3.84725	-2.91713	8.45733	3.11857	2.25537	0	0	0	-0.164427	0.638708	0	0	0	0.00500549	0	0.433214	0	A30H	A-30	H	2.58902
265	2beg_4_stack_Repair_266.pdb	9.78582	-0.00310604	0	-1.05484	2.22045e-16	0.228005	-1.77913	10.93	0.777813	0.670034	0	0	0	0.0170551	0.753866	0	0	0	0	0	0	0	A30P	A-30	P	2.44645
266	2beg_4_stack_Repair_267.pdb	5.92007	0.544265	0	3.17017	0	-3.46583	4.72709	-0.838335	-1.53869	3.78213	0	0	0	-0.460733	-1.39678	0	0	0	0	0	0	0	I31G	I-31	G	1.48002
267	2beg_4_stack_Repair_268.pdb	5.74909	0.479681	0	2.34611	0	-2.12719	3.80834	-0.598493	-1.53173	3.7905	0	0	0	-0.418125	-0.847678	0	0	0	0	0	0	0	I31A	I-31	A	1.43727
268	2beg_4_stack_Repair_269.pdb	2.24192	0.132945	-5.82968e-06	1.11177	-3.11187e-06	-0.527369	2.16455	-0.226211	-0.832146	0.698697	0	0	0	-0.280311	-0.273824	0	0	0	-1.20327e-07	0	3.48332e-13	0	I31V	I-31	V	0.56048
269	2beg_4_stack_Repair_270.pdb	0.66933	0.146864	-5.82968e-06	0.33386	-3.11187e-06	-0.300658	0.541634	-0.296431	-0.182042	0.63301	0	0	0	-0.206899	-0.375003	0	0	0	-1.20327e-07	0	3.48332e-13	0	I31L	I-31	L	0.167332
270	2beg_4_stack_Repair_271.pdb	0.614009	-0.0164353	-5.82968e-06	-0.825443	-3.11187e-06	0.173647	-0.881905	-0.273445	0.695007	1.97203	0	0	0	-0.229433	-0.31174	0	0	0	-1.20327e-07	0	3.48332e-13	0	I31M	I-31	M	0.153502
271	2beg_4_stack_Repair_272.pdb	0.574462	0.122776	-5.82968e-06	-0.496375	0.0300403	-0.0878985	-0.396643	-0.25573	0.370754	1.49736	0	0	0	-0.209818	-0.388209	0	0	0	-1.20327e-07	0	3.48332e-13	0	I31F	I-31	F	0.143616
272	2beg_4_stack_Repair_273.pdb	1.35173	0.0748675	-5.82968e-06	-0.104668	0.0197834	-0.454857	0.148629	-0.113182	0.281724	1.71342	0	0	0	-0.213989	-0.360491	0	0	0	-1.20327e-07	0	3.48332e-13	0	I31Y	I-31	Y	0.337933
273	2beg_4_stack_Repair_274.pdb	0.823457	0.0323226	-5.82968e-06	-0.807378	-3.11187e-06	0.107511	-0.802186	-0.264663	0.505822	2.26632	0	0	0	-0.214288	-0.406132	0	0	0	-1.20327e-07	0	3.48332e-13	0	I31W	I-31	W	0.205864
274	2beg_4_stack_Repair_275.pdb	1.93326	0.167331	-5.82968e-06	0.881989	0.192537	-0.891312	1.54288	-0.474339	-0.266019	0.890054	0	0	0	-0.276013	-0.498078	0	0	0	0.166153	0	3.48332e-13	0	I31K	I-31	K	0.483315
275	2beg_4_stack_Repair_276.pdb	3.82334	0.239363	-5.82969e-06	1.25651	0.53037	-1.20156	2.22944	-0.578714	-0.830159	1.75457	0	0	0	-0.00363092	-0.670801	0	0	0	0.427159	0	3.48332e-13	0	I31R	I-31	R	0.955835
276	2beg_4_stack_Repair_277.pdb	4.01164	0.30237	-5.82969e-06	1.84932	0.754364	-0.880702	3.38941	-0.6358	-1.26316	0.154498	0	0	0	-0.307767	-0.697854	0	0	0	0.649117	0	3.48332e-13	0	I31D	I-31	D	1.00291
277	2beg_4_stack_Repair_278.pdb	3.13057	0.215208	-5.8297e-06	1.46141	0.430236	-1.14189	2.59108	-0.593916	-0.936733	0.826544	0	0	0	-0.216188	-0.68921	0	0	0	0.494826	0	3.48332e-13	0	I31E	I-31	E	0.782643
278	2beg_4_stack_Repair_279.pdb	4.86281	0.021563	-1.25296	2.14872	-3.11187e-06	-1.27826	4.25496	-0.399496	-0.361018	2.03996	0	0	0	-0.310654	-0.849471	0	0	0	-1.20327e-07	0	3.48332e-13	0	I31S	I-31	S	1.2157
279	2beg_4_stack_Repair_280.pdb	3.02838	0.222009	-5.8297e-06	1.75992	-3.11187e-06	-0.901074	3.38898	-0.514865	-1.12989	0.379654	0	0	0	-0.176357	-0.546918	0	0	0	-1.20327e-07	0	3.48332e-13	0	I31T	I-31	T	0.757095
280	2beg_4_stack_Repair_281.pdb	4.14479	0.326084	-0.259318	1.79019	-3.11187e-06	-1.49411	3.33249	-0.618775	-0.668747	1.96701	0	0	0	-0.230033	-0.682819	0	0	0	-1.20327e-07	0	3.48332e-13	0	I31C	I-31	C	1.0362
281	2beg_4_stack_Repair_282.pdb	2.07343	0.2161	-3.77923	1.43897	-3.11187e-06	-0.374779	3.12024	-0.5859	1.21226	1.06583	0	0	0	-0.240057	-0.673322	0	0	0	-1.20327e-07	0	3.48332e-13	0	I31N	I-31	N	0.518358
282	2beg_4_stack_Repair_283.pdb	2.91215	0.230727	-5.8297e-06	1.53179	-3.11187e-06	-1.14799	2.7302	-0.610739	-0.843368	1.29301	0	0	0	-0.271467	-0.646638	0	0	0	-1.20327e-07	0	3.48332e-13	0	I31Q	I-31	Q	0.728038
283	2beg_4_stack_Repair_284.pdb	3.29122	0.180068	-5.8297e-06	1.14607	-3.11187e-06	-0.464772	2.43447	-0.58825	-0.743937	1.32595	0	0	0	-0.193493	-0.571845	0	0	0	-1.20327e-07	0	0.19513	0	I31H	I-31	H	0.822805
284	2beg_4_stack_Repair_285.pdb	10.0364	3.58631	-5.8297e-06	1.34079	-3.11187e-06	-2.37232	1.80715	3.36674	-0.823121	3.48967	0	0	0	-0.358831	0.0521519	0	0	0	-1.20327e-07	0	3.49165e-13	0	I31P	I-31	P	2.5091
285	2beg_4_stack_Repair_286.pdb	12.2953	-0.100532	1.10694	9.55106	2.76366	-11.1997	15.2653	-0.97289	-5.60463	3.40673	0	0	0	-2.07159	-1.57088	0	0	0	0.151023	0	-3.49165e-13	0	I32G	I-32	G	3.07382
286	2beg_4_stack_Repair_287.pdb	8.07742	0.502577	0.141263	6.8704	0.505203	-6.3087	11.8928	-0.775477	-4.56418	1.81952	0	0	0	-2.05701	-0.884591	0	0	0	0.0509913	0	-3.49165e-13	0	I32A	I-32	A	2.01936
287	2beg_4_stack_Repair_288.pdb	-0.821512	0.0914987	0.0600426	1.85997	0.238654	-1.73251	3.4407	0.24829	-2.24071	-0.706488	0	0	0	-2.08097	0.200527	0	0	0	0	0	0	0	I32V	I-32	V	-0.205378
288	2beg_4_stack_Repair_289.pdb	0.10141	0.153628	-0.00460491	-0.337412	-0.082909	0.45878	-0.646807	0.465593	0.201947	0.537645	0	0	0	-0.644451	0.359006	0	0	0	0	0	0	0	I32L	I-32	L	0.0253525
289	2beg_4_stack_Repair_290.pdb	-1.3249	0.253758	-0.15199	-1.41162	-0.33657	0.469578	-0.986405	0.164996	1.09146	1.5727	0	0	0	-2.00838	0.534461	0	0	0	0.0175722	0	-3.49165e-13	0	I32M	I-32	M	-0.331225
290	2beg_4_stack_Repair_291.pdb	-1.65696	0.215465	0.753593	-1.12277	0.879847	-1.03817	-0.777939	1.6846	-1.3962	1.04035	0	0	0	-1.9461	0.165559	0	0	0	0.0503699	0	-3.49165e-13	0	I32F	I-32	F	-0.41424
291	2beg_4_stack_Repair_292.pdb	-1.65269	0.912286	-7.22203	-1.71625	1.12366	2.90248	0.280406	3.17723	0.150373	0.836993	0	0	0	-2.18368	-0.097092	0	0	0	0.0858393	0	-3.49165e-13	0	I32Y	I-32	Y	-0.413172
292	2beg_4_stack_Repair_293.pdb	6.1797	0.338326	-0.333773	-2.16464	-0.000986317	5.49966	-0.145773	2.58775	-0.152846	1.85516	0	0	0	-1.35914	0.2866	0	0	0	0.0559532	0	-3.49165e-13	0	I32W	I-32	W	1.54493
293	2beg_4_stack_Repair_294.pdb	8.48539	0.509668	0.700366	1.58633	0.271635	3.18046	4.46936	-0.253183	0.51114	-0.512941	0	0	0	-2.02104	-0.168528	0	0	0	0.0435964	0	-3.49165e-13	0	I32K	I-32	K	2.12135
294	2beg_4_stack_Repair_295.pdb	11.7592	-1.124	-1.75323	-0.424995	-0.381115	7.47437	5.28419	-0.241911	1.41781	2.45846	0	0	0	-0.976221	0.10278	0	0	0	0.0258878	0	-3.49165e-13	0	I32R	I-32	R	2.9398
295	2beg_4_stack_Repair_296.pdb	12.4097	1.27872	-0.779483	4.46163	-0.146867	1.19318	9.53986	-0.522546	-1.34777	0.0865997	0	0	0	-2.0679	-0.784723	0	0	0	0.71424	0	-3.49165e-13	0	I32D	I-32	D	3.10243
296	2beg_4_stack_Repair_297.pdb	12.0007	0.92352	-0.654807	1.96162	-1.36511	4.67572	5.93522	-0.135325	0.646013	1.05875	0	0	0	-1.91912	-0.229223	0	0	0	0.874256	0	-3.49165e-13	0	I32E	I-32	E	3.00018
297	2beg_4_stack_Repair_298.pdb	8.55466	-1.01332	-1.02482	6.2276	0.477596	-4.19693	13.041	-0.297576	-3.48959	0.876815	0	0	0	-2.07924	-0.629839	0	0	0	0.0331719	0	-3.49165e-13	0	I32S	I-32	S	2.13867
298	2beg_4_stack_Repair_299.pdb	3.50623	-1.06094	-1.8408	4.00145	0.51902	-2.02705	8.81886	0.331821	-2.51375	-0.981602	0	0	0	-1.83647	-0.295039	0	0	0	0.0956866	0	-3.49165e-13	0	I32T	I-32	T	0.876557
299	2beg_4_stack_Repair_300.pdb	4.9367	-0.249821	-0.338768	3.47774	0.317943	-3.74939	8.09597	0.0838006	-1.14137	0.541847	0	0	0	-2.10126	-0.12731	0	0	0	0	0	0	0	I32C	I-32	C	1.23418
300	2beg_4_stack_Repair_301.pdb	4.49485	-0.090809	-5.97791	3.07239	-0.246644	0.85009	8.67766	-0.747565	-0.454476	0.765411	0	0	0	-1.40846	-0.578756	0	0	0	0.0551627	0	-3.49165e-13	0	I32N	I-32	N	1.12371
301	2beg_4_stack_Repair_302.pdb	8.21011	0.214755	-4.7284	1.75427	1.51969	-0.174809	5.83875	-0.384042	3.14298	1.91383	0	0	0	-0.970506	-0.160868	0	0	0	0.0835818	0	-3.49165e-13	0	I32Q	I-32	Q	2.05253
302	2beg_4_stack_Repair_303.pdb	8.22349	-0.847437	-4.67683	-0.92967	-0.577962	5.74056	3.19723	6.66833	-0.230125	1.35991	0	0	0	-2.06541	0.874985	0	0	0	0.0240129	0	0.560881	0	I32H	I-32	H	2.05587
303	2beg_4_stack_Repair_304.pdb	21.7984	3.95359	0.0346234	4.01052	0.378526	-4.24465	6.62363	10.5511	-3.1451	5.71154	0	0	0	-2.0754	-0.133478	0	0	0	0	0	0	0	I32P	I-32	P	5.4496
304	2beg_4_stack_Repair_305.pdb	-1.30775	-0.312654	0	-1.03501	0	1.66185	-1.19296	0.0335441	0.047494	-0.529189	0	0	0	0.0191759	0.54342	0	0	0	0	0	0	0	G33A	G-33	A	-0.326937
305	2beg_4_stack_Repair_306.pdb	-6.07092	-0.746431	7.01923e-07	-3.06464	-1.88127e-07	3.1045	-4.70753	0.186964	1.73301	-2.66993	0	0	0	0.0931255	1.05394	0	0	0	1.85586e-09	0	-6.61915e-13	0	G33V	G-33	V	-1.51773
306	2beg_4_stack_Repair_307.pdb	-9.02327	-0.64616	7.01923e-07	-4.22096	-1.88127e-07	2.74086	-7.83654	0.061918	3.12736	-2.33222	0	0	0	0.0824704	0.66808	0	0	0	1.85582e-09	0	-6.61915e-13	0	G33L	G-33	L	-2.25582
307	2beg_4_stack_Repair_308.pdb	-9.32581	-0.713632	7.01923e-07	-5.86666	-1.88127e-07	3.50295	-9.57786	0.0962357	4.32957	-1.14861	0	0	0	0.0521986	1.1236	0	0	0	1.85577e-09	0	-6.61915e-13	0	G33M	G-33	M	-2.33145
308	2beg_4_stack_Repair_309.pdb	-8.60583	-0.779142	7.01923e-07	-4.65465	-1.88127e-07	3.50322	-7.92066	-0.00683085	3.17668	-2.34315	0	0	0	0.41871	1.13348	0	0	0	1.85572e-09	0	-6.61915e-13	0	G33I	G-33	I	-2.15146
309	2beg_4_stack_Repair_310.pdb	-6.91034	-0.732171	7.01923e-07	-4.83028	-1.88127e-07	3.7718	-7.21005	0.055355	3.08078	-1.20252	0	0	0	0.156748	1.0835	0	0	0	1.85568e-09	0	-6.61915e-13	0	G33F	G-33	F	-1.72758
310	2beg_4_stack_Repair_311.pdb	-6.28697	-0.792165	7.01923e-07	-4.81842	-1.88127e-07	4.13961	-6.98296	0.209615	3.28897	-1.22277	0	0	0	-0.108853	1.15455	0	0	0	1.85563e-09	0	-6.61915e-13	0	G33Y	G-33	Y	-1.57174
311	2beg_4_stack_Repair_312.pdb	-6.37014	-0.792804	7.01923e-07	-5.6632	-1.88127e-07	4.69162	-8.19884	0.16699	3.94351	-0.647867	0	0	0	0.130453	1.23501	0	0	0	1.85559e-09	0	-6.61915e-13	0	G33W	G-33	W	-1.59254
312	2beg_4_stack_Repair_313.pdb	-5.70399	-0.707498	7.01923e-07	-3.55728	0.165911	2.84442	-5.64477	0.0229543	3.02004	-2.08563	0	0	0	0.0516926	0.673595	0	0	0	0.186169	0	-6.61915e-13	0	G33K	G-33	K	-1.426
313	2beg_4_stack_Repair_314.pdb	-3.32095	-0.709096	4.44089e-15	-3.61243	0.525919	3.39555	-4.95644	0.00275212	2.40201	-1.22241	0	0	0	0.299002	0.890677	0	0	0	0.554196	0	0	0	G33R	G-33	R	-0.830237
314	2beg_4_stack_Repair_315.pdb	0.245522	-1.1716	-0.595949	-1.8754	1.14845	4.13871	-1.93747	0.000861761	1.15227	-1.47769	0	0	0	0.068185	0.874921	0	0	0	0.795156	0	0	0	G33D	G-33	D	0.0613805
315	2beg_4_stack_Repair_316.pdb	-1.67202	-1.35516	-0.782946	-2.22889	0.872715	2.98705	-2.88101	0.000667947	1.87989	-0.909668	0	0	0	0.0294692	0.791337	0	0	0	0.715862	0	0	0	G33E	G-33	E	-0.418005
316	2beg_4_stack_Repair_317.pdb	-0.937914	-0.163686	-0.211929	-1.16187	0	2.30148	-0.622054	0.000289085	0.804074	-1.90439	0	0	0	0.0201726	0.47044	0	0	0	0	0	0	0	G33S	G-33	S	-0.234479
317	2beg_4_stack_Repair_318.pdb	-3.04293	-0.707371	0	-2.16326	0	3.54122	-2.36861	0.181145	1.10935	-2.79808	0	0	0	0.162674	0.951429	0	0	0	0	0	0	0	G33T	G-33	T	-0.760733
318	2beg_4_stack_Repair_319.pdb	-2.8816	-0.667037	-0.292111	-2.17356	-1.88118e-07	2.36004	-2.42309	-0.0169695	1.73572	-1.5485	0	0	0	0.143906	0.910809	0	0	0	1.85552e-09	0	-6.61915e-13	0	G33C	G-33	C	-0.7204
319	2beg_4_stack_Repair_320.pdb	-3.94079	-1.11055	-3.04083	-2.98825	-1.88118e-07	4.76736	-2.91497	0.152981	3.1199	-2.01732	0	0	0	0.0908849	0.86556	0	0	0	1.85548e-09	0	-6.61915e-13	0	G33N	G-33	N	-0.985197
320	2beg_4_stack_Repair_321.pdb	-3.78238	-0.71404	-0.338374	-3.04394	-1.88118e-07	3.59658	-3.95011	-0.0167452	2.43212	-1.78749	0	0	0	0.0396124	0.957744	0	0	0	1.85545e-09	0	-6.61915e-13	0	G33Q	G-33	Q	-0.945595
321	2beg_4_stack_Repair_322.pdb	-2.33803	-0.495545	0	-3.20373	-2.4647e-14	4.07084	-4.03186	0.00117917	2.01261	-0.95513	0	0	0	0.0298023	0.804884	0	0	0	-5.77316e-15	0	0.233793	0	G33H	G-33	H	-0.584507
322	2beg_4_stack_Repair_323.pdb	4.28458	3.29894	0	-2.57765	0	1.05858	-4.89745	4.28392	1.34601	1.73712	0	0	0	0.0350978	0.666861	0	0	0	0	0	0	0	G33P	G-33	P	1.07115
323	2beg_4_stack_Repair_324.pdb	7.94458	0.130949	0.727936	7.32715	0.248492	-8.76125	12.1523	-0.394444	-4.75231	1.38457	0	0	0	-0.0860038	-1.55803	0	0	0	-0.0327799	0	-6.76917e-13	0	L34G	L-34	G	1.98615
324	2beg_4_stack_Repair_325.pdb	6.63028	1.32811	0.317177	5.90249	0.100396	-6.87413	10.1148	-0.440364	-4.29519	0.44171	0	0	0	0.0182978	-1.10874	0	0	0	0.0169792	0	-6.76917e-13	0	L34A	L-34	A	1.65757
325	2beg_4_stack_Repair_326.pdb	1.67799	0.184193	1.24345e-14	1.60364	-0.00469996	-0.658597	3.40792	-0.106607	-1.54049	-1.1145	0	0	0	-0.0928676	-0.0791864	0	0	0	0	0	0	0	L34V	L-34	V	0.419498
326	2beg_4_stack_Repair_327.pdb	-0.760389	-0.0783104	0.0572442	-1.65077	-0.283397	0.482178	-1.32437	-0.0409485	1.45046	0.619212	0	0	0	0.0223825	0.0391016	0	0	0	-0.0140757	0	-6.76917e-13	0	L34M	L-34	M	-0.190097
327	2beg_4_stack_Repair_328.pdb	-1.15084	-0.0345139	-0.180656	-0.609103	-0.20913	0.578391	-0.780547	-0.0593391	0.0509836	-0.308167	0	0	0	0.421829	0.268889	0	0	0	-0.0205877	0	-6.76917e-13	0	L34I	L-34	I	-0.28771
328	2beg_4_stack_Repair_329.pdb	-0.992785	-0.00672817	0.0960202	-0.484771	-1.41703	-0.581474	0.443021	1.1448	-1.19299	0.637619	0	0	0	0.366739	-0.392019	0	0	0	0.002019	0	-6.76917e-13	0	L34F	L-34	F	-0.248196
329	2beg_4_stack_Repair_330.pdb	-0.00918718	0.5097	-0.787077	-2.34166	-2.63676	3.93062	-0.693889	-0.0368163	-0.389325	2.32519	0	0	0	0.134056	-0.230492	0	0	0	-0.023233	0	-6.76917e-13	0	L34Y	L-34	Y	-0.00229679
330	2beg_4_stack_Repair_331.pdb	0.397019	-0.315577	-2.6178	-3.10561	0.350311	3.74485	-2.60483	4.06867	0.136859	0.528009	0	0	0	0.146796	0.0331847	0	0	0	0.0653368	0	-6.76917e-13	0	L34W	L-34	W	0.0992548
331	2beg_4_stack_Repair_332.pdb	5.00652	0.474962	-2.11178	0.70115	-2.81056	4.57572	3.57276	-0.517973	2.1809	-0.759129	0	0	0	0.0177389	0.0103388	0	0	0	-0.317276	0	-6.76917e-13	0	L34K	L-34	K	1.25163
332	2beg_4_stack_Repair_333.pdb	5.15815	-0.092129	-2.39187	-1.0572	-5.03673	6.10087	3.76484	0.532293	2.90032	0.461616	0	0	0	0.455069	-0.294702	0	0	0	-0.478924	0	-6.76917e-13	0	L34R	L-34	R	1.28954
333	2beg_4_stack_Repair_334.pdb	12.9789	1.1918	-1.37975	3.33505	1.16621	2.78844	8.13052	-0.229248	-2.00809	-1.20954	0	0	0	-0.00950758	-0.768424	0	0	0	1.20303	0	-6.76917e-13	0	L34D	L-34	D	3.24472
334	2beg_4_stack_Repair_335.pdb	13.312	-0.424384	-1.69506	1.43138	0.99687	6.10088	5.54438	-0.379675	0.0496628	0.335665	0	0	0	0.11577	-0.238306	0	0	0	1.23653	0	-6.76917e-13	0	L34E	L-34	E	3.328
335	2beg_4_stack_Repair_336.pdb	8.94438	-0.0644596	0.317308	4.85083	0.312119	-2.88742	10.1011	-0.176937	-2.68909	-0.704993	0	0	0	-0.138638	-0.821548	0	0	0	0.0246056	0	-6.76917e-13	0	L34S	L-34	S	2.2361
336	2beg_4_stack_Repair_337.pdb	5.94776	-0.101099	-0.417417	3.60213	-0.110906	-1.35044	7.9906	-0.122027	-2.41213	-1.51363	0	0	0	0.408201	-0.57219	0	0	0	-0.0255225	0	-6.76917e-13	0	L34T	L-34	T	1.48694
337	2beg_4_stack_Repair_338.pdb	5.38979	0.125858	0.250974	3.8009	0.540297	-4.88221	7.75828	-0.116626	-1.89211	-0.17657	0	0	0	-0.0421796	-0.727541	0	0	0	0.0231784	0	-6.76917e-13	0	L34C	L-34	C	1.34745
338	2beg_4_stack_Repair_339.pdb	3.64298	1.27718	-6.07268	3.42397	-0.176945	-0.635752	8.38437	0.141762	-1.58678	-1.1964	0	0	0	0.0767906	-0.709472	0	0	0	0.00747283	0	-6.76917e-13	0	L34N	L-34	N	0.910745
339	2beg_4_stack_Repair_340.pdb	3.79744	0.208258	-8.59847	0.742543	-1.60868	4.60841	5.2088	-0.811412	3.11977	0.933974	0	0	0	0.0821015	-0.102517	0	0	0	-0.0878546	0	-6.76917e-13	0	L34Q	L-34	Q	0.94936
340	2beg_4_stack_Repair_341.pdb	5.48287	-0.198089	-3.62519	1.64976	-0.800717	0.177079	5.11694	2.24128	-0.743601	0.791038	0	0	0	0.23914	-0.556756	0	0	0	-0.187819	0	0.82305	0	L34H	L-34	H	1.37072
341	2beg_4_stack_Repair_342.pdb	14.1976	3.22744	0.445236	3.10585	0.877334	-4.53143	5.23571	5.27397	-2.96561	3.44582	0	0	0	-0.00285843	-0.206334	0	0	0	0.0861396	0	6.02449e-13	0	L34P	L-34	P	3.5494
342	2beg_4_stack_Repair_343.pdb	8.33353	0.536218	-8.3224e-07	5.06493	3.90798e-07	-4.72109	6.96594	-0.031784	-2.89815	3.4766	0	0	0	-0.0591328	-2.39632	0	0	0	2.52201e-08	0	6.02449e-13	0	M35G	M-35	G	2.08338
343	2beg_4_stack_Repair_344.pdb	4.23018	0.501146	0	3.97923	0	-3.06513	5.70938	-0.02429	-2.81588	-0.00852011	0	0	0	-0.0457472	-1.5529	0	0	0	0	0	0	0	M35A	M-35	A	1.05754
344	2beg_4_stack_Repair_345.pdb	1.74341	0.217647	-8.32233e-07	1.9809	3.90801e-07	-0.395449	3.39254	-0.140114	-1.76008	-1.56238	0	0	0	0.0103472	-0.382667	0	0	0	2.52208e-08	0	6.02449e-13	0	M35V	M-35	V	0.435852
345	2beg_4_stack_Repair_346.pdb	0.872692	-0.00888211	-8.32233e-07	1.28861	3.90801e-07	-0.630861	1.41269	-0.0309027	-0.891557	-0.250377	0	0	0	-0.0160347	-0.213848	0	0	0	2.52208e-08	0	6.02449e-13	0	M35L	M-35	L	0.218173
346	2beg_4_stack_Repair_347.pdb	-0.711764	-0.128192	-8.32233e-07	0.490893	3.90801e-07	0.488701	0.306997	-0.072162	-0.67832	-1.12716	0	0	0	0.00747623	0.119398	0	0	0	2.52208e-08	0	6.02449e-13	0	M35I	M-35	I	-0.177941
347	2beg_4_stack_Repair_348.pdb	-1.71097	0.014351	-8.32233e-07	-0.277488	0.105189	-0.163567	-0.452269	0.0634581	-0.116323	-0.862064	0	0	0	-0.0222602	-0.268326	0	0	0	2.52208e-08	0	6.02449e-13	0	M35F	M-35	F	-0.427743
348	2beg_4_stack_Repair_349.pdb	-0.258522	-0.0490502	0	0.098295	0.10152	0.161921	0.403441	0.0331667	-0.195683	-0.790085	0	0	0	-0.0220465	-0.14772	0	0	0	0	0	0	0	M35Y	M-35	Y	-0.0646305
349	2beg_4_stack_Repair_350.pdb	1.25417	-0.157433	-8.32233e-07	-0.653294	3.90801e-07	1.36779	-0.393938	0.126911	-0.223437	1.19838	0	0	0	-0.0108013	0.129939	0	0	0	2.52208e-08	0	6.02449e-13	0	M35W	M-35	W	0.313543
350	2beg_4_stack_Repair_351.pdb	1.55171	0.0393084	5.25979e-12	1.75169	0.139757	-0.749853	2.51104	-0.0383549	-0.989361	-1.32149	0	0	0	-0.00714603	-0.211956	0	0	0	0.216123	0	0	0	M35K	M-35	K	0.387927
351	2beg_4_stack_Repair_352.pdb	3.16472	0.147786	3.77831e-12	1.88893	0.356652	-0.70574	3.36262	-0.0356927	-1.43358	-1.15581	0	0	0	0.235874	-0.539419	0	0	0	0.503684	0	0	0	M35R	M-35	R	0.79118
352	2beg_4_stack_Repair_353.pdb	5.35018	0.423763	-8.32189e-07	3.47146	1.27856	-1.2917	5.49202	-0.0307227	-2.57253	-2.28197	0	0	0	0.0128309	-1.19614	0	0	0	0.848469	0	6.02449e-13	0	M35D	M-35	D	1.33754
353	2beg_4_stack_Repair_354.pdb	4.37102	0.482314	-8.32191e-07	2.91538	0.869652	-1.84935	4.30173	-0.125229	-2.05009	-0.852058	0	0	0	0.000687766	-1.22302	0	0	0	0.677993	0	6.02449e-13	0	M35E	M-35	E	1.09275
354	2beg_4_stack_Repair_355.pdb	4.05751	0.356408	-0.189827	3.79028	0	-2.37421	6.21594	-0.0837712	-2.17331	-1.45123	0	0	0	-0.0327699	-1.51482	0	0	0	0	0	0	0	M35S	M-35	S	1.01438
355	2beg_4_stack_Repair_356.pdb	3.23263	0.228764	-0.209264	3.33034	3.90806e-07	-1.22463	5.55334	-0.0780886	-2.15199	-2.22699	0	0	0	0.0111433	-0.949281	0	0	0	2.52221e-08	0	6.02449e-13	0	M35T	M-35	T	0.808157
356	2beg_4_stack_Repair_357.pdb	3.56323	0.399298	-0.098556	3.30256	3.90806e-07	-2.32914	5.16743	-0.0354205	-1.79956	-1.02375	0	0	0	-0.0196348	-1.14575	0	0	0	2.52221e-08	0	6.02449e-13	0	M35C	M-35	C	0.890807
357	2beg_4_stack_Repair_358.pdb	2.09795	-0.169512	-2.74498	2.34996	0	0.0717969	4.60791	0.0145421	-0.640975	-1.37348	0	0	0	-0.0173189	-0.753228	0	0	0	0	0	0	0	M35N	M-35	N	0.524487
358	2beg_4_stack_Repair_359.pdb	2.90277	0.0890887	-0.301833	2.36106	0	-1.11097	3.83162	-0.0393408	-1.27441	-0.637113	0	0	0	-0.0153313	-0.715124	0	0	0	0	0	0	0	M35Q	M-35	Q	0.725692
359	2beg_4_stack_Repair_360.pdb	3.49875	-0.929151	-1.07379	1.43151	-0.0619513	1.3887	3.3977	-0.0318367	-0.651553	-0.346516	0	0	0	-0.0311251	-0.317039	0	0	0	-0.0287024	0	0.435468	0	M35H	M-35	H	0.874687
360	2beg_4_stack_Repair_361.pdb	18.8611	3.57973	0	2.09187	0	-2.39308	2.51488	11.1577	-1.74975	3.77364	0	0	0	-0.113859	-0.297362	0	0	0	0	0	0	0	M35P	M-35	P	4.71528
361	2beg_4_stack_Repair_362.pdb	9.40744	0.588754	-0.0389626	4.57191	0.0892534	-3.29849	7.97955	-1.99923	-1.73431	3.29753	0	0	0	-0.0471023	-2.25184	0	0	0	-0.00145766	0	-5.93497e-13	0	V36G	V-36	G	2.35186
362	2beg_4_stack_Repair_363.pdb	6.6565	0.488265	8.32181e-07	3.20389	0.0816563	-1.44811	6.00757	-2.02172	-1.98828	2.42803	0	0	0	-0.0948176	-0.993325	0	0	0	-2.51982e-08	0	-5.93497e-13	0	V36A	V-36	A	1.66413
363	2beg_4_stack_Repair_364.pdb	-3.05661	0.101595	8.44072e-07	-1.77746	0.142686	0.644764	-3.64937	-1.61018	1.51901	1.57575	0	0	0	-0.00341998	-0.0877335	0	0	0	-4.2465e-08	0	-5.93497e-13	0	V36L	V-36	L	-0.764153
364	2beg_4_stack_Repair_365.pdb	-3.34252	-0.0180464	8.44072e-07	-3.65609	0.295342	1.56786	-5.75235	-1.22797	3.09741	2.38596	0	0	0	-0.0388342	-0.0783623	0	0	0	0.00420049	0	-5.93497e-13	0	V36M	V-36	M	-0.83563
365	2beg_4_stack_Repair_366.pdb	-2.62917	-0.0699779	0	-1.78877	0.02009	0.631237	-3.65991	-0.516321	1.80027	0.63128	0	0	0	0.322928	0.214834	0	0	0	0	0	0	0	V36I	V-36	I	-0.657292
366	2beg_4_stack_Repair_367.pdb	0.770732	-0.376847	-0.667191	-4.80413	-1.49497	4.21235	-6.54946	5.26344	2.24463	2.58584	0	0	0	0.411755	0.36717	0	0	0	-0.0546862	0	-5.93497e-13	0	V36F	V-36	F	0.192683
367	2beg_4_stack_Repair_368.pdb	0.439964	-0.704256	-2.44378	-5.96234	-0.6179	8.47269	-6.39143	4.92861	1.75839	1.53345	0	0	0	-0.184071	1.07859	0	0	0	0.0506083	0	-5.93497e-13	0	V36Y	V-36	Y	0.109991
368	2beg_4_stack_Repair_369.pdb	-1.63647	0.846557	-1.01452	-5.49683	-1.95126	7.653	-6.56279	1.81224	1.27597	2.14245	0	0	0	-0.24088	1.0206	0	0	0	-0.100392	0	-5.93497e-13	0	V36W	V-36	W	-0.409118
369	2beg_4_stack_Repair_370.pdb	2.31832	-1.14095	-2.10111	-2.03224	-1.99436	7.59208	-1.55587	-1.47246	4.26604	1.92452	0	0	0	-0.839504	-0.310277	0	0	0	-0.327824	0	-5.93497e-13	0	V36K	V-36	K	0.57958
370	2beg_4_stack_Repair_371.pdb	3.75336	-0.851271	-0.987644	-4.05551	-2.58359	8.28605	-1.191	-0.568546	3.87088	2.06047	0	0	0	0.280975	0.283832	0	0	0	-0.507468	0	-5.93497e-13	0	V36R	V-36	R	0.93834
371	2beg_4_stack_Repair_372.pdb	10.3399	0.0903167	-1.58502	0.901503	0.859032	7.23112	4.18966	-1.47353	0.0504081	-0.389573	0	0	0	-0.746176	-0.955922	0	0	0	1.21219	0	-5.93497e-13	0	V36D	V-36	D	2.58498
372	2beg_4_stack_Repair_373.pdb	12.794	0.194038	-0.00583974	-0.241072	2.53149	5.50771	1.61102	-1.25715	1.14364	1.70131	0	0	0	0.217767	-0.245651	0	0	0	1.39109	0	-5.93497e-13	0	V36E	V-36	E	3.1985
373	2beg_4_stack_Repair_374.pdb	7.95348	-0.0667168	-1.46872	2.67205	0.129965	0.200108	6.61144	-1.03519	-0.471416	1.29847	0	0	0	0.0834747	-0.994969	0	0	0	1.80837e-09	0	-5.93497e-13	0	V36S	V-36	S	1.98837
374	2beg_4_stack_Repair_375.pdb	4.72872	-0.686668	-0.813443	0.830031	0.139584	2.28031	3.36062	-1.8913	-0.107342	-0.0328383	0	0	0	1.64977	-0.160212	0	0	0	1.80884e-09	0	-5.93497e-13	0	V36T	V-36	T	1.18218
375	2beg_4_stack_Repair_376.pdb	4.34495	0.302684	-0.312659	1.26861	0.0621732	-0.591268	3.67476	-1.8278	0.407416	1.68915	0	0	0	-0.328113	-0.368785	0	0	0	1.78829e-09	0	-5.93497e-13	0	V36C	V-36	C	1.08624
376	2beg_4_stack_Repair_377.pdb	2.71883	0.709524	-2.71926	0.197797	-0.345786	3.59988	2.77922	-2.00129	0.929043	-0.273272	0	0	0	-0.248515	-0.966116	0	0	0	0.0914928	0	-5.93497e-13	0	V36N	V-36	N	0.679708
377	2beg_4_stack_Repair_378.pdb	6.5389	0.0850585	-0.971252	-0.76218	0.0731607	3.4226	1.2225	-0.776135	2.39253	1.83942	0	0	0	0.00776593	-0.475531	0	0	0	0.00543236	0	-5.93497e-13	0	V36Q	V-36	Q	1.63472
378	2beg_4_stack_Repair_379.pdb	4.44219	0.0603561	-1.36753	-2.64097	-0.765303	7.44251	-0.739049	0.123716	1.34874	1.22228	0	0	0	-0.713857	0.174706	0	0	0	-0.3789	0	0.850199	0	V36H	V-36	H	1.11055
379	2beg_4_stack_Repair_380.pdb	13.3821	3.80229	8.30744e-07	1.41526	0.0812714	-2.24768	1.89191	2.72865	-0.447402	6.21602	0	0	0	-0.0582609	-1.03075	0	0	0	1.77677e-09	0	-4.81781e-13	0	V36P	V-36	P	3.34552
380	2beg_4_stack_Repair_381.pdb	-0.464588	-0.137252	8.30744e-07	-1.20608	-1.98616e-07	1.61141	-2.08181	1.3697	0.0442886	-0.119069	0	0	0	0.0542229	0.982088	0	0	0	1.78154e-09	0	-4.81781e-13	0	G37A	G-37	A	-0.116147
381	2beg_4_stack_Repair_382.pdb	-4.04617	-0.292182	8.30744e-07	-3.1631	-1.98616e-07	3.21475	-5.6368	1.54074	1.46809	-1.39729	0	0	0	0.21963	1.95374	0	0	0	1.78154e-09	0	-4.81781e-13	0	G37V	G-37	V	-1.01154
382	2beg_4_stack_Repair_383.pdb	-8.49183	-0.26841	8.30744e-07	-5.70155	-1.98616e-07	3.3246	-11.2697	2.2068	3.8052	-0.650443	0	0	0	0.0616776	2.14805	0	0	0	1.78154e-09	0	-4.81781e-13	0	G37L	G-37	L	-2.12296
383	2beg_4_stack_Repair_384.pdb	-6.39019	-0.293974	8.30744e-07	-6.44112	-1.98616e-07	3.45617	-11.3146	2.2241	4.66549	0.956306	0	0	0	0.357455	2.15976	0	0	0	1.78154e-09	0	-4.81781e-13	0	G37M	G-37	M	-1.59755
384	2beg_4_stack_Repair_385.pdb	-7.08863	-0.247449	8.30744e-07	-5.15956	-1.98616e-07	3.56242	-9.7913	1.79182	3.64481	-1.21498	0	0	0	0.325613	1.97784	0	0	0	1.78154e-09	0	-4.81781e-13	0	G37I	G-37	I	-1.77216
385	2beg_4_stack_Repair_386.pdb	-6.25547	-0.272237	8.30744e-07	-5.79792	0.033096	3.16045	-9.9164	2.76359	3.55748	-0.275971	0	0	0	0.492438	1.82037	0	0	0	1.78154e-09	0	-4.81781e-13	0	G37F	G-37	F	-1.56387
386	2beg_4_stack_Repair_387.pdb	-6.31208	-0.366872	8.30744e-07	-5.37693	-1.98616e-07	3.2258	-8.96293	1.75069	3.63411	-0.582363	0	0	0	0.366418	1.95838	0	0	0	1.78154e-09	0	-4.81781e-13	0	G37Y	G-37	Y	-1.57802
387	2beg_4_stack_Repair_388.pdb	-4.82637	-0.201043	8.30744e-07	-6.50416	-1.98616e-07	4.3855	-10.1534	3.04441	4.09057	0.437712	0	0	0	0.0740691	1.58871	0	0	0	1.78154e-09	0	-4.81781e-13	0	G37W	G-37	W	-1.20659
388	2beg_4_stack_Repair_389.pdb	-3.17914	-0.277216	8.30744e-07	-4.2838	0.155416	2.91946	-7.79026	2.98238	3.42579	-0.56572	0	0	0	0.0792196	1.80139	0	0	0	0.175584	0	-4.81781e-13	0	G37K	G-37	K	-0.794785
389	2beg_4_stack_Repair_390.pdb	-1.8322	-0.18033	8.30744e-07	-4.08697	0.428772	3.31138	-6.3769	1.83608	2.74396	-0.390072	0	0	0	0.424212	1.43552	0	0	0	0.457676	0	-4.81781e-13	0	G37R	G-37	R	-0.45805
390	2beg_4_stack_Repair_391.pdb	2.19006	-0.247649	8.30744e-07	-2.61935	1.29464	5.65395	-3.2538	1.6303	1.52967	-2.73672	0	0	0	0.266656	1.42866	0	0	0	0.672361	0	-4.81781e-13	0	G37D	G-37	D	0.547515
391	2beg_4_stack_Repair_392.pdb	0.780713	-0.250104	8.30744e-07	-3.79157	0.765789	5.1844	-5.9151	1.71158	2.77	-0.540441	0	0	0	0.295517	1.72801	0	0	0	0.550637	0	-4.81781e-13	0	G37E	G-37	E	0.195178
392	2beg_4_stack_Repair_393.pdb	1.53349	-0.443956	-0.285029	-1.54931	-1.98625e-07	2.85466	-1.1529	1.35551	1.12042	-0.493245	0	0	0	0.127346	1.20604	0	0	0	1.78229e-09	0	-4.81781e-13	0	G37S	G-37	S	0.383373
393	2beg_4_stack_Repair_394.pdb	-0.589533	-0.552689	-0.402492	-1.84792	-1.98625e-07	3.64445	-2.44354	1.44161	1.04405	-1.79145	0	0	0	0.31845	1.60949	0	0	0	1.78229e-09	0	-4.81781e-13	0	G37T	G-37	T	-0.147383
394	2beg_4_stack_Repair_395.pdb	0.611214	-0.258924	8.30744e-07	-2.76404	-1.98625e-07	2.34355	-3.82051	1.40602	2.23181	1.1993	0	0	0	0.274007	1.53631	0	0	0	1.78229e-09	0	-4.81781e-13	0	G37C	G-37	C	0.152804
395	2beg_4_stack_Repair_396.pdb	-0.152711	-0.269579	8.30744e-07	-3.41053	-1.98625e-07	5.23949	-4.27021	2.08453	2.10287	-1.80114	0	0	0	0.171857	1.84812	0	0	0	1.78229e-09	0	-4.81781e-13	0	G37N	G-37	N	-0.0381778
396	2beg_4_stack_Repair_397.pdb	-0.958547	-0.245705	-0.79043	-3.89393	-1.98625e-07	4.2065	-6.00292	2.13184	3.52491	-0.000167487	0	0	0	0.111353	1.6945	0	0	0	1.78229e-09	0	-4.81781e-13	0	G37Q	G-37	Q	-0.239637
397	2beg_4_stack_Repair_398.pdb	-1.2332	-0.207732	8.30744e-07	-3.88567	-1.98624e-07	4.86495	-5.73259	1.3766	2.76821	-0.813238	0	0	0	0.143715	1.40711	0	0	0	1.78239e-09	0	0.252559	0	G37H	G-37	H	-0.3083
398	2beg_4_stack_Repair_399.pdb	7.25545	2.012	8.30744e-07	-2.70893	-1.98624e-07	0.274628	-5.73293	10.4959	1.10161	1.75285	0	0	0	0.0603548	0.94534	0	0	0	1.7824e-09	0	-4.86694e-13	0	G37P	G-37	P	1.81386
399	2beg_4_stack_Repair_400.pdb	0.377165	-0.12649	8.30744e-07	-1.58673	0.311835	1.69365	-2.86067	4.31362	0.0163664	-1.63948	0	0	0	0.255065	0.772326	0	0	0	1.78224e-09	0	-4.86694e-13	0	G38A	G-38	A	0.0942912
400	2beg_4_stack_Repair_401.pdb	-1.89427	-0.413084	8.44083e-07	-5.22296	0.546774	4.04247	-9.71899	6.05224	1.63519	-1.7391	0	0	0	2.92318	1.97283	0	0	0	5.08842e-09	0	-4.86694e-13	0	G38V	G-38	V	-0.473567
401	2beg_4_stack_Repair_402.pdb	4.09115	-0.387801	8.30744e-07	-7.49966	0.144579	4.52932	-14.2077	13.3606	3.80555	-1.24584	0	0	0	5.59211	2.54617	0	0	0	1.78172e-09	0	-4.86694e-13	0	G38L	G-38	L	1.02279
402	2beg_4_stack_Repair_403.pdb	-2.3106	-0.426857	8.30744e-07	-9.27094	0.0453866	4.63314	-15.9014	9.7747	5.31094	-0.609741	0	0	0	4.13421	2.67604	0	0	0	1.78127e-09	0	-4.86694e-13	0	G38M	G-38	M	-0.57765
403	2beg_4_stack_Repair_404.pdb	-5.11684	-0.417902	8.44083e-07	-7.43809	0.559668	4.92251	-14.2743	6.33449	3.77568	-0.838553	0	0	0	2.2597	2.39171	0	0	0	4.61549e-09	0	-4.86694e-13	0	G38I	G-38	I	-1.27921
404	2beg_4_stack_Repair_405.pdb	20.4187	-0.24178	8.30744e-07	-8.04271	0.812038	4.64506	-13.4221	29.2876	2.80516	-1.27372	0	0	0	5.84918	2.30327	0	0	0	1.78104e-09	0	-4.86694e-13	0	G38F	G-38	F	5.10468
405	2beg_4_stack_Repair_406.pdb	34.853	-0.263273	8.30744e-07	-8.062	0.720697	6.54066	-12.337	39.9459	3.13991	-1.36672	0	0	0	6.53482	2.08788	0	0	0	1.78053e-09	0	-4.86694e-13	0	G38Y	G-38	Y	8.71325
406	2beg_4_stack_Repair_407.pdb	24.8838	-0.290455	-1.329	-9.86809	0.309986	8.28492	-15.2827	37.0958	3.15367	-0.878824	0	0	0	3.68852	2.56836	0	0	0	1.78022e-09	0	-4.86694e-13	0	G38W	G-38	W	6.22095
407	2beg_4_stack_Repair_408.pdb	11.8865	-0.262056	8.30746e-07	-7.23524	1.29202	11.361	-11.1417	10.8632	5.77362	-1.84351	0	0	0	2.79229	2.49467	0	0	0	0.286903	0	-4.86694e-13	0	G38K	G-38	K	2.97162
408	2beg_4_stack_Repair_409.pdb	18.4673	-0.208872	8.30753e-07	-8.68051	4.00995	10.6643	-10.6642	16.0764	4.88349	-2.10502	0	0	0	3.56322	2.56418	0	0	0	0.928506	0	-4.86694e-13	0	G38R	G-38	R	4.61683
409	2beg_4_stack_Repair_410.pdb	15.4228	-0.270339	8.30751e-07	-4.07755	1.82841	10.9586	-4.88385	10.2938	1.76733	-3.0545	0	0	0	2.20811	1.54544	0	0	0	0.652797	0	-4.86694e-13	0	G38D	G-38	D	3.8557
410	2beg_4_stack_Repair_411.pdb	16.3104	-0.382691	8.30751e-07	-6.10509	0.201745	11.6533	-8.59105	12.1559	4.80577	-0.827804	0	0	0	2.90788	1.69041	0	0	0	0.492382	0	-4.86694e-13	0	G38E	G-38	E	4.0776
411	2beg_4_stack_Repair_412.pdb	7.96877	-0.175839	-2.592	-2.32724	0.0293862	4.19785	-1.69859	9.05465	1.42335	-2.68927	0	0	0	2.74647	1.52832	0	0	0	1.75794e-09	0	-4.86694e-13	0	G38S	G-38	S	1.99219
412	2beg_4_stack_Repair_413.pdb	10.1346	-0.36835	-2.60277	-4.56114	0.137671	6.39137	-6.39916	13.0554	1.71054	-1.7062	0	0	0	4.47724	1.82842	0	0	0	1.75729e-09	0	-4.86694e-13	0	G38T	G-38	T	2.53365
413	2beg_4_stack_Repair_414.pdb	6.27783	-0.304277	-1.54267	-4.16122	0.0903322	2.28677	-6.10138	11.8194	3.09772	-1.76162	0	0	0	2.85478	1.81978	0	0	0	1.75727e-09	0	-4.86694e-13	0	G38C	G-38	C	1.56946
414	2beg_4_stack_Repair_415.pdb	2.05884	-0.394191	-3.42926	-5.18826	0.557999	8.11452	-5.83409	6.22028	2.94347	-2.81701	0	0	0	1.88537	1.6894	0	0	0	1.75722e-09	0	-4.86694e-13	0	G38N	G-38	N	0.51471
415	2beg_4_stack_Repair_416.pdb	11.0907	-0.369846	-0.88034	-6.72932	0.0736934	8.87473	-8.55081	6.71923	6.14628	-0.942336	0	0	0	6.7494	2.14678	0	0	0	1.75682e-09	0	-4.86694e-13	0	G38Q	G-38	Q	2.77268
416	2beg_4_stack_Repair_417.pdb	72.12	-0.282446	-2.66454e-14	-7.00692	0.00717979	10.0003	-9.22721	72.3361	2.89674	-2.10205	0	0	0	4.97658	2.25044	0	0	0	-1.35891e-13	0	0.521795	0	G38H	G-38	H	18.03
417	2beg_4_stack_Repair_418.pdb	27.3729	0.269804	8.30752e-07	-4.19013	0.0696237	1.11378	-8.22491	35.2868	0.814009	1.73056	0	0	0	0.503332	0.114961	0	0	0	1.75751e-09	0	-3.36842e-13	0	G38P	G-38	P	6.84323
418	2beg_4_stack_Repair_419.pdb	7.41056	0.230936	8.30752e-07	3.95989	-1.9451e-07	-3.46342	6.66077	-0.272295	-2.05812	2.96206	0	0	0	-0.609268	-1.85778	0	0	0	1.75751e-09	0	-3.36842e-13	0	V39G	V-39	G	1.85264
419	2beg_4_stack_Repair_420.pdb	4.61388	0.183253	8.30752e-07	2.4604	-1.9451e-07	-1.92467	4.29568	-0.261622	-1.79293	2.1996	0	0	0	-0.545813	-1.03538	0	0	0	1.75751e-09	0	-3.36842e-13	0	V39A	V-39	A	1.15347
420	2beg_4_stack_Repair_421.pdb	-1.90689	0.0191039	8.30752e-07	-1.38493	-1.9451e-07	0.220377	-3.04838	-0.196483	1.67065	0.895743	0	0	0	-0.0829725	-0.351465	0	0	0	1.75751e-09	0	-3.36842e-13	0	V39L	V-39	L	-0.476722
421	2beg_4_stack_Repair_422.pdb	-1.62995	0.0545316	0	-1.3631	0	-0.490285	-2.66622	-0.163067	2.03685	1.38973	0	0	0	-0.428386	-0.834817	0	0	0	0	0	0	0	V39M	V-39	M	-0.407488
422	2beg_4_stack_Repair_423.pdb	-0.859346	-0.132982	0	-1.47084	0	0.359947	-3.14655	1.69419	1.63621	0.0716243	0	0	0	0.12905	0.144269	0	0	0	0	0	0	0	V39I	V-39	I	-0.214837
423	2beg_4_stack_Repair_424.pdb	1.90379	-0.00767647	0	-1.21147	0.0907606	0.941882	-0.946455	1.17022	0.508148	1.65866	0	0	0	-0.30028	1.33761	0	0	0	0	0	0	0	V39F	V-39	F	0.475948
424	2beg_4_stack_Repair_425.pdb	2.45826	-0.0210213	8.30752e-07	-1.57349	0.101591	1.98703	-1.32131	0.902555	0.822417	1.63767	0	0	0	-0.0771635	1.26679	0	0	0	1.75751e-09	0	-3.36842e-13	0	V39Y	V-39	Y	0.614565
425	2beg_4_stack_Repair_426.pdb	2.20345	-0.0926898	8.30752e-07	-2.46049	-1.9451e-07	2.52063	-2.57576	2.22042	1.43389	1.53284	0	0	0	-0.375398	0.948928	0	0	0	1.75751e-09	0	-3.36842e-13	0	V39W	V-39	W	0.550863
426	2beg_4_stack_Repair_427.pdb	0.824174	0.0707504	-8.88178e-16	-0.054752	0.113938	-0.625258	-0.464993	-0.223716	1.68237	0.600893	0	0	0	-0.476507	-1.10419	0	0	0	0.201446	0	0	0	V39K	V-39	K	0.206043
427	2beg_4_stack_Repair_428.pdb	2.74571	0.0627239	0	-0.227227	-0.99336	-0.0231896	0.560867	-0.185559	1.93464	1.07694	0	0	0	-0.0569138	-1.02172	0	0	0	0.596781	0	0	0	V39R	V-39	R	0.686427
428	2beg_4_stack_Repair_429.pdb	10.2091	0.1249	0	1.60654	1.65066	1.71015	3.87017	-0.108464	-0.975342	1.82957	0	0	0	-0.375818	-0.62273	0	0	0	0.876765	0	0	0	V39D	V-39	D	2.55227
429	2beg_4_stack_Repair_430.pdb	5.0745	0.103007	8.30752e-07	0.577704	1.14497	0.167164	1.35191	-0.262136	0.364937	1.04409	0	0	0	-0.262436	-0.75052	0	0	0	0.845277	0	-3.36842e-13	0	V39E	V-39	E	1.26862
430	2beg_4_stack_Repair_431.pdb	5.73307	0.161882	-1.16991	2.26948	-1.94518e-07	-0.580407	5.37358	-0.246019	-0.510349	0.987266	0	0	0	-0.55245	-0.961292	0	0	0	1.75484e-09	0	-3.36842e-13	0	V39S	V-39	S	1.43327
431	2beg_4_stack_Repair_432.pdb	2.93618	0.0855915	0	0.940533	0	0.111487	2.26523	-0.0705884	-0.0265338	-0.212616	0	0	0	-0.156933	-0.787681	0	0	0	0	0	0	0	V39T	V-39	T	0.734045
432	2beg_4_stack_Repair_433.pdb	3.67649	0.0754782	8.30752e-07	0.910492	-1.94518e-07	-1.19757	2.48283	-0.304158	0.433788	1.61144	0	0	0	-0.335809	-0.886306	0	0	0	1.75484e-09	0	-3.36842e-13	0	V39C	V-39	C	0.919122
433	2beg_4_stack_Repair_434.pdb	5.74771	0.107921	-1.46858	0.876087	-1.94518e-07	1.19193	3.14115	-0.245168	0.375944	2.09563	0	0	0	-0.327211	0.0615123	0	0	0	1.75484e-09	0	-3.36842e-13	0	V39N	V-39	N	1.43693
434	2beg_4_stack_Repair_435.pdb	2.98588	0.0664096	1.77636e-15	0.187413	0	0.185907	1.11796	-0.406797	1.16652	0.864696	0	0	0	-0.196226	-0.845683	0	0	0	0	0	0	0	V39Q	V-39	Q	0.74647
435	2beg_4_stack_Repair_436.pdb	3.6497	-0.0410161	-1.15728	-0.804011	-1.94517e-07	2.63322	0.618934	-0.217416	0.871137	1.93096	0	0	0	-0.467988	0.517614	0	0	0	1.75504e-09	0	0.283162	0	V39H	V-39	H	0.912425
436	2beg_4_stack_Repair_437.pdb	14.135	3.5661	8.30752e-07	1.12376	-1.94517e-07	-1.34605	2.00648	5.1657	-0.964645	4.62803	0	0	0	-0.0443571	-0.341191	0	0	0	1.75511e-09	0	-3.07372e-13	0	V39P	V-39	P	3.53375
437	2beg_4_stack_Repair_438.pdb	6.03584	0.508482	0	3.05671	2.22045e-16	-3.79948	4.38087	-0.0442435	-1.32864	3.50623	0	0	0	-0.244092	-1.15533	0	0	0	-8.88178e-16	0	0	0	V40G	V-40	G	1.50896
438	2beg_4_stack_Repair_439.pdb	2.63144	0.286983	0	1.89672	-2.22045e-16	-1.95083	2.98997	-0.0116124	-1.30573	0.951332	0	0	0	-0.22539	-0.648216	0	0	0	0	0	0	0	V40A	V-40	A	0.65786
439	2beg_4_stack_Repair_440.pdb	-3.07513	-0.143992	0	-1.93319	0.0254124	0.531589	-4.1747	0.160835	1.81181	0.809259	0	0	0	-0.162153	0.126908	0	0	0	8.88178e-16	0	0	0	V40L	V-40	L	-0.768783
440	2beg_4_stack_Repair_441.pdb	-4.89629	-0.167414	0	-3.57551	0.06829	1.2235	-6.16301	0.147099	2.7284	0.939251	0	0	0	-0.0968974	0.597506	0	0	0	-2.62013e-14	0	0	0	V40M	V-40	M	-1.22407
441	2beg_4_stack_Repair_442.pdb	-3.26995	-0.161392	0	-1.96818	-4.61853e-14	0.975518	-3.84478	0.078535	1.49906	0.298485	0	0	0	-0.147205	0.401583	0	0	0	8.88178e-16	0	0	0	V40I	V-40	I	-0.817488
442	2beg_4_stack_Repair_443.pdb	-3.46273	-0.206584	8.30752e-07	-2.99346	0.146442	0.848911	-4.87208	0.980948	1.68381	1.07124	0	0	0	-0.121952	0.203562	0	0	0	1.7548e-09	0	-3.07372e-13	0	V40F	V-40	F	-0.865683
443	2beg_4_stack_Repair_444.pdb	-1.3708	-0.039908	8.30752e-07	-2.69618	0.0697936	1.73499	-3.74077	0.410787	1.58921	1.36019	0	0	0	-0.0589082	0.284944	0	0	0	1.75459e-09	0	-3.07372e-13	0	V40Y	V-40	Y	-0.3427
444	2beg_4_stack_Repair_445.pdb	-1.34303	0.173628	8.30752e-07	-4.41549	0.222282	2.74295	-6.78272	2.86474	2.47082	1.53122	0	0	0	-0.150474	-0.0919256	0	0	0	1.75396e-09	0	-3.07372e-13	0	V40W	V-40	W	-0.335757
445	2beg_4_stack_Repair_446.pdb	0.682272	-1.09866	-0.879	-1.1718	0.587789	2.64194	-1.55779	0.0714822	2.01191	0.106407	0	0	0	-0.167111	0.182927	0	0	0	0.137109	0	0	0	V40K	V-40	K	0.170568
446	2beg_4_stack_Repair_447.pdb	2.32914	-0.922041	-0.752898	-1.91868	0.986065	3.28189	-1.20926	-0.00360898	2.00483	0.374302	0	0	0	0.0969623	0.0967205	0	0	0	0.391577	0	-3.07372e-13	0	V40R	V-40	R	0.582285
447	2beg_4_stack_Repair_448.pdb	5.7593	0.0673582	0	0.802235	0.933839	1.47808	2.0429	-0.0442762	-0.34595	0.0630551	0	0	0	0.026562	-0.32943	0	0	0	0.735501	0	0	0	V40D	V-40	D	1.43982
448	2beg_4_stack_Repair_449.pdb	3.92902	0.0842301	0	0.310272	0.236186	0.676229	0.823392	-0.0432391	0.527084	0.961954	0	0	0	-0.195848	-0.313471	0	0	0	0.548763	0	0	0	V40E	V-40	E	0.982255
449	2beg_4_stack_Repair_450.pdb	3.07632	-0.16597	-0.411507	1.79915	1.98845e-07	-1.34694	3.72748	-0.0436366	-0.385991	0.126319	0	0	0	-0.222588	-0.578347	0	0	0	-1.76853e-09	0	3.07372e-13	0	V40S	V-40	S	0.76908
450	2beg_4_stack_Repair_451.pdb	1.64072	-0.166173	-1.17214	0.757557	1.98845e-07	0.0719168	1.95444	-0.0115281	0.385872	-0.113177	0	0	0	-0.066052	-0.298925	0	0	0	-1.76858e-09	0	3.07372e-13	0	V40T	V-40	T	0.41018
451	2beg_4_stack_Repair_452.pdb	1.60119	-0.0213812	-0.157593	0.827433	3.90799e-14	-1.33792	1.8006	-0.0031823	0.200769	0.511238	0	0	0	-0.218775	-0.414605	0	0	0	8.26006e-14	0	0	0	V40C	V-40	C	0.400297
452	2beg_4_stack_Repair_453.pdb	0.89308	-0.441342	-2.63441	-0.160916	0.0158724	1.67475	1.36651	0.0265032	1.05837	0.0900567	0	0	0	-0.102307	-0.0359132	0	0	0	3.41949e-13	0	0	0	V40N	V-40	N	0.22327
453	2beg_4_stack_Repair_454.pdb	1.57295	-0.516318	-0.533438	-0.432328	0.0258263	0.990656	0.242709	-0.0439583	1.47318	0.531334	0	0	0	-0.164713	-0.0365289	0	0	0	0	0	0	0	V40Q	V-40	Q	0.393238
454	2beg_4_stack_Repair_455.pdb	1.46458	-0.925593	-0.877896	-1.19849	0.25479	2.75509	-0.603164	-0.0283643	1.03489	0.788469	0	0	0	-0.194556	0.205668	0	0	0	-0.0109284	0	0.470325	0	V40H	V-40	H	0.366145
455	2beg_4_stack_Repair_456.pdb	10.5462	2.33388	0	0.281749	4.44089e-16	-2.43882	-0.294536	5.75133	-0.35695	5.45352	0	0	0	-0.184006	-0.983573	0	0	0	0	0	0	0	V40P	V-40	P	2.63655
456	2beg_4_stack_Repair_457.pdb	8.35368	0.339552	0	4.6157	0	-4.07457	8.06432	-0.0895755	-2.71006	2.45388	0	0	0	-0.245555	-0.785804	0	0	0	8.88178e-16	0	0	0	I41G	I-41	G	2.08842
457	2beg_4_stack_Repair_458.pdb	6.93032	0.334558	0	3.59427	0	-2.72792	6.617	-0.105348	-2.64676	2.02486	0	0	0	-0.160338	-0.504635	0	0	0	8.88178e-16	0	0	0	I41A	I-41	A	1.73258
458	2beg_4_stack_Repair_459.pdb	3.61183	0.0791158	8.30752e-07	1.80051	-1.98098e-07	-0.343172	3.93597	0.0785319	-1.44144	-0.502213	0	0	0	0.00452992	-0.0362322	0	0	0	1.77288e-09	0	-2.96332e-13	0	I41V	I-41	V	0.902957
459	2beg_4_stack_Repair_460.pdb	1.54868	-5.28089e-07	-8.30752e-07	0.411328	1.98098e-07	-0.370298	0.864737	-0.126931	-0.253496	1.06316	0	0	0	-0.0398202	-0.0565341	0	0	0	-1.77287e-09	0	2.96332e-13	0	I41L	I-41	L	0.38717
460	2beg_4_stack_Repair_461.pdb	0.661245	-5.31344e-11	0	-0.256404	4.44089e-16	-0.613001	-0.115483	-0.0142837	0.365151	1.44272	0	0	0	-0.147452	-0.0141789	0	0	0	0	0	0	0	I41M	I-41	M	0.165311
461	2beg_4_stack_Repair_462.pdb	0.609235	2.359e-12	0	-0.342224	-0.0423324	-0.610344	0.137186	-0.0429391	0.274837	1.32565	0	0	0	-0.0905996	-0.0461762	0	0	0	0	0	0	0	I41F	I-41	F	0.152309
462	2beg_4_stack_Repair_463.pdb	1.03776	3.85114e-12	0	-0.289878	-0.0235695	-0.545305	0.316132	0.0477405	0.3963	1.23824	0	0	0	-0.101891	-0.0717191	0	0	0	0	0	0	0	I41Y	I-41	Y	0.25944
463	2beg_4_stack_Repair_464.pdb	2.84251	0.11904	0	-0.0387091	8.88178e-16	0.0318575	1.09461	-0.00859288	0.357705	1.44168	0	0	0	-0.155071	-0.159499	0	0	0	0	0	0	0	I41W	I-41	W	0.710627
464	2beg_4_stack_Repair_465.pdb	1.58617	0.0806284	8.30752e-07	1.1931	-0.0782103	-1.63627	2.29918	-0.0281307	-0.366786	0.166183	0	0	0	-0.103744	-0.142697	0	0	0	0.0602192	0	-2.96332e-13	0	I41K	I-41	K	0.396543
465	2beg_4_stack_Repair_466.pdb	3.44208	-0.51326	-0.55922	0.569298	-0.489783	0.452921	2.67521	-0.0142642	0.292069	0.919427	0	0	0	0.239564	-0.126751	0	0	0	-0.129878	0	0	0	I41R	I-41	R	0.86052
466	2beg_4_stack_Repair_467.pdb	8.88437	0.188766	0	2.75962	2.39324	-0.242765	5.92584	-0.160353	-2.15421	-1.11632	0	0	0	-0.109397	-0.287326	0	0	0	1.39996	0	0	0	I41D	I-41	D	2.22109
467	2beg_4_stack_Repair_468.pdb	6.90852	0.120081	-8.88178e-16	2.09705	1.58432	-1.39386	4.29605	-0.0745476	-1.38603	0.700567	0	0	0	-0.124258	-0.19554	0	0	0	1.08916	0	0	0	I41E	I-41	E	1.72713
468	2beg_4_stack_Repair_469.pdb	6.88467	0.0687831	-0.295898	3.49018	-1.98095e-07	-2.09185	7.25443	-0.0833997	-1.91779	0.637247	0	0	0	-0.177029	-0.370905	0	0	0	1.75549e-09	0	-2.96332e-13	0	I41S	I-41	S	1.72117
469	2beg_4_stack_Repair_470.pdb	5.40835	-0.539556	-0.869477	2.5747	-1.98095e-07	-0.0566925	5.98749	-0.0212932	-1.59058	-0.779925	0	0	0	0.703677	-0.205852	0	0	0	1.75549e-09	0	-2.96332e-13	0	I41T	I-41	T	1.35209
470	2beg_4_stack_Repair_471.pdb	4.57847	0.0652125	-0.113986	2.27139	-1.98095e-07	-1.9693	5.02549	0.0416383	-1.15319	0.672098	0	0	0	-0.26089	-0.236904	0	0	0	1.75549e-09	0	-2.96332e-13	0	I41C	I-41	C	1.14462
471	2beg_4_stack_Repair_472.pdb	3.38346	0.0419636	-3.68523	1.50796	-4.44089e-16	0.663644	4.74371	-0.0899543	0.305257	0.0705617	0	0	0	-0.174462	-0.138153	0	0	0	0	0	0	0	I41N	I-41	N	0.845865
472	2beg_4_stack_Repair_473.pdb	3.81502	0.0891715	-2.9492	1.73582	-4.44089e-16	-1.22868	3.93237	-0.020725	1.84655	0.790942	0	0	0	-0.381234	-0.16222	0	0	0	0	0	0	0	I41Q	I-41	Q	0.953755
473	2beg_4_stack_Repair_474.pdb	4.59661	0.0290344	-1.48639	1.05548	-0.599547	0.785001	3.48052	-0.00307265	-0.139435	1.49607	0	0	0	-0.175761	-0.194681	0	0	0	-0.311849	0	0.466559	0	I41H	I-41	H	1.14915
474	2beg_4_stack_Repair_475.pdb	13.2964	3.5031	8.30752e-07	1.36465	-1.98094e-07	-2.71615	1.89702	6.86766	-1.37206	4.13446	0	0	0	-0.382309	-0.375793	0	0	0	1.75422e-09	0	-3.21743e-13	0	I41P	I-41	P	3.3241
475	2beg_4_stack_Repair_476.pdb	-0.839865	-1.42109e-14	0	0.824902	1.08802e-14	-2.27893	1.08553	-0.0122301	-0.0624762	-0.386051	0	0	0	-0.010608	-0.125904	0	0	0	-1.15463e-14	0	0	0	A42G	A-42	G	-0.209966
476	2beg_4_stack_Repair_477.pdb	0.470873	-0.139931	8.30752e-07	-1.83646	0.212451	3.87262	-2.85521	-0.00939473	0.813816	0.265604	0	0	0	0.147372	0.181217	0	0	0	1.75433e-09	0	-3.21743e-13	0	A42V	A-42	V	0.117718
477	2beg_4_stack_Repair_478.pdb	-3.43024	-0.246914	8.30752e-07	-4.14667	0.183301	4.0868	-7.69887	1.63083	2.39286	0.301899	0	0	0	0.0665263	0.328255	0	0	0	1.75181e-09	0	-3.21743e-13	0	A42L	A-42	L	-0.85756
478	2beg_4_stack_Repair_479.pdb	-6.90624	-0.171506	8.30752e-07	-4.58302	0.0318834	2.33414	-8.08304	-0.0397658	2.95447	0.528612	0	0	0	0.121998	0.35574	0	0	0	1.75755e-09	0	-3.21743e-13	0	A42M	A-42	M	-1.72656
479	2beg_4_stack_Repair_480.pdb	-2.35912	-0.202728	8.30752e-07	-3.42355	0.299506	4.53343	-6.14293	-0.0376792	1.95358	0.512277	0	0	0	0.148974	0.290738	0	0	0	1.75718e-09	0	-3.21743e-13	0	A42I	A-42	I	-0.58978
480	2beg_4_stack_Repair_481.pdb	-2.02713	-0.157388	8.30752e-07	-3.98106	-2.2166	5.64521	-6.09564	0.844097	3.01853	0.334894	0	0	0	0.580836	0.470201	0	0	0	1.75593e-09	0	-3.21743e-13	0	A42F	A-42	F	-0.506783
481	2beg_4_stack_Repair_482.pdb	-2.71139	-0.102139	8.30752e-07	-3.87243	-1.97623	5.43934	-5.81157	0.0528319	2.97973	0.285769	0	0	0	0.293301	0.196671	0	0	0	1.75352e-09	0	-3.21743e-13	0	A42Y	A-42	Y	-0.677848
482	2beg_4_stack_Repair_483.pdb	-0.774979	-0.0930557	0	-4.62278	0.464343	5.87767	-6.87858	0.823191	3.05592	0.484099	0	0	0	0.114204	0.241165	0	0	0	-3.55271e-15	0	0	0	A42W	A-42	W	-0.193745
483	2beg_4_stack_Repair_484.pdb	-1.98734	-0.124092	0	-2.9654	0.213597	3.06998	-4.94709	-0.00306172	2.49268	0.243661	0	0	0	0.0789441	0.245095	0	0	0	-0.0465596	0	0	0	A42K	A-42	K	-0.496835
484	2beg_4_stack_Repair_485.pdb	-1.64933	-1.5844	-1.49494	-3.48797	0.197973	4.4954	-4.65585	0.723186	3.60384	0.350254	0	0	0	0.291785	0.290081	0	0	0	-0.0886121	0	-3.21743e-13	0	A42R	A-42	R	-0.412332
485	2beg_4_stack_Repair_486.pdb	6.8831	-0.0165803	0	-0.646017	2.75038	2.90632	-0.530592	-0.0122301	0.596889	-0.139533	0	0	0	0.0694598	0.0797231	0	0	0	1.905	0	0	0	A42D	A-42	D	1.72077
486	2beg_4_stack_Repair_487.pdb	3.22978	-0.0929321	0	-2.21479	1.61435	3.49527	-3.27633	0.0723826	1.93215	0.140118	0	0	0	0.0250661	0.233289	0	0	0	1.5345	0	0	0	A42E	A-42	E	0.807445
487	2beg_4_stack_Repair_488.pdb	-0.332209	-0.939914	-2.45765	-0.389377	0.00300865	1.46043	0.328222	-0.00333269	1.85637	-0.19614	0	0	0	0.00617279	0.0792809	0	0	0	-1.7604e-09	0	3.21743e-13	0	A42S	A-42	S	-0.0830522
488	2beg_4_stack_Repair_489.pdb	1.17871	-0.59794	-0.547316	-1.23643	0.0904209	2.91029	-1.43265	0.0976478	0.846431	0.766059	0	0	0	0.282189	0.173804	0	0	0	-2.42473e-13	0	0	0	A42T	A-42	T	0.294677
489	2beg_4_stack_Repair_490.pdb	-0.984772	-0.152762	-0.135916	-1.60378	0.021865	1.24036	-2.03892	0.000444037	1.58427	0.0814689	0	0	0	0.0181962	0.144959	0	0	0	-2.39808e-13	0	0	0	A42C	A-42	C	-0.246193
490	2beg_4_stack_Repair_491.pdb	-0.401478	-1.77691	-2.66076	-0.903567	0.163793	3.19347	-0.707068	-0.0122301	1.96124	0.320226	0	0	0	0.0203251	0.0560224	0	0	0	-5.73319e-13	0	0	0	A42N	A-42	N	-0.10037
491	2beg_4_stack_Repair_492.pdb	-1.99344	-0.17218	-2.47329	-2.81167	0.0359925	3.04575	-4.0915	0.411334	4.20194	-0.165532	0	0	0	0.0257266	0.245015	0	0	0	1.73566e-09	0	-3.21743e-13	0	A42Q	A-42	Q	-0.49836
492	2beg_4_stack_Repair_493.pdb	2.08926	-0.0772705	0	-2.71711	-0.373362	6.30307	-3.08995	0.284215	1.62963	0.108724	0	0	0	0.0312491	0.340272	0	0	0	-0.422977	0	0.413048	0	A42H	A-42	H	0.522315
493	2beg_4_stack_Repair_494.pdb	8.95369	3.35953	0	-2.24799	0.0906054	1.77728	-4.44841	9.96727	1.22618	-0.791335	0	0	0	0.0205758	0.478331	0	0	0	-1.62093e-13	0	0	0	A42P	A-42	P	2.23842

## Sheet: 2MXU
	Pdb	total energy	Backbone Hbond	Sidechain Hbond	Van der Waals	Electrostatics	Solvation Polar	Solvation Hydrophobic	Van der Waals clashes	entropy sidechain	entropy mainchain	sloop_entropy	mloop_entropy	cis_bond	torsional clash	backbone clash	helix dipole	water bridge	disulfide	electrostatic kon	partial covalent bonds	energy Ionisation	Entropy Complex	mutation	mutated_pos	new_aa	ddG_per_monomer
0	2mxu_4_stack_Repair_1.pdb	0.0793005	0.715109	0.679002	1.47206	0.761677	-3.47282	1.69666	-0.00121523	-1.33823	-0.472625	0	0	0	-0.0736523	0	0	0	0	0.316917	0	-0.203575	0	E11G	E-11	G	0.0198251
1	2mxu_4_stack_Repair_2.pdb	0.369119	0.671784	0.679002	0.320372	0.768591	-1.43714	0.402101	-0.00159239	-0.995648	-0.120221	0	0	0	-0.0456894	0	0	0	0	0.322822	0	-0.195263	0	E11A	E-11	A	0.0922797
2	2mxu_4_stack_Repair_3.pdb	1.31608	0.596975	0.663117	-0.863189	0.77471	1.32276	-0.983977	0.0519532	-0.368943	0.0147353	0	0	0	-0.020346	0	0	0	0	0.309938	0	-0.181652	0	E11V	E-11	V	0.32902
3	2mxu_4_stack_Repair_4.pdb	-1.49448	0.459952	0.679002	-2.91514	0.850645	2.52858	-4.792	0.0479853	1.41761	-0.0296375	0	0	0	0.0584855	0	0	0	0	0.332369	0	-0.132333	0	E11L	E-11	L	-0.37362
4	2mxu_4_stack_Repair_5.pdb	-2.46052	-0.194668	0.133001	-4.71996	0.897548	3.46605	-7.11459	1.03693	3.32021	0.382018	0	0	0	0.163174	0	0	0	0	0.315783	0	-0.146013	0	E11M	E-11	M	-0.61513
5	2mxu_4_stack_Repair_6.pdb	-0.34413	0.184081	0.260798	-1.42549	0.838061	1.1103	-2.4332	0.0603608	0.681824	0.234921	0	0	0	0.0194296	0	0	0	0	0.326118	0	-0.201332	0	E11I	E-11	I	-0.0860325
6	2mxu_4_stack_Repair_7.pdb	-0.128619	0.59263	0.72515	-2.66395	2.3032	2.04737	-3.93116	0.00965039	0.87836	-0.215598	0	0	0	-0.0429746	0	0	0	0	0.30461	0	-0.135912	0	E11F	E-11	F	-0.0321548
7	2mxu_4_stack_Repair_8.pdb	0.0378012	0.477843	-0.337849	-2.98728	2.44239	2.47473	-3.92987	0.1099	1.60239	-0.0412469	0	0	0	0.0923889	0	0	0	0	0.2901	0	-0.155689	0	E11Y	E-11	Y	0.0094503
8	2mxu_4_stack_Repair_9.pdb	-2.05469	0.633404	0.677527	-3.76869	0.77435	2.81741	-5.37812	0.0655778	1.97821	-0.0927724	0	0	0	0.00499327	0	0	0	0	0.302087	0	-0.0686639	0	E11W	E-11	W	-0.513672
9	2mxu_4_stack_Repair_10.pdb	0.236579	0.529412	-0.991804	-2.17344	1.09104	2.02704	-2.99924	0.00392109	2.22255	-0.0309685	0	0	0	0.0216476	0	0	0	0	0.680338	0	-0.143921	0	E11K	E-11	K	0.0591448
10	2mxu_4_stack_Repair_11.pdb	1.28386	0.543812	-1.079	-1.80184	0.345033	1.57296	-1.84888	0.0028113	2.15651	-0.0288401	0	0	0	0.2475	0	0	0	0	1.33581	0	-0.162016	0	E11R	E-11	R	0.320965
11	2mxu_4_stack_Repair_12.pdb	0.720873	0.0501797	0	0.764127	0.0772221	-0.917497	1.09455	-0.00123353	-0.453166	0.0472103	0	0	0	-0.047901	0	0	0	0	0.107384	0	-2.53353e-13	0	E11D	E-11	D	0.180218
12	2mxu_4_stack_Repair_13.pdb	1.03209	0.706755	0.617132	0.512493	0.757115	-1.52495	0.88809	0.00304015	-0.891299	-0.169644	0	0	0	0.0142246	0	0	0	0	0.320326	0	-0.201192	0	E11S	E-11	S	0.258022
13	2mxu_4_stack_Repair_14.pdb	1.34605	0.113563	-0.140638	0.104268	0.76687	-0.353869	0.338547	0.023269	-0.038399	0.396227	0	0	0	0.0472704	0	0	0	0	0.293723	0	-0.204781	0	E11T	E-11	T	0.336512
14	2mxu_4_stack_Repair_15.pdb	0.521704	0.511062	0.686586	-0.628268	0.76241	-0.324186	-0.480791	0.0371193	-0.036511	-0.100945	0	0	0	0.0130854	0	0	0	0	0.266445	0	-0.184302	0	E11C	E-11	C	0.130426
15	2mxu_4_stack_Repair_16.pdb	1.38702	0.6889	0.679002	0.0545665	0.750107	-0.153258	0.261429	-0.00130497	-0.763492	-0.158587	0	0	0	-0.0954559	0	0	0	0	0.312825	0	-0.187715	0	E11N	E-11	N	0.346755
16	2mxu_4_stack_Repair_17.pdb	0.597139	0.59824	-2.29703	-1.32425	0.774707	0.954864	-1.43316	-0.000755897	3.20967	-0.076351	0	0	0	0.0253952	0	0	0	0	0.333213	0	-0.167403	0	E11Q	E-11	Q	0.149285
17	2mxu_4_stack_Repair_18.pdb	1.71424	0.098836	-1.0803	-0.491204	0.812455	0.97242	-0.22781	0.00414047	1.1653	0.178499	0	0	0	-0.0445456	0	0	0	0	0.31063	0	0.0158131	0	E11H	E-11	H	0.42856
18	2mxu_4_stack_Repair_19.pdb	2.20449	0.198341	0.153173	0.436025	0.862548	0.0710763	0.765674	-0.00453329	-0.647872	0.309567	0	0	0	-0.0694537	0	0	0	0	0.331218	0	-0.20127	0	E11P	E-11	P	0.551122
19	2mxu_4_stack_Repair_20.pdb	6.84412	0.184376	0.0313153	3.72419	0.242709	-4.44494	5.16056	-0.199303	-2.68075	4.82807	0	0	0	-0.0682293	-0.00290677	0	0	0	0.166096	0	-0.09998	0	V12G	V-12	G	1.71103
20	2mxu_4_stack_Repair_21.pdb	4.66861	0.833392	0.567347	1.6089	0.568808	-2.18922	2.4077	-0.0752601	-1.61014	2.65949	0	0	0	-0.087442	0.000720739	0	0	0	0.156165	0	-0.171126	0	V12A	V-12	A	1.16715
21	2mxu_4_stack_Repair_22.pdb	-2.70073	-0.271322	-1.74438e-12	-2.13895	-3.33067e-15	0.894887	-3.9139	0.0351312	1.47625	1.16204	0	0	0	0.00770854	0	0	0	0	0	0	0.0474239	0	V12L	V-12	L	-0.675183
22	2mxu_4_stack_Repair_23.pdb	-0.548542	-0.0589972	-0.0356734	-2.3179	-4.44089e-16	0.411489	-3.43349	0.1392	2.01371	2.69624	0	0	0	-0.0435814	0.0527901	0	0	0	0	0	0.0804721	0	V12M	V-12	M	-0.137135
23	2mxu_4_stack_Repair_24.pdb	-1.43402	-0.024159	-1.95399e-12	-1.15384	0.0020146	0.395755	-2.41665	-0.00601018	1.1487	0.629634	0	0	0	-0.0126517	0	0	0	0	0	0	0.00318925	0	V12I	V-12	I	-0.358505
24	2mxu_4_stack_Repair_25.pdb	-2.52774	-0.220507	-0.0513418	-2.62078	0.265125	0.819388	-3.98783	-0.150906	1.67268	1.76646	0	0	0	-0.0599668	-0.0250877	0	0	0	-5.56662e-08	0	0.0399394	0	V12F	V-12	F	-0.631935
25	2mxu_4_stack_Repair_26.pdb	-1.42295	0.0190137	0	-2.97322	0.311854	1.866	-4.09558	-0.0269734	1.87464	1.65148	0	0	0	-0.0606571	0.0206304	0	0	0	0	0	0.0104905	0	V12Y	V-12	Y	-0.355737
26	2mxu_4_stack_Repair_27.pdb	-1.56044	0.318227	-1.57598	-1.02954	0.00905611	-1.2121	-1.78545	0.195031	1.58855	2.1118	0	0	0	-0.0971702	-0.00458488	0	0	0	-5.56659e-08	0	-0.082869	0	V12W	V-12	W	-0.39011
27	2mxu_4_stack_Repair_28.pdb	1.6876	0.105946	-3.51545	-1.01625	0.319501	1.67825	-1.24375	0.375656	2.84453	1.79872	0	0	0	0.0462671	0.0260133	0	0	0	0.248732	0	0.0454409	0	V12K	V-12	K	0.4219
28	2mxu_4_stack_Repair_29.pdb	2.64172	-1.1934	-2.51938	-2.8873	-1.46022	4.06242	-1.72015	0.235733	5.06831	1.64715	0	0	0	0.307976	0.0947169	0	0	0	0.988393	0	0.112173	0	V12R	V-12	R	0.66043
29	2mxu_4_stack_Repair_30.pdb	4.98014	-0.0320736	-1.54497	0.88765	-1.02277	2.18791	2.38565	-0.0496416	0.373214	1.19965	0	0	0	-0.0254071	2.23971e-08	0	0	0	0.364624	0	0.256308	0	V12D	V-12	D	1.24503
30	2mxu_4_stack_Repair_31.pdb	3.70355	-1.40923	-1.47753	-0.112968	-1.64779	2.72255	0.504764	-0.0939869	1.907	2.59584	0	0	0	0.150045	0.000404962	0	0	0	0.102063	0	0.462795	0	V12E	V-12	E	0.925887
31	2mxu_4_stack_Repair_32.pdb	4.51746	0.715666	-0.03097	2.64999	0.186917	-2.62119	4.32945	-0.0731087	-1.02144	0.615486	0	0	0	-0.103354	-0.00374999	0	0	0	-0.0703219	0	-0.0596593	0	V12S	V-12	S	1.12936
32	2mxu_4_stack_Repair_33.pdb	1.84152	0.14083	7.99361e-13	0.834897	0	-0.486357	1.64184	-0.00405007	-0.233695	-0.0230384	0	0	0	-0.0243178	0	0	0	0	4.44089e-16	0	-0.00458708	0	V12T	V-12	T	0.46038
33	2mxu_4_stack_Repair_34.pdb	3.98682	0.170587	6.03961e-14	0.908886	0	-1.47817	1.97796	0.0136027	0.068626	2.37663	0	0	0	-0.0499552	0	0	0	0	0	0	-0.00133385	0	V12C	V-12	C	0.996705
34	2mxu_4_stack_Repair_35.pdb	5.31933	0.126246	-2.25532	0.933647	0.0152315	0.418506	2.4188	0.651897	0.707418	2.32549	0	0	0	-0.00521068	0	0	0	0	0	0	-0.0173783	0	V12N	V-12	N	1.32983
35	2mxu_4_stack_Repair_36.pdb	1.90172	0.123438	-3.8907	-0.316593	2.22045e-16	0.583502	0.386866	0.0422875	3.33627	1.69404	0	0	0	-0.0807297	0.0431069	0	0	0	0	0	0.0233386	0	V12Q	V-12	Q	0.47543
36	2mxu_4_stack_Repair_37.pdb	3.40922	0.215528	-2.4508	-0.530891	0.0218657	1.75388	0.525194	0.140293	1.56121	2.01921	0	0	0	-0.0360622	0.00738652	0	0	0	-6.57845e-08	0	0.18979	0	V12H	V-12	H	0.852305
37	2mxu_4_stack_Repair_38.pdb	14.4927	2.32594	-0.64296	0.912706	0.10879	-0.856565	0.86201	4.65287	-0.338261	7.17833	0	0	0	0.0583208	-0.00127475	0	0	0	0.0437904	0	0.187732	0	V12P	V-12	P	3.62317
38	2mxu_4_stack_Repair_39.pdb	2.39501	0.834057	1.87389	2.91582	0.645071	-5.02268	2.94033	0.0120035	-2.88711	1.36176	0	0	0	-0.0717816	0.00500998	0	0	0	0.193225	0	-0.399576	0	H13G	H-13	G	0.598753
39	2mxu_4_stack_Repair_40.pdb	0.787145	0.321681	1.06353	2.4925	0.668987	-3.82571	2.46202	0.00239027	-2.53063	0.375243	0	0	0	-0.0410051	0.0049247	0	0	0	0.20952	0	-0.411375	0	H13A	H-13	A	0.196786
40	2mxu_4_stack_Repair_41.pdb	-1.58212	0.154939	2.98392	0.825701	0.651072	-1.5693	0.357594	-0.0345411	-3.12889	-1.65464	0	0	0	0.0132996	0.00542149	0	0	0	0.228201	0	-0.409475	0	H13V	H-13	V	-0.39553
41	2mxu_4_stack_Repair_42.pdb	-4.85273	0.101353	1.29492	-0.971559	0.595036	-1.11985	-3.56846	0.0199286	-0.634993	-0.296902	0	0	0	-0.0292185	-0.00568651	0	0	0	0.212735	0	-0.455717	0	H13L	H-13	L	-1.21318
42	2mxu_4_stack_Repair_43.pdb	-4.9476	0.857412	1.81344	-3.21254	0.257956	0.605611	-5.89623	0.0133198	0.995656	-0.129639	0	0	0	-0.0122426	0.00279188	0	0	0	0.176608	0	-0.416948	0	H13M	H-13	M	-1.2369
43	2mxu_4_stack_Repair_44.pdb	-4.3813	0.400234	1.72746	-1.65289	0.716439	-0.270323	-4.05251	0.00955479	-0.280587	-0.952353	0	0	0	0.168155	0.00494226	0	0	0	0.209117	0	-0.403602	0	H13I	H-13	I	-1.09533
44	2mxu_4_stack_Repair_45.pdb	-4.9432	0.528822	1.80789	-2.40554	-0.162325	0.0561271	-4.45329	0.0153116	0.53954	-0.591362	0	0	0	-0.000633261	0	0	0	0	0.134938	0	-0.412667	0	H13F	H-13	F	-1.2358
45	2mxu_4_stack_Repair_46.pdb	-4.3117	0.604267	0.289069	-0.934038	-0.183731	-0.976511	-2.34481	0.334	-0.113016	-0.653761	0	0	0	0.00396165	0	0	0	0	0.0801623	0	-0.417293	0	H13Y	H-13	Y	-1.07793
46	2mxu_4_stack_Repair_47.pdb	-6.87485	0.425023	0.825637	-4.53565	0.67373	2.2495	-7.39001	-0.923671	1.85186	0.170152	0	0	0	-0.0548013	-0.000671166	0	0	0	0.213898	0	-0.380514	0	H13W	H-13	W	-1.71871
47	2mxu_4_stack_Repair_48.pdb	-1.95028	0.0443404	0.896299	0.0135611	-0.133111	-1.03264	-1.11133	0.0587574	0.373545	-0.813862	0	0	0	0.00495244	0.00309727	0	0	0	0.158638	0	-0.409422	0	H13K	H-13	K	-0.48757
48	2mxu_4_stack_Repair_49.pdb	-2.55997	-0.68551	1.92621	0.85312	-0.229644	-2.45557	0.361693	0.0765444	-1.39433	-1.02979	0	0	0	0.254214	0.00492565	0	0	0	0.172022	0	-0.408926	0	H13R	H-13	R	-0.639992
49	2mxu_4_stack_Repair_50.pdb	4.19485	0.371484	1.55613	1.46044	1.65259	-1.20462	1.62093	-0.00266098	-2.27096	0.649942	0	0	0	-0.0600187	0.00441062	0	0	0	0.83099	0	-0.409398	0	H13D	H-13	D	1.04871
50	2mxu_4_stack_Repair_51.pdb	1.94509	0.81193	1.68145	1.30724	1.53634	-2.52035	0.971864	0.00182147	-2.03481	-0.290143	0	0	0	0.00657351	0.00485167	0	0	0	0.890134	0	-0.416977	0	H13E	H-13	E	0.486272
51	2mxu_4_stack_Repair_52.pdb	0.898405	0.382444	0.975268	2.42735	0.593482	-3.42966	2.96922	0.00166567	-2.08373	-0.658848	0	0	0	-0.0282555	0.00479813	0	0	0	0.163535	0	-0.414069	0	H13S	H-13	S	0.224601
52	2mxu_4_stack_Repair_53.pdb	-0.278916	0.894915	0.381164	1.19966	0.678055	-1.72546	1.32422	-0.00926456	-1.21632	-1.88937	0	0	0	0.280635	0.00546721	0	0	0	0.215356	0	-0.412512	0	H13T	H-13	T	-0.069729
53	2mxu_4_stack_Repair_54.pdb	0.357241	0.278869	1.12341	1.04179	0.605964	-2.55883	0.868053	0.00212409	-0.972033	0.267751	0	0	0	-0.0800872	0.00484395	0	0	0	0.193199	0	-0.412957	0	H13C	H-13	C	0.0893102
54	2mxu_4_stack_Repair_55.pdb	0.631011	0.167301	-1.08799	0.783091	0.501681	-0.856853	1.02124	-0.0245162	0.0664453	0.412402	0	0	0	-0.00829136	0.0051495	0	0	0	0.0735294	0	-0.417032	0	H13N	H-13	N	0.157753
55	2mxu_4_stack_Repair_56.pdb	-1.68608	-0.672734	0.73876	0.300941	0.672641	-1.27157	-0.0671806	0.000427822	-0.474403	-0.66553	0	0	0	-0.0355871	0.00454836	0	0	0	0.200497	0	-0.412343	0	H13Q	H-13	Q	-0.42152
56	2mxu_4_stack_Repair_57.pdb	9.47274	4.57694	3.4116	0.690772	0.765171	-4.16021	-1.15858	5.47235	-3.42326	3.44981	0	0	0	-0.0178975	0.0047426	0	0	0	0.274075	0	-0.408027	0	H13P	H-13	P	2.36818
57	2mxu_4_stack_Repair_58.pdb	4.68669	0.2654	1.75098	6.87889	-2.35713e-08	-7.80868	9.07056	-1.48224	-5.05442	1.50114	0	0	0	-0.0445419	-0.00583775	0	0	0	-2.33728e-08	0	-0.390398	0	H14G	H-14	G	1.17167
58	2mxu_4_stack_Repair_59.pdb	2.6621	0.638764	1.86804	6.42131	-2.35716e-08	-7.89542	7.71586	-1.63011	-4.76454	0.913319	0	0	0	-0.197039	-0.00675418	0	0	0	-2.33751e-08	0	-0.40809	0	H14A	H-14	A	0.665525
59	2mxu_4_stack_Repair_60.pdb	-3.89354	0.00739836	2.47259	0.847964	-2.35716e-08	-1.95829	-0.367805	-0.978405	-1.95477	-1.77248	0	0	0	0.168798	0.0146099	0	0	0	-2.33751e-08	0	-0.358538	0	H14V	H-14	V	-0.973385
60	2mxu_4_stack_Repair_61.pdb	-6.71852	-0.154535	2.51117	-0.26447	-2.35716e-08	-2.56109	-3.30169	-1.25116	-0.333743	-1.11072	0	0	0	0.0996238	-0.00119745	0	0	0	-2.33753e-08	0	-0.351909	0	H14L	H-14	L	-1.67963
61	2mxu_4_stack_Repair_62.pdb	-7.44944	-0.238309	2.48016	-2.03227	-2.35716e-08	-1.83471	-5.44044	-1.04708	0.946096	-0.0293498	0	0	0	0.105736	0.0162573	0	0	0	-2.33754e-08	0	-0.359266	0	H14M	H-14	M	-1.86236
62	2mxu_4_stack_Repair_63.pdb	-8.95746	-0.348263	1.46259	-0.617622	-2.35708e-08	-2.59188	-4.21111	-0.981997	-0.0246208	-1.29399	0	0	0	0.036534	0.0105196	0	0	0	-2.33753e-08	0	-0.387112	0	H14I	H-14	I	-2.23936
63	2mxu_4_stack_Repair_64.pdb	-6.21707	0.135116	2.50041	-0.781549	0.0320077	-2.25068	-2.93261	-1.30948	-0.480212	-0.787169	0	0	0	0.00307266	0.0125953	0	0	0	-2.33753e-08	0	-0.345976	0	H14F	H-14	F	-1.55427
64	2mxu_4_stack_Repair_65.pdb	-5.54258	-0.243325	2.18039	-0.951428	0.0309198	-1.56334	-2.7495	-0.88542	-0.243298	-0.763265	0	0	0	-0.00569332	0.0134106	0	0	0	-1.77636e-15	0	-0.348622	0	H14Y	H-14	Y	-1.38565
65	2mxu_4_stack_Repair_66.pdb	-4.65206	0.3022	1.66895	-0.351195	-3.06476e-08	-2.06694	-2.13303	-0.827978	-0.12315	-0.378523	0	0	0	-0.334929	0.021379	0	0	0	-2.47137e-08	0	-0.407474	0	H14W	H-14	W	-1.16301
66	2mxu_4_stack_Repair_67.pdb	-1.96427	-0.648356	1.76898	0.377008	0.323529	-1.13043	-1.03401	-1.48504	0.736658	-0.808121	0	0	0	0.0431937	0.00282785	0	0	0	0.241269	0	-0.348942	0	H14K	H-14	K	-0.491067
67	2mxu_4_stack_Repair_68.pdb	0.912887	-1.17332	1.18373	-0.64939	0.96262	0.972671	-0.532045	-1.38821	1.2277	-0.200637	0	0	0	0.262417	0.0302959	0	0	0	0.607095	0	-0.359747	0	H14R	H-14	R	0.228222
68	2mxu_4_stack_Repair_69.pdb	5.73352	0.189737	0.747374	3.91406	0.757716	-3.08367	5.02167	-0.131747	-2.84797	0.988116	0	0	0	0.00375744	-0.00439512	0	0	0	0.583798	0	-0.409317	0	H14D	H-14	D	1.43338
69	2mxu_4_stack_Repair_70.pdb	2.54743	-0.479183	-0.0771844	2.6731	0.593772	-1.91295	2.94371	-0.169933	-1.37598	0.273133	0	0	0	0.0324893	0.00398227	0	0	0	0.449761	0	-0.403302	0	H14E	H-14	E	0.636857
70	2mxu_4_stack_Repair_71.pdb	2.77193	-0.421042	0.643587	4.0204	0	-3.05227	6.63987	-1.65417	-2.33582	-0.743087	0	0	0	0.0256175	0.00242124	0	0	0	0	0	-0.351165	0	H14S	H-14	S	0.692982
71	2mxu_4_stack_Repair_72.pdb	-0.981586	0.436969	-1.2098	2.50947	2.22045e-16	-2.37185	3.27317	0.113242	-1.49745	-2.10433	0	0	0	0.288786	0.00423396	0	0	0	1.04805e-13	0	-0.419794	0	H14T	H-14	T	-0.245396
72	2mxu_4_stack_Repair_73.pdb	0.35416	0.129601	0.703646	2.95795	0	-5.39524	3.59366	-0.0855173	-1.67853	0.546719	0	0	0	-0.0023383	0.0140458	0	0	0	0	0	-0.415786	0	H14C	H-14	C	0.08854
73	2mxu_4_stack_Repair_74.pdb	-0.273365	-0.000309244	-2.96968	2.74058	-3.06369e-08	-2.56894	4.17118	-0.131488	-1.48428	0.387763	0	0	0	-0.0354541	-0.00655877	0	0	0	-2.47179e-08	0	-0.382729	0	H14N	H-14	N	-0.0683413
74	2mxu_4_stack_Repair_75.pdb	-0.690559	-0.831804	0.0923423	0.129896	0.00608495	0.00583826	0.230837	-1.38002	2.14003	-0.674783	0	0	0	-0.0588338	0.011261	0	0	0	0.00535358	0	-0.355508	0	H14Q	H-14	Q	-0.17264
75	2mxu_4_stack_Repair_76.pdb	12.144	3.27307	2.27331	1.53754	-3.06372e-08	-3.36079	0.860146	5.21246	-2.06485	4.7662	0	0	0	-0.0601976	-0.00176564	0	0	0	-2.47175e-08	0	-0.292924	0	H14P	H-14	P	3.036
76	2mxu_4_stack_Repair_77.pdb	4.46172	0.475128	2.49049	2.42703	-0.000440396	-3.13598	3.09948	-0.015294	-3.50945	2.64995	0	0	0	-0.00403469	-0.0113178	0	0	0	-0.00248656	0	-0.0126677	0	Q15G	Q-15	G	1.11543
77	2mxu_4_stack_Repair_78.pdb	2.17951	0.554573	2.60907	1.59769	-0.0232985	-1.789	2.00412	0.00556951	-3.76649	1.02275	0	0	0	-0.00740654	-0.00882017	0	0	0	-0.0234262	0	-0.00464657	0	Q15A	Q-15	A	0.544878
78	2mxu_4_stack_Repair_79.pdb	-1.17503	0.780547	1.98788	-0.25533	0	0.325052	-0.878049	0.0748862	-1.64642	-1.55338	0	0	0	-0.0082157	0.00591477	0	0	0	0	0	-0.00200593	0	Q15V	Q-15	V	-0.293758
79	2mxu_4_stack_Repair_80.pdb	-2.97297	0.356186	0.88223	-1.05228	-0.121519	0.297964	-2.8465	0.0910602	-0.971079	0.180934	0	0	0	0.0832549	0.00058685	0	0	0	-0.110606	0	0.237394	0	Q15L	Q-15	L	-0.743243
80	2mxu_4_stack_Repair_81.pdb	-3.75711	0.247683	2.22026	-3.25987	0.0669825	0.698605	-5.81044	0.071944	1.31878	0.654846	0	0	0	0.00598911	0.01101	0	0	0	0.0295313	0	-0.00142156	0	Q15M	Q-15	M	-0.939277
81	2mxu_4_stack_Repair_82.pdb	-2.78559	0.814418	2.56114	-2.0057	0.157216	0.945318	-4.15891	-0.0501314	-0.168811	-0.995484	0	0	0	0.210585	0.00549115	0	0	0	0.128071	0	-0.223297	0	Q15I	Q-15	I	-0.696398
82	2mxu_4_stack_Repair_83.pdb	-2.96893	0.352219	2.87356	-2.07661	0.150836	0.605505	-3.74094	0.0549295	-1.35709	0.141161	0	0	0	0.0191187	0.0102939	0	0	0	0	0	0.00837602	0	Q15F	Q-15	F	-0.742232
83	2mxu_4_stack_Repair_84.pdb	-2.73201	0.312708	-1.78385	-2.72679	0.183438	2.1072	-4.12134	1.04853	2.2556	-0.0902335	0	0	0	0.0321123	-0.000457705	0	0	0	0.00576696	0	0.044851	0	Q15Y	Q-15	Y	-0.683002
84	2mxu_4_stack_Repair_85.pdb	-2.82128	-0.123686	1.09681	-3.80101	0.0279172	2.35549	-5.65372	0.950031	1.42751	0.709612	0	0	0	0.110336	0.0136283	0	0	0	0.0262225	0	0.0532048	0	Q15W	Q-15	W	-0.70532
85	2mxu_4_stack_Repair_86.pdb	-0.310301	0.943948	1.63871	-0.363739	0.572082	-0.674505	-1.46179	-0.0251887	-0.744236	-0.598433	0	0	0	0.0245177	-0.00158991	0	0	0	0.374376	0	0.00395906	0	Q15K	Q-15	K	-0.0775752
86	2mxu_4_stack_Repair_87.pdb	1.67269	-0.362827	0.369436	-1.56938	1.19374	2.05406	-1.46417	0.0220666	0.232008	0.066586	0	0	0	0.314535	0.000675754	0	0	0	0.803588	0	0.0130586	0	Q15R	Q-15	R	0.418173
87	2mxu_4_stack_Repair_88.pdb	3.8936	0.514684	0.444388	0.825742	0.370889	0.895716	1.49937	0.0105387	-2.15797	1.07294	0	0	0	0.0233431	-0.000488053	0	0	0	0.385954	0	0.00801626	0	Q15D	Q-15	D	0.9734
88	2mxu_4_stack_Repair_89.pdb	0.348244	0.423011	-0.335628	0.199283	-0.231856	-0.0548474	0.0604855	-0.099123	-0.0861573	0.258381	0	0	0	0.0209935	-0.0044247	0	0	0	0.197919	0	-0.00421638	0	Q15E	Q-15	E	0.087061
89	2mxu_4_stack_Repair_90.pdb	1.02607	-0.00752138	-1.1526	1.02776	0	-0.604045	2.21776	-0.023976	-0.484664	-0.0233626	0	0	0	0.0949798	-0.0104796	0	0	0	0	0	-0.018262	0	Q15S	Q-15	S	0.256518
90	2mxu_4_stack_Repair_91.pdb	0.376741	-0.0796928	0.950974	0.0423004	0.00724162	0.888438	0.655637	-0.00627027	-1.10879	-1.10619	0	0	0	0.114096	0.00140128	0	0	0	0.00746158	0	0.0115309	0	Q15T	Q-15	T	0.0941852
91	2mxu_4_stack_Repair_92.pdb	1.77723	0.368588	1.84041	1.10865	0	-1.78232	1.50047	0.0427877	-2.25947	0.964124	0	0	0	-0.00223522	-0.00877048	0	0	0	0	0	-0.00376704	0	Q15C	Q-15	C	0.444308
92	2mxu_4_stack_Repair_93.pdb	1.73103	0.538823	-0.0122377	0.535563	-0.0258682	-0.0379385	0.952108	0.0125755	-1.42348	1.21769	0	0	0	0.00696267	0.00213964	0	0	0	-0.0237104	0	-0.00946117	0	Q15N	Q-15	N	0.432758
93	2mxu_4_stack_Repair_94.pdb	-0.219624	-0.0592606	-4.46155	-2.05013	-0.20204	4.33628	-1.72981	0.0933706	2.91487	0.387359	0	0	0	0.213822	0.00115582	0	0	0	-0.183448	0	0.520909	0	Q15H	Q-15	H	-0.054906
94	2mxu_4_stack_Repair_95.pdb	9.58479	2.47816	0.869586	-0.173755	0	-1.88892	-1.24259	6.36877	-1.55448	4.86121	0	0	0	-0.148639	-0.0102891	0	0	0	0	0	0.0154325	0	Q15P	Q-15	P	2.3962
95	2mxu_4_stack_Repair_96.pdb	2.8079	0.188095	-1.83774e-06	3.97201	-0.0862673	-3.52221	5.95625	-0.130378	-3.02948	-0.330428	0	0	0	-0.0603372	-0.0536453	0	0	0	-0.152493	0	0.00315251	0	K16G	K-16	G	0.701975
96	2mxu_4_stack_Repair_97.pdb	2.22322	0.167577	0	2.56187	-0.0939209	-1.88782	4.06589	0.256904	-2.39602	-0.2528	0	0	0	-0.0389176	-0.0329941	0	0	0	-0.159543	0	0	0	K16A	K-16	A	0.555805
97	2mxu_4_stack_Repair_98.pdb	3.11939	0.0315704	-1.24385e-05	1.42272	-0.0897542	-0.453085	2.40211	0.452259	-1.78097	1.02517	0	0	0	0.265477	-0.00526401	0	0	0	-0.156093	0	2.84783e-09	0	K16V	K-16	V	0.779848
98	2mxu_4_stack_Repair_99.pdb	-0.530572	0.0670582	1.77636e-15	-0.337415	-0.100935	0.257101	-0.942832	0.0211004	-0.0423479	0.700842	0	0	0	0.0126054	0.0169371	0	0	0	-0.165749	0	0	0	K16L	K-16	L	-0.132643
99	2mxu_4_stack_Repair_100.pdb	-3.82809	-0.402854	0.789615	-2.38185	-0.0990008	1.13102	-3.97561	-0.0109809	0.515544	0.726235	0	0	0	0.0438901	0.0228568	0	0	0	-0.164098	0	2.86812e-09	0	K16M	K-16	M	-0.957022
100	2mxu_4_stack_Repair_101.pdb	0.308551	-0.395816	0.0797577	-0.987484	-0.103658	1.13533	-1.80738	0.602326	0.197679	1.35277	0	0	0	0.405244	0.0175241	0	0	0	-0.169307	0	-0.000914967	0	K16I	K-16	I	0.0771378
101	2mxu_4_stack_Repair_102.pdb	-2.25556	0.135648	1.77636e-15	-0.799465	-0.00819849	-0.256854	-1.33999	0.00627406	0.520525	-0.326173	0	0	0	-0.0315929	0.00643415	0	0	0	-0.155738	0	1.11022e-16	0	K16F	K-16	F	-0.56389
102	2mxu_4_stack_Repair_103.pdb	-2.18895	0.0769444	0	-1.24354	0.0350725	0.327989	-1.80761	0.027763	0.840959	-0.306001	0	0	0	0.0149028	0.0182914	0	0	0	-0.155423	0	1.11022e-16	0	K16Y	K-16	Y	-0.547238
103	2mxu_4_stack_Repair_104.pdb	-1.11464	-0.125489	-0.231591	-1.85211	-0.0940784	1.05891	-2.73063	0.713184	0.998578	1.25152	0	0	0	0.0565074	0.013066	0	0	0	-0.15943	0	1.20668e-09	0	K16W	K-16	W	-0.27866
104	2mxu_4_stack_Repair_105.pdb	1.10591	0.09529	-5.32907e-14	0.240071	0.220648	0.147465	0.977354	-0.00442802	-0.468046	-0.586887	0	0	0	0.243299	-0.0114658	0	0	0	0.241147	0	-1.11022e-16	0	K16R	K-16	R	0.276477
105	2mxu_4_stack_Repair_106.pdb	3.96028	0.193011	1.23519e-05	2.00638	1.10249	-0.476504	3.5514	-0.0140483	-1.98886	-1.0818	0	0	0	-0.00521752	-0.0217764	0	0	0	0.673419	0	-2.82928e-09	0	K16D	K-16	D	0.99007
106	2mxu_4_stack_Repair_107.pdb	2.24989	0.165008	6.83281e-06	1.3853	0.597188	-0.702847	2.38532	-0.0049509	-1.33837	-0.647496	0	0	0	-0.00392535	-0.0196692	0	0	0	0.414653	0	2.27675e-09	0	K16E	K-16	E	0.562473
107	2mxu_4_stack_Repair_108.pdb	2.7557	-0.314775	-1.48002	2.31357	-0.0923814	-0.862911	4.56978	0.0407304	-1.17281	-0.367037	0	0	0	0.279556	-0.0290027	0	0	0	-0.158008	0	0	0	K16S	K-16	S	0.688925
108	2mxu_4_stack_Repair_109.pdb	5.49615	0.0577149	0.292957	1.71414	-0.0857592	0.221818	3.60664	0.44172	-1.9852	1.28779	0	0	0	0.0968469	-0.0210335	0	0	0	-0.15252	0	-5.94131e-11	0	K16T	K-16	T	1.37404
109	2mxu_4_stack_Repair_110.pdb	2.45727	0.0495798	-0.303573	1.68455	-0.0992973	-1.09185	3.22876	-0.00922566	-1.17405	0.326818	0	0	0	0.00753805	-0.0192553	0	0	0	-0.161975	0	0	0	K16C	K-16	C	0.614317
110	2mxu_4_stack_Repair_111.pdb	0.217377	0.188314	-3.75893	1.49837	-0.0892246	0.106205	3.20145	-0.0349448	0.409162	-1.11326	0	0	0	-0.0348821	-0.0122765	0	0	0	-0.154883	0	0	0	K16N	K-16	N	0.0543442
111	2mxu_4_stack_Repair_112.pdb	0.424585	-0.970789	-2.15962	0.948076	-0.090595	0.0644075	2.12605	0.0144567	1.12388	-0.461342	0	0	0	-0.0136526	-0.0123497	0	0	0	-0.156283	0	0	0	K16Q	K-16	Q	0.106146
112	2mxu_4_stack_Repair_113.pdb	2.24794	-0.114831	-0.0371513	-0.149982	-0.0621753	1.34789	0.778451	-0.0519698	-0.139229	0.490495	0	0	0	0.0765094	-0.0160442	0	0	0	-0.1364	0	0.246339	0	K16H	K-16	H	0.561985
113	2mxu_4_stack_Repair_114.pdb	12.9533	4.24763	1.47039	2.15935	-0.103992	-2.63495	2.7454	9.05702	-2.82779	-0.845224	0	0	0	-0.091828	-0.306735	0	0	0	-0.165016	0	-0.05773	0	K16P	K-16	P	3.23833
114	2mxu_4_stack_Repair_115.pdb	14.1576	-0.0202125	-1.14126	6.93655	0.0930221	-3.26229	12.839	-1.27697	-3.31717	3.18324	0	0	0	-0.0353652	-0.0172658	0	0	0	0.0343981	0	0.124676	0	L17G	L-17	G	3.5394
115	2mxu_4_stack_Repair_116.pdb	11.3861	0.427338	-9.57165e-06	6.68241	-0.00149044	-4.44601	11.7718	0.0135312	-5.14936	2.23416	0	0	0	-0.040383	-0.00591215	0	0	0	-1.03008e-07	0	-0.105868	0	L17A	L-17	A	2.84653
116	2mxu_4_stack_Repair_117.pdb	4.1472	0.161923	0.706409	3.41151	-1.11081e-07	-1.7793	5.97432	-0.664232	-3.14174	-0.668649	0	0	0	0.238164	0.0106615	0	0	0	-1.03008e-07	0	-0.0912041	0	L17V	L-17	V	1.0368
117	2mxu_4_stack_Repair_118.pdb	-0.240366	-0.266774	-9.57165e-06	-1.46762	-1.11081e-07	0.611105	-1.19321	0.108179	0.756997	1.21542	0	0	0	-0.0142774	0.0332296	0	0	0	-1.03008e-07	0	0.00982178	0	L17M	L-17	M	-0.0600915
118	2mxu_4_stack_Repair_119.pdb	1.0453	-0.334017	-7.81597e-14	-0.596399	4.44089e-16	2.26872	0.237317	0.354736	-0.230806	-0.70575	0	0	0	0.0625626	0.0642558	0	0	0	8.88178e-16	0	-0.0110678	0	L17I	L-17	I	0.261325
119	2mxu_4_stack_Repair_120.pdb	4.73842	0.184697	-0.137788	-0.250952	0.046527	0.91401	1.62736	2.91365	-0.983216	0.303238	0	0	0	0.0699615	0.0240493	0	0	0	-2.32658e-08	0	0.0509295	0	L17F	L-17	F	1.1846
120	2mxu_4_stack_Repair_121.pdb	13.4784	0.328533	-1.23794	-0.185983	0.155467	1.72332	2.34472	10.6559	-1.03849	0.669603	0	0	0	0.023244	0.0229305	0	0	0	-2.3266e-08	0	0.0400261	0	L17Y	L-17	Y	3.3696
121	2mxu_4_stack_Repair_122.pdb	9.4369	0.288262	1.32391	1.39236	-2.80324e-08	-0.212754	3.55802	3.50202	-2.45319	1.59823	0	0	0	0.515649	0.0139635	0	0	0	-2.32672e-08	0	-0.0755944	0	L17W	L-17	W	2.35922
122	2mxu_4_stack_Repair_123.pdb	8.46033	-0.605833	-2.54256	1.06085	0.552942	3.96208	3.90159	0.119348	1.47532	0.299806	0	0	0	-0.0661577	-8.14553e-05	0	0	0	0.259019	0	0.0439355	0	L17K	L-17	K	2.11508
123	2mxu_4_stack_Repair_124.pdb	12.9331	-0.64909	-1.13696	0.469401	2.09376	4.46319	5.14432	-0.188442	0.976865	0.64418	0	0	0	0.40421	0.00823084	0	0	0	0.746317	0	-0.0346176	0	L17R	L-17	R	3.23327
124	2mxu_4_stack_Repair_125.pdb	11.396	0.306092	-1.77221	3.87739	-0.973282	4.25341	9.21786	-1.38572	-2.48364	-0.232262	0	0	0	0.00755007	0.0016159	0	0	0	0.272742	0	0.308082	0	L17D	L-17	D	2.849
125	2mxu_4_stack_Repair_126.pdb	12.5625	-0.2763	-1.59017	2.12191	-1.03553	5.16196	6.31173	1.31829	-0.552508	0.565172	0	0	0	-0.0103583	0.00294295	0	0	0	0.21814	0	0.330194	0	L17E	L-17	E	3.14062
126	2mxu_4_stack_Repair_127.pdb	12.6985	0.363124	0.746732	6.47497	-1.11092e-07	-2.67736	12.7578	-1.1677	-4.3751	0.689324	0	0	0	-0.00769559	0.00601931	0	0	0	-1.03009e-07	0	-0.105663	0	L17S	L-17	S	3.17462
127	2mxu_4_stack_Repair_128.pdb	11.2466	0.265619	0.275006	3.38051	-1.11092e-07	1.55334	8.27621	-1.34727	-2.24515	-1.01164	0	0	0	2.14113	0.00383773	0	0	0	-1.03009e-07	0	-0.0411099	0	L17T	L-17	T	2.81165
128	2mxu_4_stack_Repair_129.pdb	8.73922	0.242007	-0.0313054	3.68282	-1.11092e-07	-1.53409	8.35213	-1.07203	-1.76193	0.98666	0	0	0	-0.0877743	0.00163744	0	0	0	-1.03009e-07	0	-0.0372632	0	L17C	L-17	C	2.1848
129	2mxu_4_stack_Repair_130.pdb	7.39841	0.197669	-4.03717	2.90316	-1.11092e-07	1.61108	8.10561	-1.04973	-0.626181	0.385849	0	0	0	-0.0378872	-0.00242244	0	0	0	-1.03009e-07	0	-0.0539947	0	L17N	L-17	N	1.8496
130	2mxu_4_stack_Repair_131.pdb	7.12379	-0.381121	-3.2828	3.29406	-1.11092e-07	-0.903066	7.34179	0.194544	0.0252013	0.933932	0	0	0	-0.0180487	-0.00253185	0	0	0	-1.03009e-07	0	-0.0806965	0	L17Q	L-17	Q	1.78095
131	2mxu_4_stack_Repair_132.pdb	11.3215	0.314441	-2.01017	1.67198	-2.44249e-15	2.20588	6.01369	2.34835	-0.915691	1.4928	0	0	0	-0.151387	0.000986314	0	0	0	1.33227e-15	0	0.351638	0	L17H	L-17	H	2.83038
132	2mxu_4_stack_Repair_133.pdb	17.7076	3.69271	1.5682	3.92606	0.000757878	-2.69626	6.96479	5.7432	-3.51386	2.22952	0	0	0	-0.0872922	-0.269836	0	0	0	0.00020685	0	-0.120406	0	L17P	L-17	P	4.4269
133	2mxu_4_stack_Repair_134.pdb	9.49016	0.290626	-9.37209e-06	4.06264	-0.0163028	-5.30248	5.14429	-0.073857	-2.20149	7.64278	0	0	0	-0.0451557	-0.0633887	0	0	0	-0.0108803	0	2.70903e-08	0	V18G	V-18	G	2.37254
134	2mxu_4_stack_Repair_135.pdb	4.64456	0.241378	-9.37209e-06	2.42928	-0.000774103	-2.87498	3.31832	-0.0863653	-1.57905	3.21621	0	0	0	-0.0151213	-0.0445731	0	0	0	-0.00432536	0	2.70973e-08	0	V18A	V-18	A	1.16114
135	2mxu_4_stack_Repair_136.pdb	-1.90583	-0.236045	-9.37209e-06	-1.75175	-0.0623723	0.749669	-3.55702	0.0709118	1.41118	1.39945	0	0	0	0.128739	0.0144274	0	0	0	-0.05859	0	2.70993e-08	0	V18L	V-18	L	-0.476457
136	2mxu_4_stack_Repair_137.pdb	-1.01528	-0.320727	-9.37209e-06	-2.47966	0.0244381	0.950133	-4.08044	0.126401	1.54657	3.18425	0	0	0	0.0185788	0.0766809	0	0	0	0.0151833	0	2.70986e-08	0	V18M	V-18	M	-0.25382
137	2mxu_4_stack_Repair_138.pdb	-1.90058	-0.2263	0	-2.01811	0	1.61224	-3.67012	0.0299026	1.66804	0.74548	0	0	0	-0.0417174	0.00938275	0	0	0	-3.37508e-14	0	0	0	V18I	V-18	I	-0.475145
138	2mxu_4_stack_Repair_139.pdb	-1.66995	-0.295593	-9.37209e-06	-3.37379	0.30299	2.71767	-4.82463	0.132018	1.81118	1.86955	0	0	0	-0.0817789	0.110514	0	0	0	0.0724513	0	2.49457e-08	0	V18F	V-18	F	-0.417488
139	2mxu_4_stack_Repair_140.pdb	-1.21144	-0.116249	-4.03927	-2.78555	0.336153	3.18491	-3.40928	0.0573355	3.67069	1.89376	0	0	0	-0.0154006	0.067764	0	0	0	0.0114704	0	2.49457e-08	0	V18Y	V-18	Y	-0.30286
140	2mxu_4_stack_Repair_141.pdb	0.718905	0.0587666	-9.37199e-06	-3.26507	0.162629	3.28098	-4.31868	0.214205	1.85161	2.76041	0	0	0	-0.0307148	0.0793966	0	0	0	0.00477679	0	2.49457e-08	0	V18W	V-18	W	0.179726
141	2mxu_4_stack_Repair_142.pdb	1.66408	0.234067	-9.37199e-06	0.242739	-0.344223	-0.680185	0.106988	-0.0632638	0.504219	1.70728	0	0	0	-0.0393691	0.0125081	0	0	0	-0.00416566	0	2.49457e-08	0	V18K	V-18	K	0.41602
142	2mxu_4_stack_Repair_143.pdb	2.20302	-0.880231	-0.81197	1.02534	-0.756149	-1.20468	1.63341	-0.0513218	0.647776	2.32505	0	0	0	0.208196	-0.00467019	0	0	0	0.0675962	0	2.49449e-08	0	V18R	V-18	R	0.550755
143	2mxu_4_stack_Repair_144.pdb	5.42032	0.228194	-0.0276639	1.72906	0.639317	-0.316942	2.96589	-0.0857357	-0.786002	0.458914	0	0	0	0.0673153	-0.044334	0	0	0	0.547973	0	2.49449e-08	0	V18D	V-18	D	1.35508
144	2mxu_4_stack_Repair_145.pdb	4.28102	0.170149	-0.299247	0.422131	-0.341877	0.413038	0.862746	-0.0842911	0.998999	1.60617	0	0	0	0.112086	-0.0223842	0	0	0	0.421121	0	-2.49441e-08	0	V18E	V-18	E	1.07025
145	2mxu_4_stack_Repair_146.pdb	4.04861	-0.871936	-1.9307	1.8121	0.105687	-1.37715	3.37877	0.0360192	0.523014	1.75267	0	0	0	0.547301	-0.0455933	0	0	0	0.0728406	0	2.49441e-08	0	V18S	V-18	S	1.01215
146	2mxu_4_stack_Repair_147.pdb	3.52685	-0.0220677	-1.77679	1.07071	0.0150414	1.19982	2.57884	-0.039905	0.464896	-0.187819	0	0	0	0.204319	-0.0214702	0	0	0	0.0198131	0	2.49441e-08	0	V18T	V-18	T	0.881713
147	2mxu_4_stack_Repair_148.pdb	2.68323	-0.13427	0.364082	1.53004	0.0878231	-2.68904	2.21161	0.00699755	-0.800575	2.08404	0	0	0	-0.0262491	0.0100279	0	0	0	0.0487672	0	2.49436e-08	0	V18C	V-18	C	0.670808
148	2mxu_4_stack_Repair_149.pdb	2.02097	-0.129061	-4.52229	1.07851	0.0423055	0.717644	2.64998	-0.109592	1.03791	1.27211	0	0	0	-0.0216331	-0.00169579	0	0	0	0.00508865	0	2.49436e-08	0	V18N	V-18	N	0.505243
149	2mxu_4_stack_Repair_150.pdb	1.80348	-1.32068	-2.61177	-0.444934	0.0910823	1.02028	0.288214	0.0908804	2.81984	1.8265	0	0	0	-0.0180181	0.0243981	0	0	0	0.0620803	0	2.49436e-08	0	V18Q	V-18	Q	0.45087
150	2mxu_4_stack_Repair_151.pdb	1.74371	-2.06755	-3.60129	-1.59159	-0.439926	4.44166	-0.656302	0.0305048	3.04059	1.93168	0	0	0	0.129271	0.0457737	0	0	0	-0.162395	0	0.689049	0	V18H	V-18	H	0.435928
151	2mxu_4_stack_Repair_152.pdb	15.2413	3.40881	-9.37173e-06	0.0439399	0.037746	-2.32616	-1.19362	9.14807	-0.249192	6.36976	0	0	0	0.00198348	-0.0251424	0	0	0	-1.17018e-05	0	2.49296e-08	0	V18P	V-18	P	3.81033
152	2mxu_4_stack_Repair_153.pdb	14.5442	2.36768	1.85328	9.96434	-0.150454	-5.96174	16.3124	-3.74395	-4.13206	-2.01935	0	0	0	0.054006	-0.0881412	0	0	0	-2.47499e-08	0	2.49296e-08	0	F19G	F-19	G	3.63605
153	2mxu_4_stack_Repair_154.pdb	12.8333	2.3011	1.89449	7.98883	-0.151743	-4.48619	12.7979	-2.22731	-3.66893	-1.65687	0	0	0	0.0420152	0.00367035	0	0	0	-2.47499e-08	0	2.49296e-08	0	F19A	F-19	A	3.20832
154	2mxu_4_stack_Repair_155.pdb	10.8424	1.86977	1.85365	3.81221	-0.118181	-1.68686	5.43198	0.73358	-1.83212	0.317238	0	0	0	0.461129	0.0195894	0	0	0	-2.47499e-08	0	2.49296e-08	0	F19V	F-19	V	2.7106
155	2mxu_4_stack_Repair_156.pdb	10.5248	2.06878	1.8945	2.43358	-0.161031	-0.0630585	2.61425	1.14879	0.299215	-0.54789	0	0	0	0.837608	0.0280488	0	0	0	0	0	0	0	F19L	F-19	L	2.6312
156	2mxu_4_stack_Repair_157.pdb	8.49426	1.96259	1.8945	1.63011	-0.161031	-0.290234	2.49621	-0.639732	1.18797	0.403818	0	0	0	0.0100423	-0.0252663	0	0	0	0	0	0	0	F19M	F-19	M	2.12357
157	2mxu_4_stack_Repair_158.pdb	13.9747	1.84264	1.89449	2.99342	-0.160789	-1.63471	3.25628	4.37675	-0.0821896	0.857987	0	0	0	0.630807	0.0126466	0	0	0	-2.47497e-08	0	2.49296e-08	0	F19I	F-19	I	3.49368
158	2mxu_4_stack_Repair_159.pdb	23.6225	-0.108499	-0.0558486	0.618852	0.0135423	2.82649	3.0582	18.0633	-0.462857	-0.331293	0	0	0	0.00062356	0.024039	0	0	0	1.33227e-15	0	0	0	F19Y	F-19	Y	5.90562
159	2mxu_4_stack_Repair_160.pdb	35.728	1.92112	1.8945	-1.33202	-0.161031	5.53111	-0.38195	27.2244	-0.102243	1.10177	0	0	0	0.0323843	0.011329	0	0	0	9.76996e-15	0	-1.11022e-16	0	F19W	F-19	W	8.932
160	2mxu_4_stack_Repair_161.pdb	15.2755	-0.80527	-0.941589	1.43202	0.426093	8.0977	3.72969	1.7205	2.13808	-0.783588	0	0	0	0.0993259	0.00911685	0	0	0	0.162488	0	1.47325e-11	0	F19K	F-19	K	3.81887
161	2mxu_4_stack_Repair_162.pdb	26.0492	1.73473	0.22882	0.551777	1.37235	8.04063	5.95782	4.27348	2.73418	0.202382	0	0	0	0.565661	-0.0182344	0	0	0	0.387382	0	1.33227e-15	0	F19R	F-19	R	6.5123
162	2mxu_4_stack_Repair_163.pdb	18.1204	0.115351	-0.234229	6.48762	2.82825	3.21876	12.4509	-4.20038	-1.98973	-1.72237	0	0	0	0.350456	-0.0243802	0	0	0	0.815685	0	0	0	F19D	F-19	D	4.5301
163	2mxu_4_stack_Repair_164.pdb	18.0105	0.433222	0.189009	3.18124	1.17289	4.99994	6.57097	0.307678	1.01595	-0.78673	0	0	0	0.299928	0.00971636	0	0	0	0.626382	0	1.47379e-11	0	F19E	F-19	E	4.50263
164	2mxu_4_stack_Repair_165.pdb	13.3638	1.65623	0.746391	7.20576	-0.132816	-2.02252	13.5767	-2.48049	-1.92027	-3.30847	0	0	0	0.0433544	-0.0559796	0	0	0	-2.47824e-08	0	1.47405e-11	0	F19S	F-19	S	3.34095
165	2mxu_4_stack_Repair_166.pdb	17.5587	2.5157	1.03178	6.39649	-0.161031	-0.803892	11.5734	-2.77239	-1.79635	0.0710465	0	0	0	1.50391	-0.0151212	0	0	0	0	0	0	0	F19T	F-19	T	4.38968
166	2mxu_4_stack_Repair_167.pdb	11.8966	2.01563	1.71099	5.22833	-0.151586	-2.93968	9.33569	-2.81474	-0.832267	-0.0926108	0	0	0	0.436875	-0.00714715	0	0	0	-2.47822e-08	0	1.47459e-11	0	F19C	F-19	C	2.97415
167	2mxu_4_stack_Repair_168.pdb	10.9026	0.605973	-1.89969	5.2254	-0.161031	1.35936	11.2638	-4.06332	-0.746911	-0.843207	0	0	0	0.162144	-0.0205105	0	0	0	0	0	0	0	F19N	F-19	N	2.72565
168	2mxu_4_stack_Repair_169.pdb	15.666	0.644468	0.42253	3.79992	-0.161031	2.30964	8.46831	-2.61475	1.84383	0.428934	0	0	0	0.524107	-0.00187552	0	0	0	0	0	0	0	F19Q	F-19	Q	3.9165
169	2mxu_4_stack_Repair_170.pdb	15.0094	2.13464	1.8945	3.10466	-0.161031	4.44346	7.64588	-3.21331	-0.775076	-0.535682	0	0	0	0.00203457	-0.0316939	0	0	0	1.19904e-14	0	0.469361	0	F19H	F-19	H	3.75235
170	2mxu_4_stack_Repair_171.pdb	13.1192	6.09384	1.85476	5.43114	-0.150631	-4.3575	7.47844	4.22918	-2.37029	-5.17961	0	0	0	0.087469	-0.00779101	0	0	0	-2.47815e-08	0	0.00244782	0	F19P	F-19	P	3.2798
171	2mxu_4_stack_Repair_172.pdb	14.5829	0.0654982	0.0972537	8.5239	-0.121795	-4.76396	13.887	-0.39865	-3.18673	0.462557	0	0	0	0.0177844	-0.114861	0	0	0	-2.47815e-08	0	-1.35506e-10	0	F20G	F-20	G	3.64573
172	2mxu_4_stack_Repair_173.pdb	9.64915	0.055331	0.0676265	6.77862	-0.122213	-3.60835	10.8489	-0.122928	-3.11308	-1.18439	0	0	0	0.0495819	-0.0648988	0	0	0	-2.47814e-08	0	-1.35506e-10	0	F20A	F-20	A	2.41229
173	2mxu_4_stack_Repair_174.pdb	10.48	-0.107366	0.0220294	3.63805	-0.123767	-1.09788	5.67986	1.63317	-1.4145	-0.228569	0	0	0	2.47893	0.0160629	0	0	0	-2.47812e-08	0	-1.35506e-10	0	F20V	F-20	V	2.62
174	2mxu_4_stack_Repair_175.pdb	2.96874	-0.0601078	0.0527271	1.83361	-0.115444	-0.511124	2.04803	0.172116	0.209636	-0.648096	0	0	0	-0.012603	0.0131851	0	0	0	-2.47807e-08	0	-1.35506e-10	0	F20L	F-20	L	0.742185
175	2mxu_4_stack_Repair_176.pdb	0.679211	-0.0420684	-0.225975	-0.359862	-0.114862	-0.0762648	-0.826578	0.0688558	1.66027	0.491269	0	0	0	0.10443	-0.00235314	0	0	0	-8.88178e-16	0	0	0	F20M	F-20	M	0.169803
176	2mxu_4_stack_Repair_177.pdb	8.22362	-0.0707013	0.0772781	1.99463	-0.122463	-0.49437	2.3392	1.47503	0.186661	1.55371	0	0	0	1.28465	0.0160369	0	0	0	-4.44089e-16	0	0	0	F20I	F-20	I	2.05591
177	2mxu_4_stack_Repair_178.pdb	3.17783	-0.0486581	-0.0120712	0.0662756	0.0277412	1.69	1.23976	0.225608	0.0938471	-0.0860781	0	0	0	-0.0185927	0.0165879	0	0	0	-2.47796e-08	0	-1.35506e-10	0	F20Y	F-20	Y	0.794458
178	2mxu_4_stack_Repair_179.pdb	9.81411	-0.0236405	0.107317	-1.52655	-0.123167	3.26146	-1.20939	5.87979	0.203384	1.74078	0	0	0	1.50413	-0.00825562	0	0	0	-2.47763e-08	0	-1.35506e-10	0	F20W	F-20	W	2.45353
179	2mxu_4_stack_Repair_180.pdb	7.25392	-2.55594	-4.64483	0.106609	-0.79337	9.48372	1.86527	0.656722	3.85735	-0.656361	0	0	0	0.0618926	0.0151208	0	0	0	-0.127142	0	0	0	F20K	F-20	K	1.81348
180	2mxu_4_stack_Repair_181.pdb	8.88973	-1.83494	-1.66155	0.536385	-0.556225	5.03662	4.5257	0.146113	2.29032	0.204424	0	0	0	0.242986	0.00219422	0	0	0	-0.0401003	0	-1.35506e-10	0	F20R	F-20	R	2.22243
181	2mxu_4_stack_Repair_182.pdb	16.7621	-0.00504731	0.146457	4.85473	0.990524	2.51126	9.24307	0.0371816	-1.75691	-0.435206	0	0	0	0.0609316	-0.0290774	0	0	0	1.11516	0	-1.35506e-10	0	F20D	F-20	D	4.19053
182	2mxu_4_stack_Repair_183.pdb	15.1261	-0.0282013	0.126001	3.30863	1.52004	2.94163	6.48902	0.320454	-0.209895	-0.376825	0	0	0	0.0653073	7.06338e-05	0	0	0	0.969963	0	-1.35506e-10	0	F20E	F-20	E	3.78152
183	2mxu_4_stack_Repair_184.pdb	13.3745	-0.088156	-1.30382	6.41039	-0.122026	-1.70334	12.0288	0.210115	-1.66674	-0.364217	0	0	0	-0.0265351	-0.0652794	0	0	0	-2.47908e-08	0	-1.35506e-10	0	F20S	F-20	S	3.34362
184	2mxu_4_stack_Repair_185.pdb	13.3653	-0.37153	-0.292393	5.10042	-0.120364	0.482433	9.65211	0.468261	-1.27718	-0.321515	0	0	0	0.0450697	-0.0215018	0	0	0	-2.47905e-08	0	-1.35506e-10	0	F20T	F-20	T	3.34132
185	2mxu_4_stack_Repair_186.pdb	9.57417	-0.0486622	0.0832092	5.01406	-0.122139	-2.36859	9.02055	0.0534152	-0.951571	-1.11341	0	0	0	0.00730721	-0.0270426	0	0	0	-2.47903e-08	0	-1.35506e-10	0	F20C	F-20	C	2.39354
186	2mxu_4_stack_Repair_187.pdb	10.0592	-0.280178	-2.4216	4.43155	-0.122483	0.411176	8.952	0.0998277	-0.730212	-0.415155	0	0	0	0.134245	-0.0213119	0	0	0	-2.47901e-08	0	-1.35506e-10	0	F20N	F-20	N	2.5148
187	2mxu_4_stack_Repair_188.pdb	8.50269	-2.18279	-3.06803	2.11405	-0.138018	2.89693	6.05946	0.39848	2.41323	-0.177103	0	0	0	0.186481	0.0124796	0	0	0	-2.47901e-08	0	-1.35506e-10	0	F20Q	F-20	Q	2.12567
188	2mxu_4_stack_Repair_189.pdb	6.65944	-1.09199	-2.35858	1.59922	-0.123021	3.37178	4.88052	0.148654	0.0506145	-0.248825	0	0	0	0.00336122	0.00647925	0	0	0	1.18572e-13	0	0.427702	0	F20H	F-20	H	1.66486
189	2mxu_4_stack_Repair_190.pdb	27.9268	1.91154	2.01837	5.66815	-0.138153	-4.90216	8.30754	23.515	-2.68119	-6.01618	0	0	0	0.243882	-0.00302847	0	0	0	-2.47952e-08	0	-1.35989e-10	0	F20P	F-20	P	6.9817
190	2mxu_4_stack_Repair_191.pdb	-2.10913	0.0754606	0.0731299	1.87005	-0.131495	-2.52757	2.75905	-0.0686663	-0.41842	-3.6139	0	0	0	-0.0910346	-0.0695129	0	0	0	-0.0357447	0	-1.35989e-10	0	A21G	A-21	G	-0.527282
191	2mxu_4_stack_Repair_192.pdb	3.21701	1.06819	1.35176	-2.76524	0.177295	2.92352	-4.34235	3.24865	0.405863	0.948663	0	0	0	0.121418	0.0983253	0	0	0	0.07924	0	-1.35989e-10	0	A21V	A-21	V	0.804253
192	2mxu_4_stack_Repair_193.pdb	-4.91666	-0.41853	0.15924	-5.49174	0.548782	5.81323	-9.2719	0.215942	3.57645	-0.170151	0	0	0	0.0565467	0.147023	0	0	0	0.0654794	0	-1.35989e-10	0	A21L	A-21	L	-1.22917
193	2mxu_4_stack_Repair_194.pdb	-2.97893	-0.626015	-3.55271e-15	-6.36867	0.319177	5.76947	-9.60957	0.211626	4.81273	2.40995	0	0	0	0.102372	0.144804	0	0	0	-4.77396e-13	0	0	0	A21M	A-21	M	-0.744733
194	2mxu_4_stack_Repair_195.pdb	2.58544	0.3811	0.833403	-4.90443	0.33667	5.36168	-7.96314	3.41107	2.60637	2.23073	0	0	0	0.252558	0.123663	0	0	0	0.0394294	0	-1.35989e-10	0	A21I	A-21	I	0.64636
195	2mxu_4_stack_Repair_196.pdb	-6.13568	-0.526006	0.0349762	-6.98838	-1.18523	6.67248	-10.5671	1.47684	3.84237	0.595314	0	0	0	0.541488	0.149836	0	0	0	-0.0324699	0	-1.35989e-10	0	A21F	A-21	F	-1.53392
196	2mxu_4_stack_Repair_197.pdb	-4.95468	-0.389448	-9.34373e-06	-6.79234	-1.09041	7.00864	-9.79651	0.758388	4.35475	0.802767	0	0	0	0.189501	0.143727	0	0	0	-2.47821e-08	0	-1.35989e-10	0	A21Y	A-21	Y	-1.23867
197	2mxu_4_stack_Repair_198.pdb	-0.9097	0.460934	0.782896	-6.69581	0.183175	7.53713	-9.24253	0.262535	3.20842	2.35762	0	0	0	0.200984	0.14313	0	0	0	0.0349569	0	-1.35989e-10	0	A21W	A-21	W	-0.227425
198	2mxu_4_stack_Repair_199.pdb	-3.12839	-0.402822	-2.98654	-4.63092	-3.50079	8.36585	-6.32657	0.294645	6.55564	-0.0216517	0	0	0	0.0952664	0.110706	0	0	0	-0.570503	0	0	0	A21K	A-21	K	-0.782098
199	2mxu_4_stack_Repair_200.pdb	-2.947	0.0318009	-2.44321	-4.69945	-6.26658	8.23378	-4.62197	0.152287	6.73829	-0.0122913	0	0	0	0.519797	0.0996673	0	0	0	-0.57946	0	-1.35989e-10	0	A21R	A-21	R	-0.73675
200	2mxu_4_stack_Repair_201.pdb	4.69982	-0.838836	-0.739864	-1.41212	4.66618	4.62694	-1.04557	0.0349753	0.571608	-3.08484	0	0	0	-0.0593345	0.0589223	0	0	0	1.98067	0	-1.35989e-10	0	A21D	A-21	D	1.17495
201	2mxu_4_stack_Repair_202.pdb	5.93345	0.413881	0.607222	-2.20948	2.66053	3.76893	-2.80647	0.0930291	1.42568	0.324762	0	0	0	0.0300237	0.0986496	0	0	0	1.62534	0	-1.35989e-10	0	A21E	A-21	E	1.48336
202	2mxu_4_stack_Repair_203.pdb	-1.02713	-0.355166	-3.69514	-0.59117	0.192739	2.62529	0.923644	0.0357347	2.72307	-3.05784	0	0	0	0.175588	0.00843748	0	0	0	-0.00388033	0	-1.35989e-10	0	A21S	A-21	S	-0.256783
203	2mxu_4_stack_Repair_204.pdb	7.15961	0.577283	0.372868	-1.77691	0.206346	4.26073	-1.37912	1.89764	1.02405	0.900804	0	0	0	1.03021	0.0594398	0	0	0	0.0457075	0	-1.35989e-10	0	A21T	A-21	T	1.7899
204	2mxu_4_stack_Repair_205.pdb	1.40905	-0.361502	-0.300427	-1.94514	0.0837224	2.04147	-1.91843	0.120246	2.47851	1.04876	0	0	0	0.161834	0.077762	0	0	0	0	0	0	0	A21C	A-21	C	0.352262
205	2mxu_4_stack_Repair_206.pdb	-3.11075	-0.205982	-6.32043	-2.73975	0.204204	6.11806	-2.05847	0.0763722	3.88679	-2.11834	0	0	0	0.0468119	0.0936447	0	0	0	6.57252e-13	0	0	0	A21N	A-21	N	-0.777687
206	2mxu_4_stack_Repair_207.pdb	0.172497	-1.46705	-1.15516	-2.91082	0.19992	4.09078	-3.12619	0.198753	3.64775	0.888908	0	0	0	-0.139294	0.111532	0	0	0	-0.055094	0	-1.35989e-10	0	A21Q	A-21	Q	0.0431243
207	2mxu_4_stack_Repair_208.pdb	-2.4167	-0.813114	-3.64555	-4.32137	-0.696812	8.35171	-4.6787	0.200568	3.2642	-0.685739	0	0	0	0.181391	0.111876	0	0	0	-0.221997	0	0.6487	0	A21H	A-21	H	-0.604175
208	2mxu_4_stack_Repair_209.pdb	1.49397	3.57963	0	-2.39442	0.0519367	1.54067	-4.25895	6.8327	0.968282	-4.82225	0	0	0	-0.00362249	0.109176	0	0	0	0	0	0	0	A21P	A-21	P	0.373493
209	2mxu_4_stack_Repair_210.pdb	0.788272	3.13558	3.13557	2.62718	-1.85212	-3.71772	3.7608	-0.0140248	-4.09602	-0.820771	0	0	0	-0.187845	-0.0211411	0	0	0	-1.18236	0	-1.35126e-10	0	E22G	E-22	G	0.197068
210	2mxu_4_stack_Repair_211.pdb	-1.31853	3.08641	3.0864	1.58734	-1.92175	-2.59777	2.08509	-0.00889521	-3.92699	-1.334	0	0	0	-0.140208	-0.00628294	0	0	0	-1.23416	0	-1.35126e-10	0	E22A	E-22	A	-0.329632
211	2mxu_4_stack_Repair_212.pdb	1.58223	3.17878	3.19475	-0.363174	-1.76152	-0.762204	-1.01462	1.83051	-2.81868	0.995125	0	0	0	0.256063	0.00870916	0	0	0	-1.15281	0	-1.35126e-10	0	E22V	E-22	V	0.395558
212	2mxu_4_stack_Repair_213.pdb	-4.14102	3.11405	3.18025	-0.944676	-1.74417	-1.11464	-2.59989	0.0108982	-1.96833	-0.787505	0	0	0	-0.137723	0.0170094	0	0	0	-1.14929	0	-1.35126e-10	0	E22L	E-22	L	-1.03526
213	2mxu_4_stack_Repair_214.pdb	-4.10519	3.10187	3.14927	-1.67923	-1.75657	-0.881674	-3.31685	0.0457274	-1.39971	-0.0509281	0	0	0	-0.168186	0.0160876	0	0	0	-1.1489	0	-1.35126e-10	0	E22M	E-22	M	-1.0263
214	2mxu_4_stack_Repair_215.pdb	-0.0573893	2.97609	3.1325	-1.50571	-1.58202	-0.336534	-3.28398	1.86984	-1.83166	1.5114	0	0	0	0.0594405	0.0191358	0	0	0	-1.06676	0	-1.35126e-10	0	E22I	E-22	I	-0.0143473
215	2mxu_4_stack_Repair_216.pdb	-4.69521	3.09215	3.15167	-2.32307	-1.91903	-0.581479	-4.12844	0.255888	-1.12726	0.133413	0	0	0	-0.0992155	0.0168426	0	0	0	-1.14985	0	-1.35126e-10	0	E22F	E-22	F	-1.1738
216	2mxu_4_stack_Repair_217.pdb	-4.26234	3.04909	1.88684	-2.30554	-2.03894	-0.314662	-3.91849	1.53	-0.907601	0.0956536	0	0	0	-0.20578	0.0153768	0	0	0	-1.13291	0	-1.35126e-10	0	E22Y	E-22	Y	-1.06559
217	2mxu_4_stack_Repair_218.pdb	-4.42091	3.17032	3.17038	-3.27133	-1.76776	0.409592	-5.35332	0.0716986	-1.01892	1.32509	0	0	0	-0.00748864	0.0090816	0	0	0	-1.14918	0	-1.35126e-10	0	E22W	E-22	W	-1.10523
218	2mxu_4_stack_Repair_219.pdb	-2.7914	3.13685	3.14395	-0.403568	-2.41095	-1.25453	-1.26491	0.0065215	-1.7928	-0.378546	0	0	0	-0.229515	0.00640987	0	0	0	-1.34389	0	0	0	E22K	E-22	K	-0.69785
219	2mxu_4_stack_Repair_220.pdb	-1.85029	3.14857	1.81309	-0.472206	-3.19629	-0.600625	-0.744106	0.0119215	-0.445573	-0.113043	0	0	0	0.0472575	0.00233112	0	0	0	-1.29928	0	-1.35126e-10	0	E22R	E-22	R	-0.462572
220	2mxu_4_stack_Repair_221.pdb	2.97424	1.85809	1.85809	0.83214	0.535708	-0.520734	1.36725	0.140493	-2.74465	-0.558154	0	0	0	0.152679	-0.00121477	0	0	0	0.0533184	0	0	0	E22D	E-22	D	0.74356
221	2mxu_4_stack_Repair_222.pdb	-1.96127	1.39947	0.668598	0.984809	-1.83542	-0.606768	2.5446	0.226198	-1.99898	-2.04186	0	0	0	-0.0857998	-0.00326249	0	0	0	-1.21612	0	-1.35126e-10	0	E22S	E-22	S	-0.490318
222	2mxu_4_stack_Repair_223.pdb	0.802912	1.65245	-0.653542	0.185561	-1.71638	0.985587	1.25038	0.689631	-1.21089	0.903349	0	0	0	-0.155982	0.00620943	0	0	0	-1.12726	0	-1.35126e-10	0	E22T	E-22	T	0.200728
223	2mxu_4_stack_Repair_224.pdb	0.0407707	3.15676	3.15676	0.797976	-1.76352	-2.21803	1.18623	-0.000966272	-2.85836	-0.0170234	0	0	0	-0.248557	-0.001704	0	0	0	-1.1505	0	-1.35126e-10	0	E22C	E-22	C	0.0101927
224	2mxu_4_stack_Repair_225.pdb	-0.267705	3.1083	-0.451764	0.0444514	-1.83841	0.355235	0.714241	0.00314187	-0.68874	-0.179686	0	0	0	-0.170748	0.00328958	0	0	0	-1.16372	0	-1.35126e-10	0	E22N	E-22	N	-0.0669263
225	2mxu_4_stack_Repair_226.pdb	-1.64856	0.936121	0.936112	-0.467066	-1.85719	-0.193171	-0.553894	0.0019873	-0.160151	0.92217	0	0	0	0.0055504	0.00299853	0	0	0	-1.21903	0	-1.35126e-10	0	E22Q	E-22	Q	-0.41214
226	2mxu_4_stack_Repair_227.pdb	-0.38319	3.16039	0.20957	-1.26447	-2.0706	1.55293	-1.12485	0.0154113	-0.208878	0.406726	0	0	0	-0.205039	0.0123904	0	0	0	-1.29697	0	0.442592	0	E22H	E-22	H	-0.0957975
227	2mxu_4_stack_Repair_228.pdb	-5.26066	3.11095	3.13738	0.379027	-1.83713	-2.90731	-0.281932	2.99386	-3.10129	-5.29684	0	0	0	-0.227301	0.0051778	0	0	0	-1.23009	0	-1.35086e-10	0	E22P	E-22	P	-1.31516
228	2mxu_4_stack_Repair_229.pdb	-1.87347	-0.111995	-0.112005	1.24536	-1.96053	-1.75941	1.64019	-0.107623	-0.0865355	0.578539	0	0	0	-0.00298846	-0.0295062	0	0	0	-1.19648	0	-1.35086e-10	0	D23G	D-23	G	-0.468367
229	2mxu_4_stack_Repair_230.pdb	-1.91993	-0.303526	-0.303535	0.298375	-1.96839	-0.684843	0.233788	0.319199	0.240995	1.45448	0	0	0	0.00270583	-0.0113061	0	0	0	-1.20919	0	-1.35086e-10	0	D23A	D-23	A	-0.479982
230	2mxu_4_stack_Repair_231.pdb	-0.711519	-0.123414	-0.0461805	-1.01476	-2.11482	1.24823	-1.34968	0.629734	0.905786	2.42867	0	0	0	0.0856488	0.0431605	0	0	0	-1.36073	0	-1.35086e-10	0	D23V	D-23	V	-0.17788
231	2mxu_4_stack_Repair_232.pdb	-5.16065	-0.221445	-0.0270191	-2.60494	-1.99176	1.12747	-5.03494	0.0892825	2.44869	2.42514	0	0	0	-0.0572057	0.0259318	0	0	0	-1.31393	0	-1.35086e-10	0	D23L	D-23	L	-1.29016
232	2mxu_4_stack_Repair_233.pdb	-5.67931	-0.365511	0	-3.6614	-2.02924	2.1973	-5.86569	0.0399305	3.02545	2.0976	0	0	0	0.0676907	0.065915	0	0	0	-1.18545	0	0	0	D23M	D-23	M	-1.41983
233	2mxu_4_stack_Repair_234.pdb	-3.81182	-0.590594	-0.268724	-2.82757	-1.9566	2.26575	-4.83958	0.722935	2.52944	2.18408	0	0	0	0.137381	0.055643	0	0	0	-1.16834	0	-1.35086e-10	0	D23I	D-23	I	-0.952955
234	2mxu_4_stack_Repair_235.pdb	-7.88108	-0.356001	-0.177451	-3.49777	-2.23163	1.3733	-5.89583	0.0357992	3.51116	0.63159	0	0	0	-0.00587443	0.0216736	0	0	0	-1.26838	0	-1.35086e-10	0	D23F	D-23	F	-1.97027
235	2mxu_4_stack_Repair_236.pdb	-6.87971	-0.197582	-0.0363727	-3.3073	-2.27192	1.47181	-5.40421	0.093711	3.43717	0.631544	0	0	0	0.00892213	0.0204691	0	0	0	-1.30548	0	-1.35086e-10	0	D23Y	D-23	Y	-1.71993
236	2mxu_4_stack_Repair_237.pdb	-6.92898	0.0718416	0.261329	-4.53268	-1.98019	2.29484	-7.09476	0.0752757	3.15565	2.33413	0	0	0	-0.168938	0.0241804	0	0	0	-1.34549	0	-1.35086e-10	0	D23W	D-23	W	-1.73225
237	2mxu_4_stack_Repair_238.pdb	-3.05428	-0.0311976	3.55271e-15	-1.53199	-2.29472	0.847327	-2.62206	0.012748	1.79083	2.0976	0	0	0	0.0163072	0.0240187	0	0	0	-1.33913	0	0	0	D23K	D-23	K	-0.76357
238	2mxu_4_stack_Repair_239.pdb	-3.83801	-0.0187277	-0.511641	-1.73458	-2.82426	1.29131	-2.45302	0.04281	2.49295	0.798	0	0	0	0.321607	0.00510351	0	0	0	-1.24247	0	0	0	D23R	D-23	R	-0.959503
239	2mxu_4_stack_Repair_240.pdb	-0.923558	-0.466914	-0.466914	-0.531292	-0.470421	0.161635	-0.921614	0.00358779	0.957932	1.07706	0	0	0	0.0226106	0.000285715	0	0	0	-0.289224	0	0	0	D23E	D-23	E	-0.230889
240	2mxu_4_stack_Repair_241.pdb	-1.91026	-1.29985	-2.2123	-0.0953521	-1.98889	0.703198	0.673752	0.147051	1.85719	1.1716	0	0	0	0.444047	-0.00560184	0	0	0	-1.3107	0	-1.35086e-10	0	D23S	D-23	S	-0.477565
241	2mxu_4_stack_Repair_242.pdb	1.04684	-0.0407045	-0.0394439	-0.122237	-2.06691	0.908002	0.361206	0.569693	0.416248	2.42576	0	0	0	-0.0553392	0.0204938	0	0	0	-1.30944	0	-1.35086e-10	0	D23T	D-23	T	0.26171
242	2mxu_4_stack_Repair_243.pdb	-1.36549	-0.0624083	-0.0443468	-0.406341	-2.00965	-0.33873	-0.580441	0.00383865	1.11295	2.42511	0	0	0	-0.157883	0.00140072	0	0	0	-1.30759	0	-1.35086e-10	0	D23C	D-23	C	-0.341373
243	2mxu_4_stack_Repair_244.pdb	-1.97805	-0.0452579	-3.4799	-0.308736	-2.01214	0.424401	-0.275629	0.0018241	2.71312	2.42498	0	0	0	-0.115645	0.00313063	0	0	0	-1.30507	0	-1.35086e-10	0	D23N	D-23	N	-0.494513
244	2mxu_4_stack_Repair_245.pdb	-3.39041	-0.0390682	-1.46979	-0.954963	-1.95987	0.398048	-1.67743	0.0094747	2.68671	0.7752	0	0	0	0.00442534	0.00109216	0	0	0	-1.16314	0	1.35086e-10	0	D23Q	D-23	Q	-0.847603
245	2mxu_4_stack_Repair_246.pdb	-1.63603	-0.0529968	-1.39654	-1.31996	-2.12855	1.26735	-1.8251	0.0466596	2.51275	2.0976	0	0	0	0.0442712	0.00899172	0	0	0	-1.29224	0	0.410727	0	D23H	D-23	H	-0.409008
246	2mxu_4_stack_Repair_247.pdb	14.7283	3.06579	0.0176923	-1.67736	-1.78766	0.421222	-3.41568	17.2278	1.43483	0.65257	0	0	0	-0.0745996	0.012118	0	0	0	-1.13633	0	-1.34889e-10	0	D23P	D-23	P	3.68208
247	2mxu_4_stack_Repair_248.pdb	13.0579	0	0.012248	6.00154	-4.44089e-16	-5.49086	9.40953	-0.0163817	-1.81446	5.02898	0	0	0	-0.0726689	-0.116582	0	0	0	-4.44089e-16	0	0	0	V24G	V-24	G	3.26448
248	2mxu_4_stack_Repair_249.pdb	8.81981	-0.0404869	-8.57401e-06	3.90435	-0.0386861	-2.67102	6.5902	0.0909029	-1.85113	2.89628	0	0	0	-0.0605936	-0.05945	0	0	0	-1.8761e-08	0	-1.34889e-10	0	V24A	V-24	A	2.20495
249	2mxu_4_stack_Repair_250.pdb	-0.362797	-0.212165	-0.152901	-2.83509	-0.00315561	1.5837	-5.1055	1.92534	2.01981	1.88555	0	0	0	0.531596	0.0750407	0	0	0	-1.87609e-08	0	-1.34889e-10	0	V24L	V-24	L	-0.0906992
250	2mxu_4_stack_Repair_251.pdb	-1.14721	-0.153937	-0.133151	-4.28794	0.0134625	2.93641	-5.54797	0.0909569	3.01001	2.94133	0	0	0	-0.0163776	0.0705569	0	0	0	-1.87605e-08	0	-1.34889e-10	0	V24M	V-24	M	-0.286803
251	2mxu_4_stack_Repair_252.pdb	-2.84127	-0.104522	1.06581e-14	-2.92856	-1.47438e-13	2.45615	-4.9985	0.0372364	1.99624	0.580702	0	0	0	0.119967	0.0380779	0	0	0	-4.44089e-16	0	0	0	V24I	V-24	I	-0.710318
252	2mxu_4_stack_Repair_253.pdb	10.8421	-0.292507	-0.127322	-4.60521	0.398741	2.69431	-6.08102	16.1722	1.2767	1.45358	0	0	0	-0.0473838	0.0599231	0	0	0	-1.87603e-08	0	-1.34889e-10	0	V24F	V-24	F	2.71053
253	2mxu_4_stack_Repair_254.pdb	16.4437	-0.981809	-1.97682	-5.32873	0.335147	5.94782	-5.3785	20.4306	1.66599	1.62948	0	0	0	0.100497	0.0668845	0	0	0	-1.87611e-08	0	-1.34889e-10	0	V24Y	V-24	Y	4.11092
254	2mxu_4_stack_Repair_255.pdb	37.5401	-0.274046	0.0301368	-6.49621	0.0199874	7.01967	-7.44914	40.3329	1.59684	2.67462	0	0	0	0.0853596	0.0080598	0	0	0	-1.8763e-08	0	-1.34889e-10	0	V24W	V-24	W	9.38503
255	2mxu_4_stack_Repair_256.pdb	7.88639	-3.11842	-4.69885	-3.03645	-0.153451	11.7716	-1.87257	2.26828	5.06699	1.61284	0	0	0	0.250298	0.0142752	0	0	0	-0.203873	0	-1.34889e-10	0	V24K	V-24	K	1.9716
256	2mxu_4_stack_Repair_257.pdb	18.5393	-2.31299	-3.59831	-4.00042	0.243245	8.90747	-0.558576	12.291	4.4918	2.94194	0	0	0	0.414213	0.00327321	0	0	0	-0.280022	0	0	0	V24R	V-24	R	4.63483
257	2mxu_4_stack_Repair_258.pdb	16.0389	-1.07805e-07	-0.062605	1.85947	2.05676	4.6149	4.99603	0.13413	-0.481391	1.5604	0	0	0	-0.028244	-0.0711248	0	0	0	1.38945	0	-1.34889e-10	0	V24D	V-24	D	4.00973
258	2mxu_4_stack_Repair_259.pdb	14.3651	-0.0150443	-0.108927	-0.163565	1.31733	6.28077	1.98287	0.0573775	1.64048	2.11833	0	0	0	0.167115	-0.0337579	0	0	0	1.08839	0	0	0	V24E	V-24	E	3.59127
259	2mxu_4_stack_Repair_260.pdb	10.5982	0	-1.04095	3.65769	0	-1.16405	7.75516	-0.00692568	-0.313129	1.75132	0	0	0	-0.0409409	-0.0797795	0	0	0	4.44089e-16	0	0	0	V24S	V-24	S	2.64955
260	2mxu_4_stack_Repair_261.pdb	6.179	0	-0.787673	1.64584	-2.22045e-16	0.876431	4.09507	-0.00581873	0.28198	-0.0499504	0	0	0	0.123112	-0.0349763	0	0	0	4.44089e-16	0	0	0	V24T	V-24	T	1.54475
261	2mxu_4_stack_Repair_262.pdb	6.88677	-4.26326e-14	-0.0172866	1.56891	0	-1.77937	3.97824	-0.0725071	0.8194	2.54831	0	0	0	-0.158921	-0.0171775	0	0	0	3.90799e-14	0	0	0	V24C	V-24	C	1.72169
262	2mxu_4_stack_Repair_263.pdb	4.20602	-1.9771	-5.6686	0.493683	0.0111016	2.94115	4.23731	0.487998	1.05246	2.6422	0	0	0	-0.0141726	-0.0429494	0	0	0	-4.62502e-08	0	-1.34889e-10	0	V24N	V-24	N	1.0515
263	2mxu_4_stack_Repair_264.pdb	8.34434	-0.0629029	-0.831819	-1.30151	-1.23151e-07	4.25482	1.08237	0.0129226	3.14493	2.03274	0	0	0	0.0127868	-0.00170501	0	0	0	4.62508e-08	0	1.34889e-10	0	V24Q	V-24	Q	2.08609
264	2mxu_4_stack_Repair_265.pdb	10.2636	-1.22226	-1.44395	-2.98425	-0.0197541	8.63093	-0.468423	3.042	1.20036	2.34833	0	0	0	0.0912002	0.0209598	0	0	0	-0.155481	0	1.24492	0	V24H	V-24	H	2.5659
265	2mxu_4_stack_Repair_266.pdb	21.0186	3.66321	0.00943909	1.84667	-2.22045e-16	-2.04555	2.66241	9.8693	-0.535893	5.67299	0	0	0	-0.123922	-0.0291532	0	0	0	1.11022e-14	0	0	0	V24P	V-24	P	5.25465
266	2mxu_4_stack_Repair_267.pdb	-0.383682	0	0	-1.13761	0	1.31992	-1.58202	2.36746	0.0325617	-1.38855	0	0	0	0.00456981	0.0611138	0	0	0	-4.44089e-16	0	0	0	G25A	G-25	A	-0.0959205
267	2mxu_4_stack_Repair_268.pdb	0.96296	-0.0771307	8.58875e-06	-2.60434	-6.67415e-09	3.47779	-3.30285	3.25518	0.972522	-0.888453	0	0	0	0.130231	0.278918	0	0	0	2.40668e-08	0	1.34714e-10	0	G25V	G-25	V	0.24074
268	2mxu_4_stack_Repair_269.pdb	-1.96383	-0.168698	-0.000792505	-3.71959	-6.6746e-09	3.66782	-5.633	3.36895	1.97702	-1.52228	0	0	0	0.0667462	0.293986	0	0	0	2.40668e-08	0	1.34714e-10	0	G25L	G-25	L	-0.490957
269	2mxu_4_stack_Repair_270.pdb	-0.844128	-0.271838	0	-5.27538	-3.19744e-14	4.4072	-7.42471	3.70778	3.12599	0.86709	0	0	0	0.0197477	0.330821	0	0	0	0	0	0	0	G25M	G-25	M	-0.211032
270	2mxu_4_stack_Repair_271.pdb	0.135915	-0.333082	8.59464e-06	-3.81108	-6.67465e-09	4.18547	-5.57305	3.68823	1.87839	-0.0320969	0	0	0	0.133123	0.351492	0	0	0	2.40667e-08	0	1.34714e-10	0	G25I	G-25	I	0.0339788
271	2mxu_4_stack_Repair_272.pdb	-2.33654	-0.240234	-1.1804	-4.9025	0.0895653	4.13714	-6.75938	3.48862	3.35227	-0.33359	0	0	0	0.0119665	0.25042	0	0	0	-2.40667e-08	0	-1.34714e-10	0	G25F	G-25	F	-0.584135
272	2mxu_4_stack_Repair_273.pdb	-0.95481	-0.141361	0	-3.90298	0.0394312	3.33948	-5.36891	3.38005	2.21679	-0.531024	0	0	0	0.013709	0.228426	0	0	0	0	0	0	0	G25Y	G-25	Y	-0.238703
273	2mxu_4_stack_Repair_274.pdb	-1.65707	-0.153737	8.63188e-06	-4.95945	-6.67546e-09	3.74006	-7.03292	3.67141	2.80463	0.256029	0	0	0	0.016899	0.275755	0	0	0	2.40667e-08	0	1.34714e-10	0	G25W	G-25	W	-0.414268
274	2mxu_4_stack_Repair_275.pdb	-0.174518	-0.0776608	-1.6472	-3.06836	-0.557891	3.95549	-4.1309	3.3403	2.55308	-0.405172	0	0	0	0.0130325	0.256203	0	0	0	-0.149227	0	0	0	G25K	G-25	K	-0.0436295
275	2mxu_4_stack_Repair_276.pdb	-0.0319078	-0.0350526	-2.05902	-2.98675	-0.868575	3.91132	-3.47958	2.98878	2.84141	-0.557172	0	0	0	0.296981	0.212066	0	0	0	-0.0842428	0	0	0	G25R	G-25	R	-0.00797695
276	2mxu_4_stack_Repair_277.pdb	4.26033	-7.8849e-07	9.304e-06	-1.59629	2.04818	2.47104	-1.91643	2.5968	0.371499	-0.959971	0	0	0	0.0184057	0.129761	0	0	0	1.22709	0	1.34714e-10	0	G25D	G-25	D	1.06508
277	2mxu_4_stack_Repair_278.pdb	2.5838	-0.815373	-0.815363	-2.47694	1.30091	3.23255	-3.18018	2.83873	1.88821	-0.312474	0	0	0	0.0951842	0.217373	0	0	0	0.828535	0	1.34714e-10	0	G25E	G-25	E	0.64595
278	2mxu_4_stack_Repair_279.pdb	2.17769	-7.88488e-07	8.58863e-06	-1.13243	-4.05556e-08	1.89938	-0.791996	2.37492	0.440493	-0.617971	0	0	0	0.00528305	0.151501	0	0	0	1.28605e-08	0	1.34714e-10	0	G25S	G-25	S	0.544423
279	2mxu_4_stack_Repair_280.pdb	1.9641	-1.42109e-14	0	-1.79853	0	3.08844	-1.81318	2.91579	0.661769	-1.29778	0	0	0	0.207589	0.172861	0	0	0	0	0	0	0	G25T	G-25	T	0.491025
280	2mxu_4_stack_Repair_281.pdb	2.26383	-1.42109e-14	0	-1.80783	0	1.93584	-2.11358	2.6436	1.10171	0.485666	0	0	0	0.0184236	0.122141	0	0	0	0	0	0	0	G25C	G-25	C	0.565958
281	2mxu_4_stack_Repair_282.pdb	1.59071	-7.88488e-07	-1.73268	-2.0356	-4.05553e-08	3.04956	-2.24003	2.80371	1.58833	0.119229	0	0	0	0.0381929	0.165828	0	0	0	1.28605e-08	0	1.34714e-10	0	G25N	G-25	N	0.397678
282	2mxu_4_stack_Repair_283.pdb	0.764215	-1.20868	-2.12037	-2.75004	-4.0555e-08	3.82065	-3.15437	2.98022	2.9155	0.261956	0	0	0	0.0193535	0.235969	0	0	0	1.28605e-08	0	1.34714e-10	0	G25Q	G-25	Q	0.191054
283	2mxu_4_stack_Repair_284.pdb	2.10424	-0.0209242	-1.04971	-2.43909	-1.45883e-13	3.40221	-2.75867	2.98031	1.48518	0.271228	0	0	0	0.0117645	0.194086	0	0	0	-2.38032e-13	0	0.221936	0	G25H	G-25	H	0.52606
284	2mxu_4_stack_Repair_285.pdb	12.1271	3.68956	0	-2.96979	-2.22045e-16	2.01982	-4.93611	15.4458	0.913161	-2.04424	0	0	0	0.00892889	-1.07129	0	0	0	0	0	0	0	G25P	G-25	P	3.03178
285	2mxu_4_stack_Repair_286.pdb	2.51139	0.493106	1.68887	0.995603	0	-1.92946	0.524989	-0.0553068	-1.67865	2.57053	0	0	0	-0.0982976	-0.0605914	0	0	0	0	0	0	0	S26G	S-26	G	0.627848
286	2mxu_4_stack_Repair_287.pdb	0.666863	0.47653	1.62918	0.0986992	0	-0.761387	-0.64399	-0.0552038	-1.6152	1.59712	0	0	0	-0.0588798	-0.0415921	0	0	0	0	0	0	0	S26A	S-26	A	0.166716
287	2mxu_4_stack_Repair_288.pdb	-1.9652	0.154088	1.84713	-2.35845	-0.294703	2.27232	-4.17433	0.0806644	-0.240022	0.0039753	0	0	0	0.809894	0.0172089	0	0	0	-0.0657676	0	-1.34869e-10	0	S26V	S-26	V	-0.4913
288	2mxu_4_stack_Repair_289.pdb	-2.60848	-0.841321	0.699262	-3.66849	-1.56442	4.88155	-6.54228	-0.0530515	2.69276	2.02541	0	0	0	-0.0426035	0.0382061	0	0	0	-0.195282	0	-1.34869e-10	0	S26L	S-26	L	-0.65212
289	2mxu_4_stack_Repair_290.pdb	-4.00107	-0.76159	3.10379	-4.87031	-1.91375	3.69892	-8.68926	0.088029	2.55235	2.53846	0	0	0	0.549986	0.050031	0	0	0	-0.297695	0	-1.34869e-10	0	S26M	S-26	M	-1.00027
290	2mxu_4_stack_Repair_291.pdb	-3.68457	-0.324951	1.43327	-3.83866	-1.04761	4.09153	-7.0197	0.0610853	1.59541	0.802126	0	0	0	0.589528	0.0141205	0	0	0	-0.0266031	0	-1.34869e-10	0	S26I	S-26	I	-0.921142
291	2mxu_4_stack_Repair_292.pdb	-2.78171	0.187805	1.60782	-3.28189	0.237616	2.20753	-5.54776	0.110084	0.952151	0.856739	0	0	0	-0.200924	0.0724998	0	0	0	0.0891193	0	-1.34869e-10	0	S26F	S-26	F	-0.695427
292	2mxu_4_stack_Repair_293.pdb	-2.1085	0.374538	1.70666	-2.82852	0.105767	1.97552	-4.74258	0.0607158	0.462717	0.824419	0	0	0	-0.0477392	0.0614378	0	0	0	0	0	0	0	S26Y	S-26	Y	-0.527125
293	2mxu_4_stack_Repair_294.pdb	-0.479826	-0.319043	1.23394	-5.05487	-1.18525	6.17043	-7.68085	1.52559	2.41268	2.32265	0	0	0	0.0911844	0.10547	0	0	0	0.00370235	0	-1.34869e-10	0	S26W	S-26	W	-0.119956
294	2mxu_4_stack_Repair_295.pdb	-2.44334	-2.18578	-0.785831	-3.51729	-3.13366	7.49608	-5.21547	0.040002	3.81644	1.37558	0	0	0	-0.177264	-0.000282967	0	0	0	-0.15615	0	-1.34869e-10	0	S26K	S-26	K	-0.610835
295	2mxu_4_stack_Repair_296.pdb	-0.870059	-1.55795	-0.220502	-2.05988	-1.66715	3.87735	-3.23212	0.115157	2.31584	1.34787	0	0	0	0.143467	-0.0418731	0	0	0	0.0678591	0	-1.34869e-10	0	S26R	S-26	R	-0.217515
296	2mxu_4_stack_Repair_297.pdb	4.37208	0.487024	1.63422	-0.522031	1.16223	1.05866	-1.07546	-0.0594876	-0.991638	1.78135	0	0	0	0.13288	-0.00244896	0	0	0	0.764348	0	0	0	S26D	S-26	D	1.09302
297	2mxu_4_stack_Repair_298.pdb	1.28507	-0.225449	1.01566	-1.012	0.624413	0.954883	-2.03432	-0.091183	0.234219	1.26267	0	0	0	-0.022742	-0.0162258	0	0	0	0.578914	0	0	0	S26E	S-26	E	0.321267
298	2mxu_4_stack_Repair_299.pdb	-0.945062	-0.785116	0.567805	-1.72868	-1.42626	3.51127	-2.73207	0.0523646	1.08854	0.405311	0	0	0	0.193553	-0.0181901	0	0	0	-0.091788	0	-1.34869e-10	0	S26T	S-26	T	-0.236265
299	2mxu_4_stack_Repair_300.pdb	0.503546	0.240613	1.56025	-1.07793	0	0.258982	-1.92659	-0.0951172	-0.153488	1.78339	0	0	0	-0.086562	-0.0146225	0	0	0	0	0	0	0	S26C	S-26	C	0.125887
300	2mxu_4_stack_Repair_301.pdb	1.40398	-0.542724	-1.89427	-1.65478	0.985603	3.18476	-1.96541	0.0389431	1.12311	2.12838	0	0	0	-0.0986712	-0.027704	0	0	0	0.0990465	0	-1.34869e-10	0	S26N	S-26	N	0.350995
301	2mxu_4_stack_Repair_302.pdb	-0.964027	-0.209382	0.422339	-1.45582	8.88178e-16	1.34544	-2.58872	-0.0660019	0.987262	0.695177	0	0	0	-0.0943222	-0.00663945	0	0	0	0	0	0	0	S26Q	S-26	Q	-0.241007
302	2mxu_4_stack_Repair_303.pdb	-1.37231	-0.68252	-2.32194	-3.84108	0.428341	6.51361	-4.69915	0.442977	1.46499	0.901113	0	0	0	-0.020766	-0.0147077	0	0	0	0.061402	0	0.380699	0	S26H	S-26	H	-0.343077
303	2mxu_4_stack_Repair_304.pdb	7.15353	3.22035	1.71352	-1.15384	-8.4599e-14	-0.18245	-2.79808	2.45182	-0.813628	4.81068	0	0	0	-0.0948169	-1.07895	0	0	0	0	0	0	0	S26P	S-26	P	1.78838
304	2mxu_4_stack_Repair_305.pdb	7.30185	0.106036	3.63183	6.16709	-0.408244	-8.58458	6.44453	0.0682461	-2.13248	2.03772	0	0	0	0.00324448	-0.0724234	0	0	0	-0.0315386	0	-1.36395e-10	0	N27G	N-27	G	1.82546
305	2mxu_4_stack_Repair_306.pdb	1.99892	0.520929	4.09964	4.71086	0.0321039	-8.53994	3.81708	-0.0230385	-3.03544	0.402099	0	0	0	-0.00595264	-0.0510145	0	0	0	0.0205758	0	-1.36395e-10	0	N27A	N-27	A	0.49973
306	2mxu_4_stack_Repair_307.pdb	-6.0489	-0.278359	3.65594	-0.797177	-0.446534	-4.11711	-5.78167	1.08631	-0.130716	-1.36011	0	0	0	2.1536	0.00267771	0	0	0	-0.0330647	0	-1.36395e-10	0	N27V	N-27	V	-1.51222
307	2mxu_4_stack_Repair_308.pdb	-9.84324	-0.234153	4.13646	-2.28809	0	-4.19791	-8.87217	0.437567	0.827612	-0.541033	0	0	0	0.888487	-0.0104792	0	0	0	0	0	0	0	N27L	N-27	L	-2.46081
308	2mxu_4_stack_Repair_309.pdb	-8.97517	-0.324058	4.06245	-3.85214	4.44089e-16	-3.69026	-9.84755	2.05265	2.19325	0.368162	0	0	0	0.0623232	0.00755269	0	0	0	0	0	0	0	N27M	N-27	M	-2.24379
309	2mxu_4_stack_Repair_310.pdb	-8.14919	0.0983689	4.03015	-2.27396	0.0121676	-4.44525	-9.05339	3.55312	0.759076	-1.62616	0	0	0	0.796694	0.00160252	0	0	0	-4.53067e-08	0	-1.36395e-10	0	N27I	N-27	I	-2.0373
310	2mxu_4_stack_Repair_311.pdb	30.2339	-0.238973	4.08897	-2.59308	0.565903	-4.1248	-7.46995	40.0244	-0.251484	-0.249359	0	0	0	0.481741	0.0230918	0	0	0	0.000463288	0	-1.36395e-10	0	N27F	N-27	F	7.55847
311	2mxu_4_stack_Repair_312.pdb	34.9597	-0.293774	3.94605	-3.25413	0.419049	-1.32337	-7.14769	42.5605	0.0102947	-0.244633	0	0	0	0.287445	0.0169137	0	0	0	-1.55785e-08	0	-1.36395e-10	0	N27Y	N-27	Y	8.73992
312	2mxu_4_stack_Repair_313.pdb	46.9334	0.038684	2.92496	-5.27889	0.809856	-0.925681	-11.0414	58.7313	-0.36678	0.156912	0	0	0	1.77136	0.113287	0	0	0	0.113034	0	-1.36395e-10	0	N27W	N-27	W	11.7333
313	2mxu_4_stack_Repair_314.pdb	6.5539	-0.782409	2.02302	-1.98156	0.809812	2.30585	-5.71441	3.74888	3.38835	0.571802	0	0	0	2.14079	-0.013311	0	0	0	0.0437687	0	-1.36395e-10	0	N27K	N-27	K	1.63847
314	2mxu_4_stack_Repair_315.pdb	9.27435	-0.631268	0.0818358	-4.47751	2.09292	4.38681	-5.34689	8.08454	3.12375	0.247112	0	0	0	1.56055	-0.0117938	0	0	0	0.152497	0	-1.36395e-10	0	N27R	N-27	R	2.31859
315	2mxu_4_stack_Repair_316.pdb	8.11465	0.272767	4.01935	1.73381	0.989004	1.00226	0.979052	0.19367	-1.24174	-0.722879	0	0	0	0.0203029	-0.0253853	0	0	0	0.869062	0	1.36395e-10	0	N27D	N-27	D	2.02866
316	2mxu_4_stack_Repair_317.pdb	4.81847	0.268105	4.11629	0.112557	-0.108034	1.33468	-1.99314	0.133933	0.784356	-0.637594	0	0	0	0.060838	-0.0262268	0	0	0	0.746485	0	0	0	N27E	N-27	E	1.20462
317	2mxu_4_stack_Repair_318.pdb	5.16904	0.53215	4.08716	4.04432	-0.00549029	-5.81529	4.48114	-0.0229107	-1.63543	-0.633189	0	0	0	0.123364	-0.0469477	0	0	0	0.01322	0	-1.36395e-10	0	N27S	N-27	S	1.29226
318	2mxu_4_stack_Repair_319.pdb	-0.231001	0.206521	4.13487	1.11825	-2.22045e-16	-2.75005	-0.701085	0.10199	-0.88999	-1.49985	0	0	0	0.0483439	-0.015498	0	0	0	0	0	0	0	N27T	N-27	T	-0.0577503
319	2mxu_4_stack_Repair_320.pdb	-0.620319	0.253701	4.10356	1.77023	0	-6.63691	0.187575	-0.00346698	-0.12835	-0.152925	0	0	0	-0.0137325	-0.0340692	0	0	0	0	0	0	0	N27C	N-27	C	-0.15508
320	2mxu_4_stack_Repair_321.pdb	-0.926531	0.0274359	0.290343	-1.75824	0.014908	0.428644	-3.60101	0.401411	3.4686	-0.283961	0	0	0	0.085342	0.00139564	0	0	0	-1.3218e-08	0	-1.36395e-10	0	N27Q	N-27	Q	-0.231633
321	2mxu_4_stack_Repair_322.pdb	16.4649	0.107395	1.58378	-1.31215	1.06137e-13	0.0934454	-3.34359	18.5213	-0.162481	0.467982	0	0	0	0.00914769	-0.0101553	0	0	0	7.06102e-14	0	0.500103	0	N27H	N-27	H	4.11623
322	2mxu_4_stack_Repair_323.pdb	4.52772	3.85604	3.71588	1.7242	-0.664311	-6.0468	-1.4437	4.04297	-1.15918	0.312448	0	0	0	0.19359	0.0603701	0	0	0	-0.00341801	0	-1.39129e-10	0	N27P	N-27	P	1.13193
323	2mxu_4_stack_Repair_324.pdb	6.35388	1.25972	0.988426	4.45421	2.93133	-8.85066	6.5465	0.0535338	-4.85669	3.05542	0	0	0	0.100405	-0.0235363	0	0	0	0.671678	0	-1.39129e-10	0	K28G	K-28	G	1.58847
324	2mxu_4_stack_Repair_325.pdb	2.9984	0.295569	0.100076	2.77211	1.43314	-5.03911	3.91087	-0.102061	-3.20166	2.29809	0	0	0	-0.00686553	-0.00657548	0	0	0	0.538235	0	-1.39129e-10	0	K28A	K-28	A	0.7496
325	2mxu_4_stack_Repair_326.pdb	-0.712393	0.12036	0.156794	0.0761614	1.58581	-1.48841	-0.582356	1.44203	-1.44434	-1.61677	0	0	0	0.515919	0.00487123	0	0	0	0.522412	0	-1.39129e-10	0	K28V	K-28	V	-0.178098
326	2mxu_4_stack_Repair_327.pdb	0.171536	0.874191	0.925133	-0.56349	3.01201	-0.898704	-1.94942	-0.0766877	-1.52946	-0.36222	0	0	0	0.0712818	0.00112094	0	0	0	0.668902	0	0	0	K28L	K-28	L	0.042884
327	2mxu_4_stack_Repair_328.pdb	0.406117	-0.013762	0.1587	-1.39827	1.5146	0.0547818	-2.17381	0.107692	0.0663402	1.50629	0	0	0	0.130019	0.000737052	0	0	0	0.453538	0	1.39129e-10	0	K28M	K-28	M	0.101529
328	2mxu_4_stack_Repair_329.pdb	-2.46987	0.717529	0.913347	-1.48634	3.01056	-2.29422	-3.74069	1.53528	-1.14666	-1.40175	0	0	0	0.754743	0.00284081	0	0	0	0.668341	0	-1.39129e-10	0	K28I	K-28	I	-0.617467
329	2mxu_4_stack_Repair_330.pdb	-0.830995	-0.103612	0.12862	-2.30988	1.26291	0.8879	-3.01711	0.0251283	-0.254099	0.731177	0	0	0	1.29296	-0.0040574	0	0	0	0.525015	0	1.39129e-10	0	K28F	K-28	F	-0.207749
330	2mxu_4_stack_Repair_331.pdb	0.987908	0.61106	0.778856	-1.33312	2.46149	-1.4025	-1.47612	0.276865	-1.30806	0.333299	0	0	0	1.41795	-0.00202784	0	0	0	0.628184	0	0	0	K28Y	K-28	Y	0.246977
331	2mxu_4_stack_Repair_332.pdb	1.31921	0.328769	0.668929	-2.73454	2.69355	1.86909	-2.82441	0.375462	-1.16131	1.33471	0	0	0	0.141873	0.0114751	0	0	0	0.627076	0	0	0	K28W	K-28	W	0.329802
332	2mxu_4_stack_Repair_333.pdb	0.640804	-0.676597	-0.693531	-0.867448	-0.539963	1.99074	0.0713327	0.0199352	1.2704	-0.148156	0	0	0	0.32074	0.00114878	0	0	0	-0.106647	0	1.39129e-10	0	K28R	K-28	R	0.160201
333	2mxu_4_stack_Repair_334.pdb	8.59274	0.312479	0.166131	1.46249	4.58035	-0.221935	2.81673	0.0366215	-2.30318	-0.403481	0	0	0	0.0686109	-0.00360053	0	0	0	2.07793	0	0	0	K28D	K-28	D	2.14818
334	2mxu_4_stack_Repair_335.pdb	8.23131	0.716843	0.733326	0.851148	5.31544	-2.0672	1.47728	0.881394	-2.30802	0.158161	0	0	0	0.488519	-0.000766757	0	0	0	1.98442	0	-1.39129e-10	0	K28E	K-28	E	2.05783
335	2mxu_4_stack_Repair_336.pdb	3.34842	-0.181945	-1.26116	2.73635	1.33456	-2.87393	5.25655	-0.42927	-1.78295	0.380754	0	0	0	-0.264524	-0.0126434	0	0	0	0.433977	0	1.39129e-10	0	K28S	K-28	S	0.837105
336	2mxu_4_stack_Repair_337.pdb	2.17583	-0.294039	-0.382852	0.910119	1.52957	-1.08772	1.58032	0.79063	-1.23056	-1.0277	0	0	0	0.884139	-0.00209793	0	0	0	0.503926	0	-1.39129e-10	0	K28T	K-28	T	0.543957
337	2mxu_4_stack_Repair_338.pdb	2.60109	0.903254	0.72281	2.1449	2.70629	-5.27403	3.32395	-0.0188923	-2.62533	0.0832715	0	0	0	0.0370145	-0.0041162	0	0	0	0.597846	0	1.39129e-10	0	K28C	K-28	C	0.650273
338	2mxu_4_stack_Repair_339.pdb	1.65149	0.786909	-2.78202	1.27789	2.6298	-2.28181	3.08976	0.128989	-1.43521	-0.393925	0	0	0	-0.0037646	-0.00339363	0	0	0	0.634874	0	1.39129e-10	0	K28N	K-28	N	0.412872
339	2mxu_4_stack_Repair_340.pdb	2.42442	-0.440595	-0.476181	0.74395	3.02723	-2.18299	1.70568	-0.0179803	-0.729183	0.139752	0	0	0	0.0234621	0.00109555	0	0	0	0.631272	0	0	0	K28Q	K-28	Q	0.606105
340	2mxu_4_stack_Repair_341.pdb	1.74868	-0.653209	-0.621671	0.277651	1.94074	-0.354159	1.56157	0.0432266	-1.62925	0.0363086	0	0	0	0.350354	0.00789991	0	0	0	0.364746	0	0.432372	0	K28H	K-28	H	0.43717
341	2mxu_4_stack_Repair_342.pdb	12.2717	3.88618	0.660118	1.51962	2.64336	-6.10248	1.56554	5.90987	-3.32357	4.89139	0	0	0	-0.00639724	0.000545642	0	0	0	0.628126	0	0	0	K28P	K-28	P	3.06792
342	2mxu_4_stack_Repair_343.pdb	1.68938	-0.260338	-0.0384028	-2.34102	-0.00212536	1.34597	-4.3728	7.13253	0.240743	-0.129667	0	0	0	0.1145	0.00866259	0	0	0	-7.30249e-08	0	-1.38791e-10	0	G29A	G-29	A	0.422345
343	2mxu_4_stack_Repair_344.pdb	-0.675746	-0.598574	-0.0878071	-5.07147	0.155029	1.13549	-10.5715	10.8032	2.09864	1.11316	0	0	0	0.326486	0.0280107	0	0	0	0.02152	0	-1.38791e-10	0	G29V	G-29	V	-0.168936
344	2mxu_4_stack_Repair_345.pdb	-2.67471	-0.609527	-0.175679	-7.95233	-0.100682	2.80789	-16.4125	9.68302	5.16196	0.667454	0	0	0	4.29193	0.021958	0	0	0	-0.0362265	0	-1.38791e-10	0	G29L	G-29	L	-0.668678
345	2mxu_4_stack_Repair_346.pdb	-9.58403	-0.209787	0.000895062	-8.42764	-0.000854078	1.5213	-16.1565	6.24539	5.82886	0.663517	0	0	0	0.950756	0.0095917	0	0	0	-7.30201e-08	0	-1.38791e-10	0	G29M	G-29	M	-2.39601
346	2mxu_4_stack_Repair_347.pdb	4.8687	-0.44435	-0.0268496	-7.67722	0.0312191	1.97664	-15.9333	16.7745	4.71392	0.847033	0	0	0	4.57895	-0.00512452	0	0	0	0.0281766	0	-1.38791e-10	0	G29I	G-29	I	1.21717
347	2mxu_4_stack_Repair_348.pdb	-3.96373	-0.612508	-0.036129	-9.9048	0.242635	2.89585	-18.138	13.6611	4.27105	-1.24511	0	0	0	4.91744	0.0265073	0	0	0	-0.015292	0	-1.38791e-10	0	G29F	G-29	F	-0.990932
348	2mxu_4_stack_Repair_349.pdb	0.584593	-0.557164	-0.109898	-9.53218	0.0533679	4.86164	-16.0417	16.7224	4.50588	-0.851908	0	0	0	1.54176	0.0202068	0	0	0	-0.00763476	0	-1.38791e-10	0	G29Y	G-29	Y	0.146148
349	2mxu_4_stack_Repair_350.pdb	8.92663	-0.106417	0.430598	-10.0818	0.56829	4.58848	-16.9826	23.0605	3.34436	0.948701	0	0	0	3.0633	0.0991024	0	0	0	0.0931967	0	-1.38791e-10	0	G29W	G-29	W	2.23166
350	2mxu_4_stack_Repair_351.pdb	3.42989	-0.454669	-0.0242181	-7.90802	0.134545	9.83248	-13.8242	7.31057	6.91693	0.79603	0	0	0	0.481622	0.0231121	0	0	0	0.168836	0	-1.38791e-10	0	G29K	G-29	K	0.857472
351	2mxu_4_stack_Repair_352.pdb	6.00248	-0.241873	0.0776533	-9.1724	1.36143	9.85078	-12.6544	7.87076	6.34852	0.320298	0	0	0	1.79431	0.014218	0	0	0	0.44737	0	-1.38791e-10	0	G29R	G-29	R	1.50062
352	2mxu_4_stack_Repair_353.pdb	12.2396	-0.336326	-0.0705144	-4.97595	3.96905	11.5452	-6.89275	6.27538	2.76074	-1.33254	0	0	0	0.293787	0.00950314	0	0	0	1.00353	0	-1.38791e-10	0	G29D	G-29	D	3.0599
353	2mxu_4_stack_Repair_354.pdb	9.94284	-0.305669	-0.0125782	-6.08901	2.42507	9.33603	-9.77258	7.41748	5.15557	0.254092	0	0	0	0.737852	-0.0160809	0	0	0	0.796591	0	-1.38791e-10	0	G29E	G-29	E	2.48571
354	2mxu_4_stack_Repair_355.pdb	6.36726	-0.711195	-0.436069	-2.36049	0.102971	2.83977	-2.32194	5.92895	1.58834	0.861363	0	0	0	0.822721	0.0133799	0	0	0	0.0528284	0	-1.38791e-10	0	G29S	G-29	S	1.59181
355	2mxu_4_stack_Repair_356.pdb	7.63374	-0.461786	-0.0516412	-4.07258	0.0268393	5.00503	-6.27739	8.52646	2.48281	0.868477	0	0	0	1.54536	0.025344	0	0	0	0.0421524	0	-1.38791e-10	0	G29T	G-29	T	1.90844
356	2mxu_4_stack_Repair_357.pdb	0.245187	-0.283929	-0.0216772	-3.66944	0.154453	-0.241384	-6.37479	6.36955	3.06795	1.01514	0	0	0	0.127517	0.0119512	0	0	0	0.101788	0	-1.38791e-10	0	G29C	G-29	C	0.0612967
357	2mxu_4_stack_Repair_358.pdb	0.87115	-0.295114	-2.6485	-5.94809	-0.000257711	6.69325	-7.90465	6.60091	3.32232	0.635439	0	0	0	0.41585	0.00820146	0	0	0	1.23573e-07	0	-1.38791e-10	0	G29N	G-29	N	0.217787
358	2mxu_4_stack_Repair_359.pdb	4.27826	-0.737976	-0.3653	-7.71853	-0.703881	8.77332	-11.5041	7.12513	7.09197	0.666182	0	0	0	1.70472	-0.0207386	0	0	0	-0.0533176	0	-1.38791e-10	0	G29Q	G-29	Q	1.06957
359	2mxu_4_stack_Repair_360.pdb	3.00872	-0.13535	-1.14801	-7.60203	0.329602	5.90236	-11.6344	11.1085	3.7239	1.27331	0	0	0	0.522865	0.00797663	0	0	0	0.141651	0	0.526366	0	G29H	G-29	H	0.75218
360	2mxu_4_stack_Repair_361.pdb	22.2561	3.83949	0.047719	-2.5517	1.4459	-2.95657	-6.47584	28.4063	0.12371	-0.719303	0	0	0	0.876602	0.0204632	0	0	0	0.21975	0	-1.38811e-10	0	G29P	G-29	P	5.56402
361	2mxu_4_stack_Repair_362.pdb	8.28611	0.275373	0.0762646	2.60436	6.66134e-16	-1.75339	4.36213	-0.0119523	-0.117059	2.85059	0	0	0	-0.000214812	-0.0198923	0	0	0	0	0	0	0	A30G	A-30	G	2.07153
362	2mxu_4_stack_Repair_363.pdb	4.26394	0.0521982	0.410591	-3.87082	-0.00164035	2.24014	-7.15514	10.5403	1.73365	-3.60894	0	0	0	3.92359	0.00704224	0	0	0	-1.28647e-08	0	-1.38811e-10	0	A30V	A-30	V	1.06598
363	2mxu_4_stack_Repair_364.pdb	2.7648	-0.639444	1.24417	-4.90791	0.00870413	2.06259	-9.71291	12.7473	3.22437	-2.22883	0	0	0	0.966765	0.116861	0	0	0	-1.28643e-08	0	-1.38811e-10	0	A30L	A-30	L	0.6912
364	2mxu_4_stack_Repair_365.pdb	11.2106	-0.392658	2.25619	-7.04815	0.0182504	4.05727	-11.3694	19.7814	4.86891	-1.01874	0	0	0	0.0574708	0.0284257	0	0	0	-1.28643e-08	0	-1.38811e-10	0	A30M	A-30	M	2.80265
365	2mxu_4_stack_Repair_366.pdb	3.52968	0.0823517	1.33313	-5.95486	-0.032733	3.11524	-11.4168	13.6363	3.74537	-3.3174	0	0	0	2.33913	0.0134903	0	0	0	-1.28655e-08	0	-1.38811e-10	0	A30I	A-30	I	0.88242
366	2mxu_4_stack_Repair_367.pdb	45.8244	-0.689629	1.67163	-7.9482	0.645904	4.00415	-12.3475	59.3608	2.84119	-1.77407	0	0	0	-0.00933521	0.0369959	0	0	0	0.0694203	0	-1.38811e-10	0	A30F	A-30	F	11.4561
367	2mxu_4_stack_Repair_368.pdb	46.16	-0.437133	-0.996823	-8.56975	0.356032	7.59516	-11.7681	56.9015	3.50266	-2.00803	0	0	0	1.63667	0.118623	0	0	0	-0.05212	0	-1.38811e-10	0	A30Y	A-30	Y	11.54
368	2mxu_4_stack_Repair_369.pdb	85.7596	-0.661885	2.40574	-10.0936	0.168905	10.32	-14.2805	95.3326	3.19299	-1.07685	0	0	0	0.392292	0.0639026	0	0	0	0.0599416	0	-1.38811e-10	0	A30W	A-30	W	21.4399
369	2mxu_4_stack_Repair_370.pdb	26.8911	-0.915306	-5.49775	-6.44451	3.03688	13.6837	-8.31351	25.6443	7.42343	-2.03718	0	0	0	0.181124	0.0605057	0	0	0	0.129954	0	-1.38811e-10	0	A30K	A-30	K	6.72278
370	2mxu_4_stack_Repair_371.pdb	50.8593	-0.320477	-4.08406	-7.78018	4.55972	14.1718	-6.15738	44.9822	6.28273	-1.94163	0	0	0	0.849156	0.0277175	0	0	0	0.297428	0	-1.38811e-10	0	A30R	A-30	R	12.7148
371	2mxu_4_stack_Repair_372.pdb	18.1949	0.0820075	-0.192877	-3.2825	-0.120351	13.6543	-2.32802	10.1829	2.00423	-2.85588	0	0	0	0.0180606	0.0120584	0	0	0	1.03298	0	-1.38811e-10	0	A30D	A-30	D	4.54873
372	2mxu_4_stack_Repair_373.pdb	14.7599	0.0845783	-0.184314	-4.91815	-0.705055	14.5609	-5.23807	7.05013	4.94278	-2.1591	0	0	0	0.319809	0.0234137	0	0	0	1.00638	0	-1.38811e-10	0	A30E	A-30	E	3.68998
373	2mxu_4_stack_Repair_374.pdb	1.93893	-0.258376	-3.93981	-0.695538	0.0180992	3.30361	1.98731	1.3653	2.08611	-2.03625	0	0	0	0.108489	0.00346691	0	0	0	-1.2865e-08	0	-1.38811e-10	0	A30S	A-30	S	0.484733
374	2mxu_4_stack_Repair_375.pdb	2.48827	-0.367333	-1.53689	-2.59845	-0.0378359	4.63679	-2.55743	4.04348	2.01846	-3.63697	0	0	0	2.52446	0.00406872	0	0	0	-1.28628e-08	0	-1.38811e-10	0	A30T	A-30	T	0.622067
375	2mxu_4_stack_Repair_376.pdb	4.45514	-0.208959	-0.861429	-2.45612	-1.55209e-13	1.12181	-2.43786	7.32197	3.48506	-1.50952	0	0	0	0.000193271	0.00880364	0	0	0	0	0	0	0	A30C	A-30	C	1.11379
376	2mxu_4_stack_Repair_377.pdb	13.0365	-0.313626	-1.77314	-3.53478	0.0163624	7.7544	-2.05311	12.4619	2.75166	-2.27814	0	0	0	0.00496392	0.00371275	0	0	0	-1.28627e-08	0	-1.38811e-10	0	A30N	A-30	N	3.25913
377	2mxu_4_stack_Repair_378.pdb	14.0032	-0.125977	-2.14062	-5.56083	-0.0205963	9.25317	-5.54283	11.8423	6.195	-1.72133	0	0	0	1.82493	0.0891724	0	0	0	-1.28627e-08	0	-1.38811e-10	0	A30Q	A-30	Q	3.5008
378	2mxu_4_stack_Repair_379.pdb	32.0779	-0.0753931	2.31523	-7.21906	-0.277244	12.1004	-8.29408	29.7156	3.5096	-1.94524	0	0	0	1.80268	0.0641193	0	0	0	-0.0524798	0	0.497854	0	A30H	A-30	H	8.01947
379	2mxu_4_stack_Repair_380.pdb	7.94945	3.78726	1.844	-1.31396	-0.305301	-1.4874	-4.22188	8.66514	0.552369	0.238379	0	0	0	0.171898	0.0181266	0	0	0	0.0189382	0	-1.3856e-10	0	A30P	A-30	P	1.98736
380	2mxu_4_stack_Repair_381.pdb	11.0509	0.375245	-8.56058e-06	5.40553	9.42638e-08	-3.10692	10.0212	0.1987	-3.64736	1.36837	0	0	0	0.43617	0.0932496	0	0	0	-1.28626e-08	0	-1.3856e-10	0	I31G	I-31	G	2.76273
381	2mxu_4_stack_Repair_382.pdb	9.63383	0.402489	-8.56058e-06	4.92066	9.42637e-08	-2.53321	9.1342	-0.0543206	-3.63234	1.40977	0	0	0	-0.0134125	-0.0246762	0	0	0	-1.28626e-08	0	-1.38561e-10	0	I31A	I-31	A	2.40846
382	2mxu_4_stack_Repair_383.pdb	4.68091	0.156246	0	2.14595	1.91624e-13	-0.341898	4.52086	0.439728	-1.86107	-0.564639	0	0	0	0.18573	-0.0160242	0	0	0	0	0	0	0	I31V	I-31	V	1.17023
383	2mxu_4_stack_Repair_384.pdb	0.801419	0.049642	8.56058e-06	-0.0912187	-9.4265e-08	0.199731	-0.0479205	-0.281651	0.0244429	0.682455	0	0	0	0.265931	0.111541	0	0	0	1.28625e-08	0	1.38563e-10	0	I31L	I-31	L	0.200355
384	2mxu_4_stack_Repair_385.pdb	-2.99448	-0.121333	8.56058e-06	-2.52599	-9.42631e-08	0.348769	-3.32177	0.112954	1.79054	0.868283	0	0	0	-0.145944	0.212693	0	0	0	1.28625e-08	0	1.38561e-10	0	I31M	I-31	M	-0.74862
385	2mxu_4_stack_Repair_386.pdb	0.498794	-0.167148	8.56058e-06	-1.00662	0.101211	0.679128	-0.269252	2.30329	-0.996235	0.281011	0	0	0	-0.4266	0.0336267	0	0	0	1.28625e-08	0	1.38561e-10	0	I31F	I-31	F	0.124699
386	2mxu_4_stack_Repair_387.pdb	3.14445	-0.185813	8.56058e-06	-0.610709	0.041851	2.30711	1.38999	0.713756	-0.8381	0.336314	0	0	0	-0.00995963	0.0654223	0	0	0	1.28625e-08	0	1.3856e-10	0	I31Y	I-31	Y	0.786112
387	2mxu_4_stack_Repair_388.pdb	3.66838	-0.0202824	-8.56058e-06	-2.71953	0.000286658	2.5181	-2.68342	5.22795	-0.169319	1.48953	0	0	0	0.0250692	0.00213693	0	0	0	-1.28625e-08	0	-1.3856e-10	0	I31W	I-31	W	0.917095
388	2mxu_4_stack_Repair_389.pdb	6.87556	-1.34273	-1.5616	0.562271	0.0960287	4.1155	2.72377	0.0433858	1.62024	0.494844	0	0	0	0.0228196	-0.0244381	0	0	0	0.101029	0	0	0	I31K	I-31	K	1.71889
389	2mxu_4_stack_Repair_390.pdb	7.56349	-0.419495	-0.658431	-0.0728413	0.442025	2.99553	3.3245	-0.0203019	0.674288	0.626958	0	0	0	0.315346	-0.00954984	0	0	0	0.355915	0	0	0	I31R	I-31	R	1.89087
390	2mxu_4_stack_Repair_391.pdb	14.5611	0.360352	0	3.68449	0.807958	1.82683	8.15442	-0.0523186	-2.6245	1.92693	0	0	0	-0.100642	-0.00258428	0	0	0	0.577555	0	0	0	I31D	I-31	D	3.64027
391	2mxu_4_stack_Repair_392.pdb	10.7232	-1.30672	-1.59588	2.48612	0.513319	2.47351	6.08691	-0.0519724	0.152909	1.60586	0	0	0	-0.132833	-0.058905	0	0	0	0.491944	0	1.38558e-10	0	I31E	I-31	E	2.6808
392	2mxu_4_stack_Repair_393.pdb	9.99302	0.144883	-1.37747	5.38704	9.42649e-08	-1.87854	11.1035	-0.26645	-2.47121	-0.179833	0	0	0	-0.468861	-0.0531496	0	0	0	-1.2857e-08	0	-1.38558e-10	0	I31S	I-31	S	2.49825
393	2mxu_4_stack_Repair_394.pdb	7.1449	-0.0266019	-1.33749	3.48883	-3.70814e-14	-0.297652	7.5544	0.166695	-1.936	-0.775928	0	0	0	0.308641	-0.0154211	0	0	0	0	0	0	0	I31T	I-31	T	1.78622
394	2mxu_4_stack_Repair_395.pdb	8.13886	0.225467	-8.56058e-06	3.10813	9.42657e-08	-1.67327	7.07557	0.0686837	-1.57266	0.767128	0	0	0	0.139813	-0.0233827	0	0	0	-1.2857e-08	0	-1.38557e-10	0	I31C	I-31	C	2.03471
395	2mxu_4_stack_Repair_396.pdb	9.69181	-0.286902	-1.8628	2.56373	9.42663e-08	1.5543	7.32005	-0.051135	-1.15348	1.7264	0	0	0	-0.118357	0.0192401	0	0	0	-1.2857e-08	0	-1.38556e-10	0	I31N	I-31	N	2.42295
396	2mxu_4_stack_Repair_397.pdb	7.76363	-0.418037	-1.19564	0.929084	-9.42674e-08	2.65005	4.87048	-0.480307	0.962765	0.209387	0	0	0	0.235844	-0.0386995	0	0	0	1.2857e-08	0	1.38556e-10	0	I31Q	I-31	Q	1.94091
397	2mxu_4_stack_Repair_398.pdb	7.73119	0.00726762	-0.841064	0.625595	2.9898e-06	3.70969	4.48292	-0.400895	-0.864814	0.648675	0	0	0	-0.0238334	0.00189219	0	0	0	1.28569e-08	0	0.387654	0	I31H	I-31	H	1.9328
398	2mxu_4_stack_Repair_399.pdb	13.3738	1.59019	-8.56056e-06	3.26344	9.42761e-08	-2.55487	6.17307	2.15349	-2.72444	5.44591	0	0	0	0.0270402	-0.0216077	0	0	0	-1.28569e-08	0	-1.38469e-10	0	I31P	I-31	P	3.34345
399	2mxu_4_stack_Repair_400.pdb	16.6224	0.308978	-8.56056e-06	7.43433	-0.0400777	-3.23324	14.2112	-1.00394	-4.46916	3.4359	0	0	0	-0.0216108	-0.0112658	0	0	0	-1.28569e-08	0	-1.66419e-10	0	I32G	I-32	G	4.1556
400	2mxu_4_stack_Repair_401.pdb	13.1104	0.229231	-8.56056e-06	5.69614	-0.028708	-2.19366	11.1764	-0.442192	-4.36703	3.04333	0	0	0	-0.0095483	-0.0130955	0	0	0	-1.28569e-08	0	0.00644755	0	I32A	I-32	A	3.2776
401	2mxu_4_stack_Repair_402.pdb	9.35524	0.0188146	-8.56056e-06	2.26026	-0.0376322	-0.270687	4.91943	1.86347	-2.33979	-0.326781	0	0	0	3.2683	0.0081158	0	0	0	-1.28569e-08	0	-0.000140916	0	I32V	I-32	V	2.33881
402	2mxu_4_stack_Repair_403.pdb	0.912472	-0.0212707	-8.56056e-06	-0.156238	0.00889605	0.139364	-0.287988	0.171751	-0.0766581	1.12257	0	0	0	0.0112037	0.00789295	0	0	0	-1.28569e-08	0	0.000846708	0	I32L	I-32	L	0.228118
403	2mxu_4_stack_Repair_404.pdb	0.497936	-0.446802	0	-1.86268	-2.22045e-16	0.681556	-1.79231	0.609364	1.16248	2.11003	0	0	0	0.0363016	-0.00108477	0	0	0	0	0	-2.22045e-16	0	I32M	I-32	M	0.124484
404	2mxu_4_stack_Repair_405.pdb	4.05896	0.137867	-8.56056e-06	0.000207404	0.138343	0.0124808	1.54389	1.24016	-0.702038	1.2183	0	0	0	0.404925	0.0286083	0	0	0	-1.28569e-08	0	0.0648283	0	I32F	I-32	F	1.01474
405	2mxu_4_stack_Repair_406.pdb	6.02986	0.110492	-8.56056e-06	-0.00117736	0.115967	1.23558	2.18894	1.45554	-0.674794	1.43327	0	0	0	0.132487	0.0316391	0	0	0	-1.28569e-08	0	0.0335499	0	I32Y	I-32	Y	1.50747
406	2mxu_4_stack_Repair_407.pdb	6.2125	0.182289	1.77527	-2.67565	-0.0241153	5.10682	-0.887101	0.782579	-0.222487	1.88241	0	0	0	0.113431	0.180425	0	0	0	-1.28568e-08	0	0.179055	0	I32W	I-32	W	1.55313
407	2mxu_4_stack_Repair_408.pdb	9.12024	-2.30006	-2.33418	0.495014	0.627566	5.66919	3.67064	-0.348809	2.23257	1.04138	0	0	0	0.0517467	0.234841	0	0	0	0.298114	0	0.0170634	0	I32K	I-32	K	2.28006
408	2mxu_4_stack_Repair_409.pdb	11.6299	-0.958286	-1.67536	-1.00847	1.4278	5.53018	3.5858	1.08635	1.07637	1.63588	0	0	0	0.311181	0.0984365	0	0	0	0.513693	0	0.104793	0	I32R	I-32	R	2.90747
409	2mxu_4_stack_Repair_410.pdb	15.8113	0.212947	-8.56061e-06	4.19877	0.316616	2.39653	9.676	-0.636169	-2.76511	1.78744	0	0	0	0.00425354	-0.00205165	0	0	0	0.619178	0	0.000861522	0	I32D	I-32	D	3.95282
410	2mxu_4_stack_Repair_411.pdb	14.5786	0.104856	0	2.60285	0.250904	3.54632	7.08745	-0.372886	-1.26588	2.10847	0	0	0	0.0140212	0.0224193	0	0	0	0.499232	0	0.00326712	0	I32E	I-32	E	3.64465
411	2mxu_4_stack_Repair_412.pdb	14.2735	0.227313	-1.13631	5.12126	9.42737e-08	-0.0288938	11.9405	-0.507579	-2.67971	1.34995	0	0	0	-0.0165346	-0.0113543	0	0	0	-1.28526e-08	0	0.00352436	0	I32S	I-32	S	3.56838
412	2mxu_4_stack_Repair_413.pdb	11.8713	0.0361966	0	3.24618	0	1.41046	7.97888	1.24941	-2.16592	-0.0820701	0	0	0	0.198171	-0.00723092	0	0	0	0	0	0	0	I32T	I-32	T	2.96782
413	2mxu_4_stack_Repair_414.pdb	10.0887	0.111907	-8.56061e-06	3.27496	9.56839e-08	-1.19368	8.16273	-0.227085	-1.64753	1.51616	0	0	0	0.0912768	-0.00558256	0	0	0	-1.28526e-08	0	-1.0284e-10	0	I32C	I-32	C	2.52217
414	2mxu_4_stack_Repair_415.pdb	10.7024	-0.590452	-2.95565	3.58422	0	0.926564	9.12526	-0.37322	-1.21247	2.17563	0	0	0	0.0224636	-0.00128274	0	0	0	0	0	0	0	I32N	I-32	N	2.6756
415	2mxu_4_stack_Repair_416.pdb	10.6117	0.0666796	-1.45765	1.01512	0	3.16319	5.2854	-0.254023	1.29838	1.27641	0	0	0	0.211685	0.0346751	0	0	0	0	0	0.00648147	0	I32Q	I-32	Q	2.65293
416	2mxu_4_stack_Repair_417.pdb	8.44393	-0.775351	-2.25908	1.40281	-0.037733	3.03195	5.66426	0.104461	-0.686699	1.58773	0	0	0	0.0510205	0.0164233	0	0	0	-1.28526e-08	0	0.360556	0	I32H	I-32	H	2.11098
417	2mxu_4_stack_Repair_418.pdb	23.6729	4.14327	-8.56059e-06	3.04439	-0.0707537	-1.91758	5.44421	9.97012	-3.31151	6.17794	0	0	0	0.192844	0.0223336	0	0	0	-1.28526e-08	0	-1.20759e-10	0	I32P	I-32	P	5.91822
418	2mxu_4_stack_Repair_419.pdb	11.9257	-0.158175	0	-2.42808	0	1.98499	-4.18221	11.8003	0.406136	4.50172	0	0	0	0.00104066	0.591346	0	0	0	0	0	0	0	G33A	G-33	A	2.98143
419	2mxu_4_stack_Repair_420.pdb	31.9869	-0.625212	-8.56059e-06	-7.0977	9.42738e-08	5.63787	-12.023	38.222	2.71244	4.84463	0	0	0	0.315951	1.25869	0	0	0	-1.28526e-08	0	-5.91501e-11	0	G33V	G-33	V	7.99672
420	2mxu_4_stack_Repair_421.pdb	32.6118	-0.436877	-8.56059e-06	-7.59442	9.42731e-08	4.99813	-13.6946	33.9031	3.74239	4.77485	0	0	0	6.91921	1.30463	0	0	0	-1.28526e-08	0	-5.9149e-11	0	G33L	G-33	L	8.15295
421	2mxu_4_stack_Repair_422.pdb	19.5148	-0.448321	-8.56059e-06	-9.81452	9.42724e-08	6.16384	-15.8566	28.7338	5.66924	4.90612	0	0	0	0.161167	1.28575	0	0	0	-1.28526e-08	0	-5.91479e-11	0	G33M	G-33	M	4.8787
422	2mxu_4_stack_Repair_423.pdb	39.4801	-0.671959	0	-8.58005	0	5.95708	-15.3435	44.461	4.36171	4.95688	0	0	0	4.33889	1.50231	0	0	0	0	0	0	0	G33I	G-33	I	9.87003
423	2mxu_4_stack_Repair_424.pdb	61.2906	-1.31403	-0.631509	-9.23186	0.0742148	6.19978	-14.1123	68.748	3.69176	4.861	0	0	0	3.00543	1.33068	0	0	0	-1.28526e-08	0	-5.91502e-11	0	G33F	G-33	F	15.3226
424	2mxu_4_stack_Repair_425.pdb	69.7199	-1.40755	-0.631509	-9.43571	0.211456	10.1374	-12.4043	72.5619	3.71055	4.9783	0	0	0	1.99923	1.23092	0	0	0	-1.28526e-08	0	-5.91491e-11	0	G33Y	G-33	Y	17.43
425	2mxu_4_stack_Repair_426.pdb	114.061	-0.691551	-8.56059e-06	-10.8478	9.42713e-08	10.5666	-15.6945	120.394	3.44613	5.13946	0	0	0	1.74867	1.22607	0	0	0	-1.28526e-08	0	-5.91485e-11	0	G33W	G-33	W	28.5153
426	2mxu_4_stack_Repair_427.pdb	44.7585	-0.842666	-0.242418	-8.70742	1.10914	15.6057	-11.5055	34.0188	6.91428	4.92991	0	0	0	3.2097	1.21037	0	0	0	0.268986	0	-5.91475e-11	0	G33K	G-33	K	11.1896
427	2mxu_4_stack_Repair_428.pdb	52.5553	-0.598982	-8.56061e-06	-10.5178	1.39322	16.4244	-10.6482	41.0548	6.61756	5.05847	0	0	0	3.33324	1.30015	0	0	0	0.438591	0	-5.91533e-11	0	G33R	G-33	R	13.1388
428	2mxu_4_stack_Repair_429.pdb	37.9362	-1.41353	-0.879009	-5.9894	3.97707	17.2799	-6.14709	23.0548	2.61798	4.76807	0	0	0	-0.0778628	1.05961	0	0	0	0.745274	0	-5.9152e-11	0	G33D	G-33	D	9.48405
429	2mxu_4_stack_Repair_430.pdb	39.2628	-1.1254	-0.489269	-6.9518	3.65889	17.9773	-7.75734	22.9113	5.16475	4.84127	0	0	0	0.37138	1.15083	0	0	0	0.661666	0	-5.91512e-11	0	G33E	G-33	E	9.8157
430	2mxu_4_stack_Repair_431.pdb	20.7232	-0.669191	-0.439983	-3.3345	9.42811e-08	6.02721	-2.8373	14.9681	2.49883	4.50445	0	0	0	0.0056549	0.725098	0	0	0	-1.28519e-08	0	-5.91498e-11	0	G33S	G-33	S	5.1808
431	2mxu_4_stack_Repair_432.pdb	35.9171	-2.08236	-1.88965	-5.70041	9.42811e-08	7.19488	-7.78789	38.5352	2.83456	4.6829	0	0	0	0.129832	1.1178	0	0	0	-1.28519e-08	0	-5.91487e-11	0	G33T	G-33	T	8.97927
432	2mxu_4_stack_Repair_433.pdb	17.1432	-0.575286	-0.156561	-5.35207	9.42811e-08	3.42589	-7.36207	18.2388	4.15255	4.63042	0	0	0	0.141535	0.939167	0	0	0	-1.28519e-08	0	-5.91476e-11	0	G33C	G-33	C	4.2858
433	2mxu_4_stack_Repair_434.pdb	25.8432	-0.464535	-3.43266	-6.46803	9.42812e-08	9.82491	-6.68171	24.9904	3.28521	4.63243	0	0	0	0.157133	0.946396	0	0	0	-1.28519e-08	0	-5.91465e-11	0	G33N	G-33	N	6.4608
434	2mxu_4_stack_Repair_435.pdb	27.3562	-1.21098	-3.04533	-6.86517	9.42812e-08	10.0721	-7.44565	24.6817	6.18137	4.7964	0	0	0	0.191819	1.10414	0	0	0	-1.28519e-08	0	-5.91454e-11	0	G33Q	G-33	Q	6.83905
435	2mxu_4_stack_Repair_436.pdb	68.8163	-1.0587	-0.477158	-8.13295	9.42811e-08	13.7935	-9.52172	63.8453	3.50414	5.06697	0	0	0	1.26036	1.25428	0	0	0	-1.28519e-08	0	0.536607	0	G33H	G-33	H	17.2041
436	2mxu_4_stack_Repair_437.pdb	24.9424	2.96988	-8.56061e-06	-5.07708	9.42812e-08	1.897	-9.94477	29.4367	2.1744	3.44566	0	0	0	0.0405762	0.949895	0	0	0	-1.28519e-08	0	-5.77816e-11	0	G33P	G-33	P	6.2356
437	2mxu_4_stack_Repair_438.pdb	7.97429	0.602724	-8.56061e-06	4.18886	9.42812e-08	-3.07694	7.35461	-0.292625	-2.75828	2.12315	0	0	0	-0.167187	-0.981904	0	0	0	-1.28519e-08	0	-5.77929e-11	0	L34G	L-34	G	1.99357
438	2mxu_4_stack_Repair_439.pdb	5.13307	0.45045	-8.56061e-06	3.25781	9.42812e-08	-1.87435	6.0405	-0.355777	-2.63342	0.441043	0	0	0	-0.193185	-0.676831	0	0	0	-1.28519e-08	0	-5.78058e-11	0	L34A	L-34	A	1.28327
439	2mxu_4_stack_Repair_440.pdb	3.54823	0.105366	-8.56061e-06	1.38832	9.42812e-08	-0.0647225	3.11516	-0.252608	-1.31463	0.729074	0	0	0	-0.157719	-0.0419926	0	0	0	-1.28519e-08	0	-5.78269e-11	0	L34V	L-34	V	0.887058
440	2mxu_4_stack_Repair_441.pdb	-1.3448	0.00281223	-8.56061e-06	-1.14021	9.42812e-08	-0.057937	-1.85757	-0.151807	0.877541	1.15933	0	0	0	-0.176954	0.0225572	0	0	0	-1.28519e-08	0	-5.78395e-11	0	L34M	L-34	M	-0.3362
441	2mxu_4_stack_Repair_442.pdb	1.35327	0.0422095	-8.56061e-06	0.296752	9.42812e-08	-0.0743426	0.624206	-0.256827	-0.256596	1.13121	0	0	0	-0.153331	-0.00418904	0	0	0	-1.28518e-08	0	-5.78595e-11	0	L34I	L-34	I	0.338317
442	2mxu_4_stack_Repair_443.pdb	1.14711	0.410697	-8.56061e-06	-0.433258	0.177422	-0.492407	-0.169225	-0.110704	0.0785548	1.97025	0	0	0	-0.284071	-0.0916175	0	0	0	-1.28518e-08	0	-0.000139558	0	L34F	L-34	F	0.286778
443	2mxu_4_stack_Repair_444.pdb	1.95814	0.204166	-8.56061e-06	-0.368095	0.144378	-0.189127	0.139763	-0.128001	0.426	1.94842	0	0	0	-0.222307	-0.232303	0	0	0	-1.28518e-08	0	0.0029502	0	L34Y	L-34	Y	0.489535
444	2mxu_4_stack_Repair_445.pdb	0.895832	0.176769	0	-1.29512	0	0.513795	-1.30125	-0.000731671	0.788197	2.19551	0	0	0	-0.185088	-0.0532841	0	0	0	0	0	0.00375172	0	L34W	L-34	W	0.223958
445	2mxu_4_stack_Repair_446.pdb	2.36929	0.201199	0	0.683376	0.236044	-0.394708	1.49039	-0.148781	-0.0761573	0.317592	0	0	0	-0.150404	-0.265938	0	0	0	0.21074	0	2.10942e-15	0	L34K	L-34	K	0.592322
446	2mxu_4_stack_Repair_447.pdb	4.43332	0.316272	-8.56061e-06	1.03954	0.571464	-0.330334	2.68122	-0.233363	-0.930845	0.833691	0	0	0	-0.0138379	-0.361376	0	0	0	0.499519	0	-5.47912e-11	0	L34R	L-34	R	1.10833
447	2mxu_4_stack_Repair_448.pdb	6.25395	-0.113989	-0.584749	2.66249	0.586093	-0.829502	5.33308	-0.260935	-1.71839	0.58873	0	0	0	0.0464023	-0.552572	0	0	0	0.544728	0	-5.48132e-11	0	L34D	L-34	D	1.56349
448	2mxu_4_stack_Repair_449.pdb	3.45487	-0.353402	-0.688512	1.67354	0.398822	-0.458193	3.59107	-0.251396	-0.570803	-0.0657287	0	0	0	-0.235662	-0.340385	0	0	0	0.41514	0	-3.33067e-16	0	L34E	L-34	E	0.863718
449	2mxu_4_stack_Repair_450.pdb	6.67459	0.475787	-8.56061e-06	3.14145	9.42807e-08	-1.2016	6.58689	-0.260778	-2.28885	0.444795	0	0	0	-0.223104	-0.603654	0	0	0	-1.2852e-08	0	-5.4846e-11	0	L34S	L-34	S	1.66865
450	2mxu_4_stack_Repair_451.pdb	5.10002	0.367431	-8.56061e-06	2.16979	9.42807e-08	-0.596934	4.51093	-0.278926	-1.66514	0.700146	0	0	0	-0.107276	-0.358757	0	0	0	-1.2852e-08	0	-5.48669e-11	0	L34T	L-34	T	1.275
451	2mxu_4_stack_Repair_452.pdb	5.64471	0.392505	-8.56061e-06	2.02386	9.42807e-08	-1.19755	4.54085	-0.241004	-1.19484	1.63441	0	0	0	-0.313516	-0.413919	0	0	0	-1.28521e-08	0	-5.48873e-11	0	L34C	L-34	C	1.41118
452	2mxu_4_stack_Repair_453.pdb	5.77408	0.423486	-2.52601	2.38994	9.42807e-08	-0.527961	5.14991	-0.26795	-0.389577	1.70922	0	0	0	-0.186987	-0.461904	0	0	0	-1.28521e-08	0	-5.48878e-11	0	L34N	L-34	N	1.44352
453	2mxu_4_stack_Repair_454.pdb	2.8066	-0.906518	-1.18786	1.0846	9.42807e-08	0.0501464	2.80328	-0.24931	0.529006	0.723927	0	0	0	-0.0406676	-0.308986	0	0	0	-1.28521e-08	0	-5.4906e-11	0	L34Q	L-34	Q	0.70165
454	2mxu_4_stack_Repair_455.pdb	5.67649	0.19653	-1.11271	0.596666	9.42807e-08	1.20067	2.71937	-0.14415	0.376349	1.84133	0	0	0	-0.212847	-0.163315	0	0	0	-1.2852e-08	0	0.215276	0	L34H	L-34	H	1.41912
455	2mxu_4_stack_Repair_456.pdb	4.99146	3.63491	-8.56061e-06	2.22857	9.42807e-08	-1.71214	4.31335	-0.133719	-1.89053	-1.34769	0	0	0	-0.101285	-3.72271	0	0	0	-1.2852e-08	0	-5.49726e-11	0	L34P	L-34	P	1.24787
456	2mxu_4_stack_Repair_457.pdb	13.6887	0.605544	-8.56061e-06	7.69626	9.42807e-08	-3.19153	13.5852	-0.0572716	-5.35561	0.0379904	0	0	0	0.368059	-0.779278	0	0	0	-1.2852e-08	0	-5.49735e-11	0	M35G	M-35	G	3.42218
457	2mxu_4_stack_Repair_458.pdb	11.3254	0.339185	-8.56061e-06	6.4215	9.42807e-08	-2.08158	11.5278	0.419345	-5.16123	-0.706966	0	0	0	0.567363	-0.24275	0	0	0	-1.2852e-08	0	-5.49744e-11	0	M35A	M-35	A	2.83135
458	2mxu_4_stack_Repair_459.pdb	8.20778	-0.0968668	-8.56061e-06	2.75046	9.42807e-08	1.02012	5.40484	1.34436	-3.10916	-0.0101836	0	0	0	0.904215	0.300854	0	0	0	-1.28521e-08	0	-5.49752e-11	0	M35V	M-35	V	2.05194
459	2mxu_4_stack_Repair_460.pdb	2.91054	-0.00887585	0	1.54248	0	0.351954	2.05294	-0.0372842	-1.34017	0.261423	0	0	0	0.0880681	0.190087	0	0	0	0	0	0	0	M35L	M-35	L	0.727635
460	2mxu_4_stack_Repair_461.pdb	5.64241	-0.28391	-8.56061e-06	0.0367268	9.42807e-08	2.2828	0.0726906	2.12053	-1.08817	0.108157	0	0	0	2.3936	0.631987	0	0	0	-1.28521e-08	0	-5.4977e-11	0	M35I	M-35	I	1.4106
461	2mxu_4_stack_Repair_462.pdb	-0.890336	-0.0921892	0	-0.758189	0.123274	1.38335	-0.546974	0.676612	-1.59755	-1.42401	0	0	0	1.34534	0.0384399	0	0	0	0	0	0	0	M35F	M-35	F	-0.222584
462	2mxu_4_stack_Repair_463.pdb	0.948482	-0.0549853	-0.253017	-1.26912	0.12464	3.82439	0.0546794	1.15369	-1.40177	-1.71155	0	0	0	0.481519	-0.103232	0	0	0	-1.28521e-08	0	-5.49788e-11	0	M35Y	M-35	Y	0.237121
463	2mxu_4_stack_Repair_464.pdb	3.39159	-0.109519	-8.56061e-06	-2.29015	9.42796e-08	4.43991	-1.69605	1.98523	-0.862488	-0.00144197	0	0	0	1.9261	-0.0613135	0	0	0	-1.28521e-08	0	-5.49797e-11	0	M35W	M-35	W	0.847897
464	2mxu_4_stack_Repair_465.pdb	10.3954	0.0624075	0	2.15296	0.226876	4.149	4.82773	-0.140754	-0.962472	-0.102115	0	0	0	0.0194074	0.0252335	0	0	0	0.16234	0	0	0	M35K	M-35	K	2.59885
465	2mxu_4_stack_Repair_466.pdb	12.1929	0.140047	0	0.723359	1.07206	4.47534	4.64453	0.0344742	-0.67929	-0.101808	0	0	0	1.33509	-0.00652101	0	0	0	0.549136	0	0	0	M35R	M-35	R	3.04822
466	2mxu_4_stack_Repair_467.pdb	13.8225	0.140869	0	4.40657	1.43063	3.34131	9.39175	-0.0787103	-3.50157	-2.2167	0	0	0	0.0612818	-0.120688	0	0	0	0.847107	0	0	0	M35D	M-35	D	3.45562
467	2mxu_4_stack_Repair_468.pdb	13.2833	0.033882	-8.56061e-06	3.15185	1.03782	3.83028	6.99321	-0.139751	-2.3303	-0.310643	0	0	0	0.365832	-0.0539617	0	0	0	0.651107	0	-5.49809e-11	0	M35E	M-35	E	3.32083
468	2mxu_4_stack_Repair_469.pdb	13.5499	-0.95044	-1.53931	5.43595	9.42937e-08	0.466237	11.5125	0.908116	-3.4275	0.0334238	0	0	0	1.11087	-0.029828	0	0	0	-1.28522e-08	0	-5.49809e-11	0	M35S	M-35	S	3.38747
469	2mxu_4_stack_Repair_470.pdb	14.2441	-0.536983	-0.592918	3.89168	9.42937e-08	2.71557	9.04426	1.092	-2.79054	-0.131714	0	0	0	1.55275	0.0784489	0	0	0	-1.28522e-08	0	-5.49809e-11	0	M35T	M-35	T	3.56102
470	2mxu_4_stack_Repair_471.pdb	9.94697	0.143597	-8.56061e-06	4.59647	9.42937e-08	-1.05249	9.25911	-0.0756592	-2.93081	-0.283907	0	0	0	0.290664	-0.0384877	0	0	0	-1.28522e-08	0	-5.49809e-11	0	M35C	M-35	C	2.48674
471	2mxu_4_stack_Repair_472.pdb	8.97373	0.0192158	-3.72485	4.12205	9.42937e-08	1.6135	9.34178	-0.0115221	-2.07093	-0.611647	0	0	0	0.296132	-0.0996308	0	0	0	-1.28522e-08	0	-5.49809e-11	0	M35N	M-35	N	2.24343
472	2mxu_4_stack_Repair_473.pdb	9.21275	-1.00911	-1.49978	2.26339	9.42937e-08	2.90027	6.21524	0.803927	-0.333128	-0.16086	0	0	0	0.032802	0.0891585	0	0	0	-1.28522e-08	0	-5.49809e-11	0	M35Q	M-35	Q	2.30319
473	2mxu_4_stack_Repair_474.pdb	8.46596	0.0100749	-1.08829	1.25346	9.42937e-08	3.97227	4.75749	0.617509	-1.30716	-0.125184	0	0	0	-0.0383618	-0.093409	0	0	0	-1.28522e-08	0	0.414142	0	M35H	M-35	H	2.11649
474	2mxu_4_stack_Repair_475.pdb	28.6898	3.48552	-8.56062e-06	3.32774	9.42937e-08	-1.79957	5.69729	23.5252	-3.71251	-1.67284	0	0	0	-0.161036	-3.6513	0	0	0	-1.28523e-08	0	-5.47935e-11	0	M35P	M-35	P	7.17245
475	2mxu_4_stack_Repair_476.pdb	10.5483	0.637909	-8.56062e-06	3.12338	9.42937e-08	-2.9421	5.01683	-0.0817145	-1.78892	6.57338	0	0	0	0.00952648	-0.373582	0	0	0	-1.28523e-08	0	-5.48033e-11	0	V36G	V-36	G	2.63707
476	2mxu_4_stack_Repair_477.pdb	5.97403	0.339037	-8.56062e-06	1.96502	9.42937e-08	-1.54754	3.35977	-0.0760727	-1.63162	3.50715	0	0	0	0.0582841	-0.0901606	0	0	0	-1.28523e-08	0	-5.48035e-11	0	V36A	V-36	A	1.49351
477	2mxu_4_stack_Repair_478.pdb	-2.71401	-0.106824	0	-2.2117	0	0.339753	-4.82747	0.326092	2.14151	1.6294	0	0	0	-0.00476272	0.236266	0	0	0	0	0	0	0	V36L	V-36	L	-0.678503
478	2mxu_4_stack_Repair_479.pdb	-1.19008	-0.00243425	-8.56062e-06	-2.92889	9.42937e-08	0.0351981	-5.19827	1.30244	2.87899	2.53395	0	0	0	0.188949	0.0768861	0	0	0	-1.28523e-08	0	-5.48035e-11	0	V36M	V-36	M	-0.29752
479	2mxu_4_stack_Repair_480.pdb	-2.61883	-0.108043	0	-1.91132	0	0.639577	-3.92844	0.0827592	1.60249	0.813304	0	0	0	0.190834	0.197074	0	0	0	0	0	0	0	V36I	V-36	I	-0.654707
480	2mxu_4_stack_Repair_481.pdb	-1.83884	0.125054	-8.56062e-06	-2.17105	0.0935358	0.182202	-3.49265	-0.0414771	1.2737	2.01726	0	0	0	0.174585	-0.00693653	0	0	0	-1.28523e-08	0	-5.48035e-11	0	V36F	V-36	F	-0.45971
481	2mxu_4_stack_Repair_482.pdb	0.108376	0.143171	-8.56062e-06	-1.51832	0.12734	0.334523	-2.05144	-0.054745	1.20496	1.97521	0	0	0	-0.0523159	-0.159496	0	0	0	-1.28523e-08	0	-5.48035e-11	0	V36Y	V-36	Y	0.027094
482	2mxu_4_stack_Repair_483.pdb	-0.778689	0.176949	-8.56062e-06	-2.38136	9.42937e-08	0.787836	-3.35655	0.00955329	1.56583	2.44184	0	0	0	-0.0227747	-0.259061	0	0	0	-1.28523e-08	0	-5.48035e-11	0	V36W	V-36	W	-0.194672
483	2mxu_4_stack_Repair_484.pdb	1.39727	0.060206	-8.56062e-06	-0.365512	0.192948	-0.225253	-0.797464	-0.0149058	0.959861	1.42286	0	0	0	-0.0133663	0.0447292	0	0	0	0.177903	0	-5.48035e-11	0	V36K	V-36	K	0.349318
484	2mxu_4_stack_Repair_485.pdb	2.42943	-0.666742	-0.705157	-1.39017	0.721227	1.33667	-1.13865	0.076893	2.03433	1.2985	0	0	0	0.291946	0.0394444	0	0	0	0.570579	0	0	0	V36R	V-36	R	0.607357
485	2mxu_4_stack_Repair_486.pdb	6.44085	0.362378	-8.56062e-06	1.51815	0.759298	-0.108307	3.12621	-0.0848628	-1.20047	1.42776	0	0	0	-0.031498	-0.136713	0	0	0	0.672197	0	-5.48035e-11	0	V36D	V-36	D	1.61021
486	2mxu_4_stack_Repair_487.pdb	4.68098	0.170864	-8.56062e-06	0.511021	0.626014	-0.00152242	1.15182	-0.121594	-0.129548	1.92524	0	0	0	-0.0229111	-0.123524	0	0	0	0.571602	0	-5.48035e-11	0	V36E	V-36	E	1.17024
487	2mxu_4_stack_Repair_488.pdb	6.20345	0.377767	-8.56062e-06	2.04553	9.42915e-08	-1.05005	4.27312	-0.149618	-1.26046	1.95365	0	0	0	0.0135282	-0.0749331	0	0	0	-1.28521e-08	0	-5.48035e-11	0	V36S	V-36	S	1.55086
488	2mxu_4_stack_Repair_489.pdb	3.92467	0.204982	-0.960731	1.00936	0	0.696322	2.75951	-0.02895	-0.255941	0.228581	0	0	0	0.271542	-0.0748512	0	0	0	0	0	0	0	V36T	V-36	T	0.981167
489	2mxu_4_stack_Repair_490.pdb	4.06126	0.115863	0	0.424461	0	-0.631527	1.60956	0.00942031	0.216134	2.3266	0	0	0	-0.009259	0.0586926	0	0	0	0	0	0	0	V36C	V-36	C	1.01531
490	2mxu_4_stack_Repair_491.pdb	4.61096	0.0634321	-1.24989	1.01342	9.42915e-08	0.206788	2.62916	-0.0105175	0.0557179	1.80517	0	0	0	0.0976885	-0.0676994	0	0	0	-1.28521e-08	0	-5.48035e-11	0	V36N	V-36	N	1.15274
491	2mxu_4_stack_Repair_492.pdb	1.92715	-0.521436	-1.93023	-0.640018	0	0.808886	-0.314549	0.0267874	2.84165	1.67071	0	0	0	-0.0146507	0.033452	0	0	0	0	0	0	0	V36Q	V-36	Q	0.481787
492	2mxu_4_stack_Repair_493.pdb	3.27237	-1.23508	-1.48831	0.0609777	0.0119029	1.46313	1.36717	0.112773	0.90625	1.50723	0	0	0	0.123167	0.163708	0	0	0	0.00403708	0	0.439144	0	V36H	V-36	H	0.818093
493	2mxu_4_stack_Repair_494.pdb	14.2054	4.00264	-8.56061e-06	-0.216102	9.42915e-08	-1.74248	-1.48947	8.80243	-0.221656	5.3271	0	0	0	-0.257019	0.243978	0	0	0	-1.28521e-08	0	-5.48988e-11	0	V36P	V-36	P	3.55135
494	2mxu_4_stack_Repair_495.pdb	13.0822	-0.0569299	0	-1.69532	0	1.62083	-2.70439	13.1315	0.113752	2.67261	0	0	0	9.28741e-05	0	0	0	0	0	0	0	0	G37A	G-37	A	3.27055
495	2mxu_4_stack_Repair_496.pdb	37.3908	-0.345152	-8.56061e-06	-5.13078	9.42916e-08	4.94248	-8.14881	38.9963	1.88664	3.04595	0	0	0	2.14416	0.0021898	0	0	0	-1.28521e-08	0	-5.48988e-11	0	G37V	G-37	V	9.3477
496	2mxu_4_stack_Repair_497.pdb	24.2816	-0.393819	0	-5.12196	0	4.29264	-8.65524	28.5659	2.71635	2.86303	0	0	0	0.0147853	0	0	0	0	0	0	0	0	G37L	G-37	L	6.0704
497	2mxu_4_stack_Repair_498.pdb	21.1583	-0.429152	0	-5.80408	0	4.3529	-9.26964	26.1376	3.19931	2.85018	0	0	0	0.121137	5.32907e-15	0	0	0	0	0	0	0	G37M	G-37	M	5.28958
498	2mxu_4_stack_Repair_499.pdb	38.4157	-0.461113	0	-6.33911	0	5.48472	-10.524	41.6202	3.34791	3.12088	0	0	0	2.1662	0	0	0	0	0	0	0	0	G37I	G-37	I	9.60393
499	2mxu_4_stack_Repair_500.pdb	26.4299	-0.450184	0	-5.91373	0.0251584	4.57623	-9.0361	31.4996	2.85412	2.87194	0	0	0	0.00288818	-3.19744e-14	0	0	0	0	0	0	0	G37F	G-37	F	6.60747
500	2mxu_4_stack_Repair_501.pdb	27.5135	-0.413286	1.77636e-15	-5.62068	0.010148	4.5145	-8.4701	31.6033	3.0079	2.8783	0	0	0	0.00343947	-1.03029e-13	0	0	0	0	0	0	0	G37Y	G-37	Y	6.87838
501	2mxu_4_stack_Repair_502.pdb	27.4872	-0.455707	-8.56061e-06	-6.45861	9.42916e-08	5.73181	-9.35034	31.8663	3.08865	2.90388	0	0	0	0.161159	0.0499312	0	0	0	-1.28521e-08	0	-5.48988e-11	0	G37W	G-37	W	6.8718
502	2mxu_4_stack_Repair_503.pdb	22.1345	-0.327584	-8.56061e-06	-4.77942	0.181158	4.49937	-7.36753	23.6807	3.06925	2.90126	0	0	0	0.117025	0.0493202	0	0	0	0.16028	0	-5.48988e-11	0	G37K	G-37	K	5.53362
503	2mxu_4_stack_Repair_504.pdb	23.5112	-0.836699	-0.573092	-5.08352	0.566205	4.99927	-6.90495	24.0294	3.21285	3.19094	0	0	0	0.41166	-3.37508e-14	0	0	0	0.499101	0	0	0	G37R	G-37	R	5.8778
504	2mxu_4_stack_Repair_505.pdb	24.6849	-0.969289	-0.879	-3.10696	1.35793	6.18853	-3.83709	19.3294	1.66298	3.9845	0	0	0	0.000124713	0	0	0	0	0.953775	0	0	0	G37D	G-37	D	6.17122
505	2mxu_4_stack_Repair_506.pdb	25.3303	-0.249287	1.77636e-15	-3.77081	0.865297	5.11487	-5.23568	22.9886	2.01021	2.85537	0	0	0	0.0702809	-1.06581e-14	0	0	0	0.68143	0	0	0	G37E	G-37	E	6.33258
506	2mxu_4_stack_Repair_507.pdb	19.6272	0.0189066	-0.143934	-1.93296	0	3.03749	-1.6824	16.5696	1.07249	2.68777	0	0	0	0.000285238	8.88178e-16	0	0	0	0	0	0	0	G37S	G-37	S	4.9068
507	2mxu_4_stack_Repair_508.pdb	33.4915	-0.165555	-0.230722	-3.95121	0	5.37676	-5.11499	31.3908	1.82602	2.9608	0	0	0	1.39966	0	0	0	0	0	0	0	0	G37T	G-37	T	8.37288
508	2mxu_4_stack_Repair_509.pdb	18.7317	-0.0945475	0	-3.22356	0	2.66078	-4.39483	18.9117	2.08086	2.79124	0	0	0	4.8174e-05	0	0	0	0	0	0	0	0	G37C	G-37	C	4.68293
509	2mxu_4_stack_Repair_510.pdb	22.2812	-0.154754	1.77636e-15	-3.53903	0	5.11218	-4.16531	20.4462	1.80447	2.777	0	0	0	0.000500693	8.88178e-16	0	0	0	0	0	0	0	G37N	G-37	N	5.5703
510	2mxu_4_stack_Repair_511.pdb	23.6518	-0.861084	-0.555582	-4.1531	0	4.92792	-5.58435	23.4547	3.2197	3.16145	0	0	0	0.0421837	-4.44089e-15	0	0	0	0	0	0	0	G37Q	G-37	Q	5.91295
511	2mxu_4_stack_Repair_512.pdb	27.7915	-0.267015	-0.164217	-4.88982	-2.22045e-16	6.61068	-6.11559	26.802	2.77305	2.81692	0	0	0	0.00026349	8.88178e-16	0	0	0	0	0	0.225236	0	G37H	G-37	H	6.94787
512	2mxu_4_stack_Repair_513.pdb	36.2003	3.71177	-8.56061e-06	-4.77413	9.42909e-08	2.197	-9.12205	40.5417	1.77958	1.85833	0	0	0	0.00805795	0.132885	0	0	0	-1.28518e-08	0	-5.50143e-11	0	G37P	G-37	P	9.05007
513	2mxu_4_stack_Repair_514.pdb	2.08784	0	0	-0.693905	0	1.01423	-0.924851	3.08677	-0.0136419	-0.380736	0	0	0	-3.25335e-05	8.88178e-16	0	0	0	0	0	0	0	G38A	G-38	A	0.52196
514	2mxu_4_stack_Repair_515.pdb	3.47821	-0.165074	0	-2.61962	0	3.71934	-3.41775	4.64873	0.89011	0.0772856	0	0	0	0.345196	0	0	0	0	0	0	0	0	G38V	G-38	V	0.869552
515	2mxu_4_stack_Repair_516.pdb	0.019971	-0.194368	0	-3.72569	0	3.8103	-5.82475	3.40228	1.96451	0.456714	0	0	0	0.130966	0	0	0	0	0	0	0	0	G38L	G-38	L	0.00499275
516	2mxu_4_stack_Repair_517.pdb	-1.36517	-0.225179	0	-5.01377	0	4.39733	-7.43534	3.49488	2.92831	0.404029	0	0	0	0.0845722	8.88178e-16	0	0	0	0	0	0	0	G38M	G-38	M	-0.341292
517	2mxu_4_stack_Repair_518.pdb	4.33075	-0.236549	0	-4.02742	0	4.75088	-5.87873	4.57371	1.83571	1.51435	0	0	0	1.7988	0	0	0	0	0	0	0	0	G38I	G-38	I	1.08269
518	2mxu_4_stack_Repair_519.pdb	0.880443	-0.290025	-8.56061e-06	-5.18978	0.0660052	4.77896	-7.50526	5.14984	2.96146	-0.260063	0	0	0	1.16932	-1.83137e-08	0	0	0	-1.28518e-08	0	-5.50143e-11	0	G38F	G-38	F	0.220111
519	2mxu_4_stack_Repair_520.pdb	1.34084	-0.218211	5.32907e-15	-4.12979	0.0106378	4.70787	-5.54713	4.24879	2.1254	-0.0339051	0	0	0	0.177177	0	0	0	0	0	0	0	0	G38Y	G-38	Y	0.33521
520	2mxu_4_stack_Repair_521.pdb	3.77192	-0.274784	0	-5.17395	0	5.91103	-6.94481	6.13177	2.83682	0.207106	0	0	0	1.07873	0	0	0	0	0	0	0	0	G38W	G-38	W	0.94298
521	2mxu_4_stack_Repair_522.pdb	0.744578	-0.907977	-0.805097	-2.98974	0.136063	3.75233	-4.1571	3.13147	2.46924	-0.0577353	0	0	0	0.00543773	0	0	0	0	0.167687	0	0	0	G38K	G-38	K	0.186144
522	2mxu_4_stack_Repair_523.pdb	2.02005	-0.025182	-1.77636e-15	-2.17021	0.280926	2.62098	-2.89907	3.10006	1.01506	-0.546258	0	0	0	0.307022	0	0	0	0	0.336716	0	0	0	G38R	G-38	R	0.505012
523	2mxu_4_stack_Repair_524.pdb	4.34407	-0.783414	-0.774514	-1.3797	0.6397	2.95723	-1.45104	2.94735	0.761136	0.748941	0	0	0	0.101853	0	0	0	0	0.576535	0	0	0	G38D	G-38	D	1.08602
524	2mxu_4_stack_Repair_525.pdb	3.29029	-0.890343	-0.845753	-2.04521	0.545322	3.01715	-2.60823	3.14748	1.65411	0.820207	0	0	0	0.00585102	0	0	0	0	0.489722	0	0	0	G38E	G-38	E	0.822573
525	2mxu_4_stack_Repair_526.pdb	2.11589	-0.549008	-0.549008	-0.836584	0	1.74207	-0.455583	2.88014	0.75154	-0.881917	0	0	0	0.0142422	0	0	0	0	0	0	0	0	G38S	G-38	S	0.528972
526	2mxu_4_stack_Repair_527.pdb	2.58159	-0.550411	-0.493598	-1.80865	0	3.25931	-1.79017	2.93258	0.825595	-0.0758372	0	0	0	0.282769	0	0	0	0	0	0	0	0	G38T	G-38	T	0.645397
527	2mxu_4_stack_Repair_528.pdb	2.75527	-1.42109e-14	0	-1.19156	0	1.71106	-1.30358	2.98117	0.575515	-0.0250753	0	0	0	0.00774954	0	0	0	0	0	0	0	0	G38C	G-38	C	0.688817
528	2mxu_4_stack_Repair_529.pdb	2.65689	-0.929787	-0.90254	-1.70179	0	3.02905	-1.69085	2.97075	1.49715	0.322885	0	0	0	0.0620187	0	0	0	0	0	0	0	0	G38N	G-38	N	0.664223
529	2mxu_4_stack_Repair_530.pdb	1.5876	-0.599424	-0.599424	-1.54074	0	2.19131	-1.93025	2.9635	1.16864	-0.0750351	0	0	0	0.00902262	0	0	0	0	0	0	0	0	G38Q	G-38	Q	0.3969
530	2mxu_4_stack_Repair_531.pdb	3.43813	-0.509384	-0.334006	-2.8556	-6.75016e-14	4.98965	-3.01359	3.08444	1.55745	0.193877	0	0	0	0.111446	0	0	0	0	5.24025e-14	0	0.213859	0	G38H	G-38	H	0.859533
531	2mxu_4_stack_Repair_532.pdb	9.04596	3.13856	0	-1.60731	0	1.42774	-2.43883	5.54979	0.619495	2.3566	0	0	0	-7.73094e-05	0	0	0	0	0	0	0	0	G38P	G-38	P	2.26149
532	2mxu_4_stack_Repair_533.pdb	8.35024	0.10031	-0.00332202	4.54412	-0.206686	-3.43843	7.47774	0.145006	-2.10543	1.84819	0	0	0	0.0319993	0.0729494	0	0	0	-0.0432371	0	-5.50875e-11	0	V39G	V-39	G	2.08756
533	2mxu_4_stack_Repair_534.pdb	6.5567	-0.00646003	-8.56061e-06	3.56966	9.41378e-05	-2.53291	6.02182	-0.0224968	-2.13672	1.54241	0	0	0	0.121312	0.0964854	0	0	0	-1.28553e-08	0	-5.50875e-11	0	V39A	V-39	A	1.63918
534	2mxu_4_stack_Repair_535.pdb	-4.2447	-0.0596208	0.0823579	-2.47275	0.00395505	0.297758	-5.6333	0.702591	2.00563	0.659215	0	0	0	0.172294	0.006126	0	0	0	-0.00282557	0	-5.50875e-11	0	V39L	V-39	L	-1.06117
535	2mxu_4_stack_Repair_536.pdb	-5.8179	0.378391	0.420019	-3.70966	0.440023	-0.717868	-6.76868	0.307195	2.89352	0.859297	0	0	0	0.0551766	-0.0100231	0	0	0	0.0246958	0	-5.50875e-11	0	V39M	V-39	M	-1.45447
536	2mxu_4_stack_Repair_537.pdb	-3.35255	-0.149478	0	-2.27648	0	0.686574	-4.69778	0.187422	1.96052	0.343748	0	0	0	0.592925	0	0	0	0	0	0	0	0	V39I	V-39	I	-0.838137
537	2mxu_4_stack_Repair_538.pdb	4.72208	-0.0519942	0.0582836	-3.61583	0.167026	1.27865	-5.40578	9.23914	1.45269	0.91736	0	0	0	0.686039	0.18026	0	0	0	-0.00350681	0	-5.50875e-11	0	V39F	V-39	F	1.18052
538	2mxu_4_stack_Repair_539.pdb	7.72216	-0.0887033	-1.10673	-4.03655	0.21924	4.09449	-4.73273	8.54521	2.41029	1.04402	0	0	0	1.37427	-0.0177497	0	0	0	-0.000636873	0	-5.50875e-11	0	V39Y	V-39	Y	1.93054
539	2mxu_4_stack_Repair_540.pdb	7.79587	-0.169836	0.0331443	-6.06089	-0.0132347	4.01367	-8.36266	12.9342	2.20202	2.38613	0	0	0	0.795024	0.136298	0	0	0	0.0383385	0	-5.50875e-11	0	V39W	V-39	W	1.94897
540	2mxu_4_stack_Repair_541.pdb	4.18192	0.00155718	0.0404769	-1.33696	0.179022	3.66356	-1.72196	0.150523	2.4584	0.732322	0	0	0	-0.107132	0.0400956	0	0	0	0.122106	0	-5.50875e-11	0	V39K	V-39	K	1.04548
541	2mxu_4_stack_Repair_542.pdb	5.35256	-0.024169	-8.50868e-06	-2.96989	0.786285	4.62099	-1.87967	0.235686	3.03309	0.827814	0	0	0	0.312636	0.00165838	0	0	0	0.409807	0	-5.50875e-11	0	V39R	V-39	R	1.33814
542	2mxu_4_stack_Repair_543.pdb	10.9079	-0.340914	-0.363865	1.48813	2.05892	1.94757	3.96974	0.217962	-1.0106	2.08772	0	0	0	0.0476738	0.0190989	0	0	0	0.80552	0	-5.50875e-11	0	V39D	V-39	D	2.72697
543	2mxu_4_stack_Repair_544.pdb	8.43821	-0.614005	-0.582358	-0.147518	0.910284	3.79472	0.931052	0.16949	1.69844	1.64375	0	0	0	0.0792253	0.00280668	0	0	0	0.555133	0	-5.50875e-11	0	V39E	V-39	E	2.10955
544	2mxu_4_stack_Repair_545.pdb	6.7773	-0.0580005	-1.26487	3.04943	0	-0.942412	6.64927	-0.084321	-0.90949	0.381254	0	0	0	-0.0435651	0	0	0	0	0	0	0	0	V39S	V-39	S	1.69433
545	2mxu_4_stack_Repair_546.pdb	4.58221	-0.209038	-1.22962	1.06806	0	1.38518	3.2234	0.0156007	0.290234	-0.0500371	0	0	0	0.0884205	0	0	0	0	0	0	0	0	V39T	V-39	T	1.14555
546	2mxu_4_stack_Repair_547.pdb	4.75287	0.0877688	0.13243	0.988911	0.0312068	-1.02264	2.72939	0.0690101	0.253795	1.406	0	0	0	0.0775305	0.0187698	0	0	0	-0.000532016	0	-5.50875e-11	0	V39C	V-39	C	1.18822
547	2mxu_4_stack_Repair_548.pdb	8.48804	0.00896743	0	1.24822	0	1.53779	4.02817	-0.0610812	-0.326532	2.10066	0	0	0	-0.0481473	0	0	0	0	0	0	0	0	V39N	V-39	N	2.12201
548	2mxu_4_stack_Repair_549.pdb	2.66337	-0.0729269	-3.48926	-1.74209	3.91059e-05	3.44108	-0.666074	0.191201	4.55755	0.361639	0	0	0	0.0822199	0.0399346	0	0	0	1.04829e-07	0	-5.50875e-11	0	V39Q	V-39	Q	0.665843
549	2mxu_4_stack_Repair_550.pdb	6.24781	-0.299636	-1.30104	-0.891291	-0.0273105	3.04469	0.962838	0.711688	1.09728	1.47448	0	0	0	1.04624	0.105512	0	0	0	0.0327873	0	0.397076	0	V39H	V-39	H	1.56195
550	2mxu_4_stack_Repair_551.pdb	12.4004	2.2162	-6.94901e-06	1.7286	1.58069e-06	-1.62129	3.06635	2.06337	-1.00888	6.19992	0	0	0	-0.243837	0.00142055	0	0	0	8.46483e-08	0	-5.47714e-11	0	V39P	V-39	P	3.1001
551	2mxu_4_stack_Repair_552.pdb	4.52014	0.169833	7.82133e-06	2.18673	-1.26424e-06	-3.40899	2.58826	-0.00036098	-0.690201	3.79611	0	0	0	-0.121261	2.00813e-08	0	0	0	-7.20483e-08	0	5.47714e-11	0	V40G	V-40	G	1.13003
552	2mxu_4_stack_Repair_553.pdb	3.41579	0.169714	0	1.30938	0	-1.96075	1.61893	0	-0.683251	3.04256	0	0	0	-0.0807937	0	0	0	0	0	0	0	0	V40A	V-40	A	0.853947
553	2mxu_4_stack_Repair_554.pdb	-2.33633	-0.257372	0	-1.81927	0	0.832117	-3.54961	0.0697609	1.30529	1.19491	0	0	0	-0.112157	0	0	0	0	0	0	0	0	V40L	V-40	L	-0.584082
554	2mxu_4_stack_Repair_555.pdb	-3.57285	-0.423893	0	-3.73449	0	1.44675	-6.0418	0.291541	2.537	2.30701	0	0	0	0.0450387	0	0	0	0	0	0	0	0	V40M	V-40	M	-0.893212
555	2mxu_4_stack_Repair_556.pdb	-2.62578	-0.146956	0	-1.91941	0	1.31757	-3.40539	0.0102983	1.25026	0.318435	0	0	0	-0.0505871	0	0	0	0	0	0	0	0	V40I	V-40	I	-0.656445
556	2mxu_4_stack_Repair_557.pdb	-3.47908	-0.343157	0	-3.49942	0.146625	1.30899	-5.69787	1.02577	1.94395	1.44228	0	0	0	0.193766	0	0	0	0	0	0	0	0	V40F	V-40	F	-0.86977
557	2mxu_4_stack_Repair_558.pdb	-2.36362	-0.207804	8.56074e-06	-2.72231	0.0797403	1.45058	-4.09984	0.0359261	1.78416	1.41743	0	0	0	-0.101498	2.00813e-08	0	0	0	1.28685e-08	0	5.47714e-11	0	V40Y	V-40	Y	-0.590905
558	2mxu_4_stack_Repair_559.pdb	-3.0566	-0.1596	8.56074e-06	-3.69749	-9.42749e-08	2.2143	-5.31135	0.139766	2.09	1.73874	0	0	0	-0.0709718	2.00813e-08	0	0	0	1.28685e-08	0	5.47714e-11	0	V40W	V-40	W	-0.76415
559	2mxu_4_stack_Repair_560.pdb	-0.878238	-1.08033	-0.876236	-1.61222	-0.34686	1.61094	-2.539	0.00944164	2.26098	1.72746	0	0	0	-0.030075	2.00813e-08	0	0	0	-0.00234146	0	5.47714e-11	0	V40K	V-40	K	-0.219559
560	2mxu_4_stack_Repair_561.pdb	0.557368	-0.679738	-0.659123	-1.73028	-0.63942	2.08704	-1.76277	-0.00036201	1.62107	2.06523	0	0	0	0.214414	2.00813e-08	0	0	0	0.0413099	0	5.47714e-11	0	V40R	V-40	R	0.139342
561	2mxu_4_stack_Repair_562.pdb	5.59649	0.161058	0	0.747129	1.39473	-0.385783	1.19159	-3.55271e-15	-0.430713	2.13244	0	0	0	-0.10927	0	0	0	0	0.895304	0	0	0	V40D	V-40	D	1.39912
562	2mxu_4_stack_Repair_563.pdb	3.71718	0.103234	8.56074e-06	0.25392	1.1066	-0.537382	0.238285	-0.000364718	-0.0325792	1.8668	0	0	0	-0.0707723	2.00813e-08	0	0	0	0.789433	0	5.47714e-11	0	V40E	V-40	E	0.929295
563	2mxu_4_stack_Repair_564.pdb	3.27266	0.169981	-1.04107	1.20712	-9.42836e-08	-1.28687	2.129	-0.000364718	0.444261	1.76515	0	0	0	-0.114543	2.00813e-08	0	0	0	1.28728e-08	0	5.47714e-11	0	V40S	V-40	S	0.818165
564	2mxu_4_stack_Repair_565.pdb	1.06794	0.0622026	8.56074e-06	0.483711	-9.42836e-08	-0.351298	0.875363	-0.000364718	-0.205929	0.250773	0	0	0	-0.0465264	2.00813e-08	0	0	0	1.28728e-08	0	5.47714e-11	0	V40T	V-40	T	0.266985
565	2mxu_4_stack_Repair_566.pdb	2.26522	0.108632	0	0.222846	2.22045e-16	-0.8708	0.498686	4.44089e-15	0.309047	2.08561	0	0	0	-0.0888085	0	0	0	0	0	0	0	0	V40C	V-40	C	0.566305
566	2mxu_4_stack_Repair_567.pdb	1.99469	0.00377046	-2.526	-0.107901	2.22045e-16	0.693066	0.418149	-1.06581e-14	1.45248	2.17712	0	0	0	-0.115994	0	0	0	0	0	0	0	0	V40N	V-40	N	0.498673
567	2mxu_4_stack_Repair_568.pdb	1.2435	0.0402599	-0.591329	0.00502931	-9.42836e-08	-0.586893	-0.218838	-0.000364718	0.975685	1.72883	0	0	0	-0.108879	2.00813e-08	0	0	0	1.28727e-08	0	5.47714e-11	0	V40Q	V-40	Q	0.310875
568	2mxu_4_stack_Repair_569.pdb	1.55671	-0.752206	-1.78998	-1.46727	-0.334481	2.74454	-1.27415	0.045075	1.97446	2.11598	0	0	0	0.0500475	0	0	0	0	-0.157053	0	0.401744	0	V40H	V-40	H	0.389178
569	2mxu_4_stack_Repair_570.pdb	10.1634	3.5162	0	-0.147301	2.22045e-16	-1.26611	-0.924423	2.30019	0.197168	6.56214	0	0	0	-0.0744415	0	0	0	0	0	0	0	0	V40P	V-40	P	2.54085
570	2mxu_4_stack_Repair_571.pdb	13.7972	0.683377	-0.100811	8.50806	-0.19805	-7.90427	14.7902	-0.669135	-4.4982	3.44162	0	0	0	-0.276667	-0.0610282	0	0	0	0.0211306	0	-5.46687e-11	0	I41G	I-41	G	3.4493
571	2mxu_4_stack_Repair_572.pdb	10.9134	0.934625	0.246366	5.95247	0.457694	-5.93715	10.5053	0.893122	-4.58073	2.07175	0	0	0	0.257388	-0.0457829	0	0	0	0.11259	0	-5.46687e-11	0	I41A	I-41	A	2.72835
572	2mxu_4_stack_Repair_573.pdb	3.7473	0.0656153	-0.297735	1.85212	-0.353441	-0.179995	3.93549	0.152582	-1.30552	-0.148061	0	0	0	0.0539235	-0.00950738	0	0	0	-0.0276664	0	-5.46687e-11	0	I41V	I-41	V	0.936825
573	2mxu_4_stack_Repair_574.pdb	-0.3569	-0.134055	0.0874746	-0.11283	-0.164812	-1.01311	-0.373681	0.173243	-0.00481536	1.0294	0	0	0	0.205492	0.0122508	0	0	0	-0.0492158	0	5.46687e-11	0	I41L	I-41	L	-0.089225
574	2mxu_4_stack_Repair_575.pdb	-0.795213	-0.0713998	0.260741	-1.24775	0.0569977	-1.38964	-1.33248	0.227253	0.880867	1.77556	0	0	0	0.0312128	0.00811862	0	0	0	0.0134274	0	-5.46687e-11	0	I41M	I-41	M	-0.198803
575	2mxu_4_stack_Repair_576.pdb	2.27929	-0.0525209	0.232298	-1.43624	0.427358	-0.15838	-0.975641	3.69462	-0.822027	0.564508	0	0	0	0.743989	-0.000106704	0	0	0	0.0613235	0	-5.46687e-11	0	I41F	I-41	F	0.569823
576	2mxu_4_stack_Repair_577.pdb	4.58525	1.12229	1.21135	0.728983	1.89546	-4.08726	2.81934	3.22486	-3.14493	0.378473	0	0	0	0.203326	0.00906975	0	0	0	0.233344	0	-5.46687e-11	0	I41Y	I-41	Y	1.14631
577	2mxu_4_stack_Repair_578.pdb	17.6085	0.119457	0.273325	-2.92207	0.397028	5.1614	-2.33294	15.2585	-0.531288	1.75389	0	0	0	0.416925	0.0124675	0	0	0	0.0143045	0	-5.46687e-11	0	I41W	I-41	W	4.40212
578	2mxu_4_stack_Repair_579.pdb	10.131	-0.148733	-0.274689	0.36258	0.76675	4.31394	2.7086	0.582289	0.680818	0.738682	0	0	0	0.142455	-0.00538324	0	0	0	0.258252	0	-5.46687e-11	0	I41K	I-41	K	2.53275
579	2mxu_4_stack_Repair_580.pdb	12.2309	0.409151	0.439608	-0.0897861	1.70922	2.74905	4.76524	0.134924	-0.251724	1.23175	0	0	0	0.677224	-0.0133698	0	0	0	0.456251	0	-5.46687e-11	0	I41R	I-41	R	3.05773
580	2mxu_4_stack_Repair_581.pdb	17.0713	0.43423	-0.177322	5.66419	3.43533	-2.01033	11.468	-0.207049	-3.83662	0.918459	0	0	0	0.0312919	-0.0313379	0	0	0	1.35107	0	-5.46687e-11	0	I41D	I-41	D	4.26783
581	2mxu_4_stack_Repair_582.pdb	15.9507	-0.23279	-0.744446	2.79031	2.03449	2.17385	7.00247	0.0878454	-0.489328	2.19334	0	0	0	0.133708	-0.0161239	0	0	0	1.00124	0	-5.46687e-11	0	I41E	I-41	E	3.98767
582	2mxu_4_stack_Repair_583.pdb	13.2239	1.12582	0.343202	6.3519	0.610382	-5.23872	12.3177	0.065454	-3.91826	1.54596	0	0	0	-0.0796505	-0.0410144	0	0	0	0.10007	0	-5.46687e-11	0	I41S	I-41	S	3.30598
583	2mxu_4_stack_Repair_584.pdb	8.96548	0.884824	-2.27194	4.26073	0.266767	-1.60052	9.05937	0.0273696	-2.10658	-0.116177	0	0	0	0.417625	-0.0246518	0	0	0	0.144009	0	-5.46687e-11	0	I41T	I-41	T	2.24137
584	2mxu_4_stack_Repair_585.pdb	9.07643	0.601989	0.1026	4.67653	0.0162865	-4.98391	9.21797	0.0742342	-2.28117	1.57908	0	0	0	-0.00623193	-0.0213188	0	0	0	0.0790573	0	-5.46687e-11	0	I41C	I-41	C	2.26911
585	2mxu_4_stack_Repair_586.pdb	8.20565	0.954492	-5.00429	3.16917	0.544275	-0.330191	8.57826	0.10319	-1.28142	1.40348	0	0	0	-0.00972357	-0.0273571	0	0	0	0.0784219	0	-5.46687e-11	0	I41N	I-41	N	2.05141
586	2mxu_4_stack_Repair_587.pdb	9.27496	-0.360712	-1.25058	1.87003	0.0328533	0.0693623	6.03249	0.378195	0.20517	1.73581	0	0	0	0.486316	-0.00509579	0	0	0	0.0760151	0	-5.46687e-11	0	I41Q	I-41	Q	2.31874
587	2mxu_4_stack_Repair_588.pdb	8.49482	0.211888	-0.114763	2.19152	0.93058	-1.06708	6.33265	0.374403	-2.37839	1.66349	0	0	0	-0.208361	-0.00458449	0	0	0	0.181792	0	0.377085	0	I41H	I-41	H	2.12371
588	2mxu_4_stack_Repair_589.pdb	18.1218	4.4769	0.253266	3.81912	-0.142077	-4.57819	6.33425	4.68135	-2.74171	6.02073	0	0	0	0.0107103	-0.0318267	0	0	0	-0.0125419	0	-5.37261e-11	0	I41P	I-41	P	4.53045
589	2mxu_4_stack_Repair_590.pdb	-0.82107	0.0210853	-0.06511	0.773644	-0.0490898	-2.33939	0.974159	0.000306799	0.0220519	-0.171439	0	0	0	-0.00341277	-1.87024e-08	0	0	0	0.0161218	0	-5.37261e-11	0	A42G	A-42	G	-0.205267
590	2mxu_4_stack_Repair_591.pdb	1.43552	-0.155055	0	-1.3588	0.163326	3.47226	-1.72623	0.00128374	0.84264	-0.00319013	0	0	0	0.199285	0	0	0	0	-2.57572e-14	0	0	0	A42V	A-42	V	0.35888
591	2mxu_4_stack_Repair_592.pdb	-2.91332	-0.818185	-0.441737	-3.75362	-0.384312	4.64868	-6.41389	0.0801138	3.48216	0.686059	0	0	0	0.0377106	-1.55096e-08	0	0	0	-0.0363028	0	-5.37261e-11	0	A42L	A-42	L	-0.72833
592	2mxu_4_stack_Repair_593.pdb	-6.57567	-0.397935	-8.71027e-06	-4.6514	0.0548571	2.70447	-8.1242	0.201885	3.49416	0.246303	0	0	0	-0.103805	-1.55096e-08	0	0	0	1.11975e-09	0	-5.37261e-11	0	A42M	A-42	M	-1.64392
593	2mxu_4_stack_Repair_594.pdb	-1.09086	0.315964	0.692949	-3.07843	1.55784	3.05857	-5.63536	0.106292	1.31177	0.240511	0	0	0	0.257213	-1.55095e-08	0	0	0	0.0818145	0	-5.37261e-11	0	A42I	A-42	I	-0.272715
594	2mxu_4_stack_Repair_595.pdb	-5.7759	-0.869801	-0.443236	-4.76894	-1.53111	4.34477	-7.41373	0.247473	4.52217	0.383146	0	0	0	-0.177276	-1.55095e-08	0	0	0	-0.0693638	0	-5.37261e-11	0	A42F	A-42	F	-1.44398
595	2mxu_4_stack_Repair_596.pdb	-4.76412	-0.327603	0	-4.19062	-0.992881	3.2052	-6.50716	0.0916709	3.81289	0.128867	0	0	0	0.0155076	0	0	0	0	1.23457e-13	0	0	0	A42Y	A-42	Y	-1.19103
596	2mxu_4_stack_Repair_597.pdb	-2.1091	-0.61462	-0.417768	-4.1883	-0.465698	5.01182	-5.68176	0.0532497	4.04136	0.4138	0	0	0	-0.199403	-1.55095e-08	0	0	0	-0.0617854	0	-5.37261e-11	0	A42W	A-42	W	-0.527275
597	2mxu_4_stack_Repair_598.pdb	-1.7635	-1.05248	-0.830596	-2.72192	-0.0614301	3.45408	-4.15814	0.0134851	3.37578	0.277467	0	0	0	0.024308	0	0	0	0	-0.084057	0	0	0	A42K	A-42	K	-0.440875
598	2mxu_4_stack_Repair_599.pdb	-1.45697	-1.00019	-0.879	-2.48364	0.0623222	2.88733	-3.3984	4.45981e-05	2.77732	0.277433	0	0	0	0.295945	0	0	0	0	0.00386272	0	0	0	A42R	A-42	R	-0.364243
599	2mxu_4_stack_Repair_600.pdb	5.4363	-0.0511466	0	-0.454808	1.86116	2.14163	-0.374987	-0.000115704	0.562761	0.203041	0	0	0	0.00571344	0	0	0	0	1.54305	0	0	0	A42D	A-42	D	1.35908
600	2mxu_4_stack_Repair_601.pdb	2.19141	-1.46629	-1.15335	-3.08822	-0.333012	6.62076	-4.0915	0.0100088	3.93197	0.775448	0	0	0	-0.0718003	-1.87024e-08	0	0	0	1.05739	0	-5.37261e-11	0	A42E	A-42	E	0.547852
601	2mxu_4_stack_Repair_602.pdb	1.18678	-0.00404775	-1.77636e-15	-0.166626	0.051806	0.57708	0.338214	-0.000155868	0.450404	-0.0608726	0	0	0	0.000977696	0	0	0	0	8.21565e-14	0	0	0	A42S	A-42	S	0.296695
602	2mxu_4_stack_Repair_603.pdb	1.83296	-0.556523	-1.06706	-1.14429	-0.390709	3.90248	-0.707683	0.0710633	1.88725	-0.0344919	0	0	0	-0.0650684	-1.55095e-08	0	0	0	-0.0620053	0	-5.37261e-11	0	A42T	A-42	T	0.45824
603	2mxu_4_stack_Repair_604.pdb	-0.566386	-0.12353	-8.44852e-06	-1.6256	0.0540775	1.18889	-2.12398	0.000399704	1.62972	0.332624	0	0	0	0.101021	-1.55095e-08	0	0	0	1.2793e-07	0	-5.37261e-11	0	A42C	A-42	C	-0.141596
604	2mxu_4_stack_Repair_605.pdb	0.994961	-0.131867	-1.263	-1.55296	0.0837486	3.37614	-1.49933	0.00328327	1.98959	-0.0135708	0	0	0	0.0029251	0	0	0	0	-8.15348e-13	0	0	0	A42N	A-42	N	0.24874
605	2mxu_4_stack_Repair_606.pdb	-1.03809	-1.36644	-1.73733	-2.5885	-0.371516	3.7088	-3.4335	0.0376582	3.94741	0.832538	0	0	0	-0.0394131	-1.55095e-08	0	0	0	-0.0278077	0	-5.37261e-11	0	A42Q	A-42	Q	-0.259522
606	2mxu_4_stack_Repair_607.pdb	-0.305219	-1.10194	-0.879	-3.00656	-0.00310431	4.65201	-3.56788	0.0435179	2.85824	0.320316	0	0	0	0.0153917	0	0	0	0	-0.10337	0	0.467166	0	A42H	A-42	H	-0.0763048
607	2mxu_4_stack_Repair_608.pdb	4.72836	3.41751	0	-2.10535	0.0279265	0.96182	-4.05698	6.49188	1.25756	-1.27435	0	0	0	0.00834275	0	0	0	0	-8.88178e-16	0	0	0	A42P	A-42	P	1.18209

## Sheet: 2NAO
	Pdb	total energy	Backbone Hbond	Sidechain Hbond	Van der Waals	Electrostatics	Solvation Polar	Solvation Hydrophobic	Van der Waals clashes	entropy sidechain	entropy mainchain	sloop_entropy	mloop_entropy	cis_bond	torsional clash	backbone clash	helix dipole	water bridge	disulfide	electrostatic kon	partial covalent bonds	energy Ionisation	Entropy Complex	mutation	mutated_pos	new_aa	ddG_per_monomer
0	2nao_3_stack_Repair_1.pdb	-1.16914	0	0	0.488733	-0.782361	-1.25305	0.524387	0	0.225867	-0.225927	0	0	0	-1.9695e-07	-0.0168086	0	0	0	-0.146783	0	0	0	D1G	D-1	G	-0.389713
1	2nao_3_stack_Repair_2.pdb	-0.917679	7.10543e-15	0	0.0534528	-0.526887	-0.514886	-0.0166141	0	0.171329	0.0793498	0	0	0	0	0.0205634	0	0	0	-0.163424	0	0	0	D1A	D-1	A	-0.305893
2	2nao_3_stack_Repair_3.pdb	-0.922461	0.00202779	0.694462	-0.879379	0.181711	0.640678	-1.3539	-0.00151545	-0.552676	0.234756	0	0	0	0.00792519	0.129997	0	0	0	0.103449	0	2.86438e-13	0	D1V	D-1	V	-0.307487
3	2nao_3_stack_Repair_4.pdb	-2.62996	-0.00892997	1.03752e-07	-2.70987	-0.426681	2.83389	-4.62206	0.0517844	2.17284	0.0722813	0	0	0	0.0686449	0.17054	0	0	0	-0.0618555	0	2.86438e-13	0	D1L	D-1	L	-0.876653
4	2nao_3_stack_Repair_5.pdb	-3.14284	-0.0681105	1.77636e-15	-3.74672	-0.744746	3.57108	-5.71166	0.0134344	3.05277	0.621732	0	0	0	0.0232919	0.18078	0	0	0	-0.153917	0	0	0	D1M	D-1	M	-1.04761
5	2nao_3_stack_Repair_6.pdb	-1.85723	0	0	-1.81467	-0.75473	2.10949	-3.07429	0.00739339	1.44289	0.273765	0	0	0	0.129535	0.0918409	0	0	0	-0.176619	0	0	0	D1I	D-1	I	-0.619077
6	2nao_3_stack_Repair_7.pdb	-2.64585	0.0396497	-1.22569e-13	-2.84029	-0.0546511	2.16724	-4.46836	0.0127231	2.22619	0.244774	0	0	0	0.0224523	0.164302	0	0	0	0.00442704	0	3.5616e-13	0	D1F	D-1	F	-0.88195
7	2nao_3_stack_Repair_8.pdb	-2.18094	0.033671	-2.66863	-3.24861	-1.54525	4.36002	-4.07859	0.335765	4.50307	0.462039	0	0	0	-0.0772988	0.247891	0	0	0	-0.257117	0	2.72893e-13	0	D1Y	D-1	Y	-0.72698
8	2nao_3_stack_Repair_9.pdb	-2.43588	0.0686446	-0.765449	-2.4151	-0.951548	2.32163	-3.49949	0.0349219	2.65044	0.0923056	0	0	0	0.0949322	0.0964479	0	0	0	-0.0671618	0	2.76223e-13	0	D1W	D-1	W	-0.81196
9	2nao_3_stack_Repair_10.pdb	-1.55453	0.043343	-0.201592	-1.34656	-0.860446	1.09954	-2.34381	-0.0111108	1.8781	0.22948	0	0	0	0.0563424	0.0850908	0	0	0	-0.0978198	0	2.76223e-13	0	D1K	D-1	K	-0.518177
10	2nao_3_stack_Repair_11.pdb	-1.12823	0.0656654	-1.51779	-1.40146	-1.51495	1.60075	-1.66662	0.0065009	2.96957	-0.0668951	0	0	0	0.213748	0.139206	0	0	0	0.183256	0	2.01328e-12	0	D1R	D-1	R	-0.376077
11	2nao_3_stack_Repair_12.pdb	-0.188071	4.5529e-09	-4.04087e-08	-0.393706	-0.298279	0.670445	-0.557742	-2.52882e-11	0.256758	0.222338	0	0	0	-0.000581898	-2.22346e-09	0	0	0	-0.0873021	0	-2.0135e-12	0	D1E	D-1	E	-0.0626903
12	2nao_3_stack_Repair_13.pdb	-0.83429	7.10543e-15	0	0.176594	-0.381654	-0.73015	0.159547	0	0.134751	-0.117997	0	0	0	0	0	0	0	0	-0.0753801	0	0	0	D1S	D-1	S	-0.278097
13	2nao_3_stack_Repair_14.pdb	-1.10773	-0.000294802	8.68021e-07	-0.755014	-0.782419	0.667678	-1.19598	2.66738e-11	0.755767	0.400581	0	0	0	0.0160722	0.0937321	0	0	0	-0.214123	0	2.16538e-12	0	D1T	D-1	T	-0.369243
14	2nao_3_stack_Repair_15.pdb	-1.16489	0.0410069	8.68021e-07	-0.337043	-0.479341	-0.275663	-0.491268	2.67448e-11	0.319815	0.214733	0	0	0	0.000392117	0.0780839	0	0	0	-0.157528	0	2.16538e-12	0	D1C	D-1	C	-0.388297
15	2nao_3_stack_Repair_16.pdb	-0.523682	0.0428149	-0.472983	0.0666277	-0.461393	-0.148984	-0.00498578	2.66951e-11	0.455683	0.119366	0	0	0	0.00567755	0.00404087	0	0	0	-0.125504	0	2.16538e-12	0	D1N	D-1	N	-0.174561
16	2nao_3_stack_Repair_17.pdb	-1.24038	0.04546	-2.3152	-0.926777	-0.603824	0.687076	-1.36601	1.01692e-05	3.05337	0.257125	0	0	0	0.0972125	0.0617777	0	0	0	-0.168818	0	2.25597e-12	0	D1Q	D-1	Q	-0.41346
17	2nao_3_stack_Repair_18.pdb	-0.267027	0.027474	0.129092	-0.336979	-0.154986	0.709074	-0.419539	0.00212519	-0.0930227	-0.223026	0	0	0	0.00663924	0.013797	0	0	0	-0.0602256	0	0.146347	0	D1H	D-1	H	-0.089009
18	2nao_3_stack_Repair_19.pdb	0.198749	7.10543e-15	0	-0.128929	-0.448491	0.778799	-0.0253641	0.00126687	0.214705	-0.119671	0	0	0	-0.00100227	-0.00224008	0	0	0	-0.0725638	0	0	0	D1P	D-1	P	0.0662497
19	2nao_3_stack_Repair_20.pdb	1.19191	-0.0302726	8.40929e-09	0.649801	-0.329225	-0.877437	1.02686	0.149159	0.275096	0.361212	0	0	0	-0.000995095	-0.0937518	0	0	0	-0.0614307	0	0.0291407	0	A2G	A-2	G	0.397303
20	2nao_3_stack_Repair_21.pdb	-0.0361037	0.00363702	8.40935e-09	-0.945107	-0.0412494	1.04412	-1.50117	0.369677	0.906346	-0.584724	0	0	0	0.738176	0.0546819	0	0	0	6.71694e-08	0	-0.0258018	0	A2V	A-2	V	-0.0120346
21	2nao_3_stack_Repair_22.pdb	-2.5621	-0.00579808	8.40933e-09	-1.99038	0.0355998	1.30409	-3.46753	0.123506	1.52547	-0.103601	0	0	0	-0.00501237	0.127562	0	0	0	6.71694e-08	0	0.0215503	0	A2L	A-2	L	-0.854033
22	2nao_3_stack_Repair_23.pdb	-1.49194	0.00833647	8.40931e-09	-2.39089	-0.0167998	1.20363	-4.05546	0.101487	1.97667	1.6897	0	0	0	0.00185311	0.110522	0	0	0	6.71694e-08	0	-0.0104719	0	A2M	A-2	M	-0.497313
23	2nao_3_stack_Repair_24.pdb	0.0644202	0.0171279	8.4093e-09	-1.75619	-0.0719897	1.55041	-3.04435	2.10487	1.64816	-0.841821	0	0	0	0.485276	0.0308466	0	0	0	6.71694e-08	0	-0.0270822	0	A2I	A-2	I	0.0214734
24	2nao_3_stack_Repair_25.pdb	-2.77911	0.00326129	8.40928e-09	-2.82167	0.400391	1.87455	-4.35201	0.081652	2.04107	0.00773554	0	0	0	-0.0056383	0.0904298	0	0	0	6.71694e-08	0	-0.00845667	0	A2F	A-2	F	-0.92637
25	2nao_3_stack_Repair_26.pdb	-2.07135	0	0	-2.04831	0.281943	1.02608	-3.22526	0.1104	1.76697	-0.000473604	0	0	0	0.0173082	0.0327224	0	0	0	0	0	0	0	A2Y	A-2	Y	-0.69045
26	2nao_3_stack_Repair_27.pdb	-2.87834	0.0105161	8.4109e-09	-3.35824	-0.0186131	2.27289	-5.06946	0.24351	2.37444	0.648313	0	0	0	0.000918142	0.0833242	0	0	0	6.71687e-08	0	0.0173863	0	A2W	A-2	W	-0.959447
27	2nao_3_stack_Repair_28.pdb	-1.62292	-1.37135e-12	7.10543e-15	-1.36122	0.297143	0.515172	-2.39129	0.225548	1.48308	-0.543032	0	0	0	6.39721e-05	0.0623117	0	0	0	0.151616	0	0	0	A2K	A-2	K	-0.540973
28	2nao_3_stack_Repair_29.pdb	-0.193279	-4.47642e-13	2.4869e-14	-1.35834	0.616856	0.631736	-1.98264	0.0810339	1.29329	-0.0369033	0	0	0	0.200707	0.0605888	0	0	0	0.36098	0	0	0	A2R	A-2	R	-0.0644263
29	2nao_3_stack_Repair_30.pdb	-0.910201	0.0106551	3.55271e-15	-0.533938	-0.366331	1.44641	-0.457095	0.0267441	0.536174	-2.22863	0	0	0	0.277365	0.0418919	0	0	0	0.378438	0	0	0	A2D	A-2	D	-0.3034
30	2nao_3_stack_Repair_31.pdb	-0.388202	4.26326e-14	1.42109e-14	-0.920804	-0.46136	1.08982	-1.28639	0.0594214	0.988046	-0.211245	0	0	0	0.0454414	0.060027	0	0	0	0.308875	0	0	0	A2E	A-2	E	-0.129401
31	2nao_3_stack_Repair_32.pdb	1.67348	-0.147544	-0.196181	-0.151211	-7.54952e-14	0.962363	0.639508	-0.0605937	0.640998	-0.0808613	0	0	0	0.0670054	0.00818735	0	0	0	0	0	0	0	A2S	A-2	S	0.557827
32	2nao_3_stack_Repair_33.pdb	3.11466	-1.39853	-1.42517	-0.811157	-0.0239404	2.39396	-0.146333	1.6087	1.09881	-0.558161	0	0	0	2.36248	0.111774	0	0	0	6.90115e-08	0	0.0140071	0	A2T	A-2	T	1.03822
33	2nao_3_stack_Repair_34.pdb	0.923278	-7.10543e-15	0	-0.608008	-8.81517e-14	0.372256	-0.646398	0.0525066	0.994113	0.758755	0	0	0	5.3743e-05	0.033265	0	0	0	0	0	0	0	A2C	A-2	C	0.307759
34	2nao_3_stack_Repair_35.pdb	-0.829956	-0.438866	-0.476366	-0.935065	-2.70672e-13	1.95727	-0.730116	0.0600917	1.16419	-1.47013	0	0	0	0.0390361	0.0991314	0	0	0	0	0	0	0	A2N	A-2	N	-0.276652
35	2nao_3_stack_Repair_36.pdb	-0.0300927	-7.10543e-15	-0.405467	-1.57977	-7.3519e-13	1.49494	-2.0176	0.111372	1.87175	0.332575	0	0	0	0.162114	0.0838594	0	0	0	0	0	0	0	A2Q	A-2	Q	-0.0100309
36	2nao_3_stack_Repair_37.pdb	-0.16574	-0.478664	-0.516164	-2.00654	8.65974e-14	3.20214	-2.14478	0.0362966	1.94976	-0.449531	0	0	0	0.0188005	0.0759266	0	0	0	-7.54952e-15	0	0.222945	0	A2H	A-2	H	-0.0552467
37	2nao_3_stack_Repair_38.pdb	7.04574	2.50017	8.41393e-09	-0.699939	-0.157861	1.06294	-1.14591	1.5134	0.63933	3.31603	0	0	0	0.0726163	0.0666643	0	0	0	-0.0333941	0	-0.021644	0	A2P	A-2	P	2.34858
38	2nao_3_stack_Repair_39.pdb	0.148946	0.187804	0.556443	1.44957	0.060345	-1.96951	1.72926	-0.00910419	-2.06524	0.45801	0	0	0	0.0304831	-0.242854	0	0	0	-0.27911	0	7.00684e-09	0	E3G	E-3	G	0.0496487
39	2nao_3_stack_Repair_40.pdb	-0.312628	-0.00152303	0.165499	0.577179	0.0655109	-0.857755	0.767799	1.96383e-08	-1.27896	0.45167	0	0	0	0.00879014	-0.0749486	0	0	0	-0.210843	0	7.00684e-09	0	E3A	E-3	A	-0.104209
40	2nao_3_stack_Repair_41.pdb	-1.04424	-0.0226488	7.16938e-12	-0.476027	0.353215	0.482708	-0.732164	0.000223727	-0.401352	-0.204799	0	0	0	0.125508	0.168271	0	0	0	-0.1689	0	7.00685e-09	0	E3V	E-3	V	-0.34808
41	2nao_3_stack_Repair_42.pdb	-3.68691	-0.0485656	0.178771	-2.28178	0.49569	1.53121	-4.05531	-0.00190295	0.659215	0.0257848	0	0	0	-0.138276	0.246293	0	0	0	-0.0517377	0	7.00863e-09	0	E3L	E-3	L	-1.22897
42	2nao_3_stack_Repair_43.pdb	-3.59479	-0.0655579	6.85496e-12	-3.23977	0.583975	1.98224	-5.16061	0.0119179	1.55297	0.721879	0	0	0	0.0566027	0.272955	0	0	0	-0.0384428	0	7.00935e-09	0	E3M	E-3	M	-1.19826
43	2nao_3_stack_Repair_44.pdb	-3.62721	-0.0520764	6.942e-12	-2.44089	0.760285	1.97232	-4.24077	-0.00204056	0.574911	-0.167705	0	0	0	-0.0171365	0.288969	0	0	0	-0.0141051	0	7.01083e-09	0	E3I	E-3	I	-1.20907
44	2nao_3_stack_Repair_45.pdb	-3.44273	0.0684382	-0.975114	-2.72944	-0.571146	2.09957	-4.02332	0.119861	2.33507	0.334461	0	0	0	0.0753322	0.271848	0	0	0	-0.176452	0	7.01173e-09	0	E3F	E-3	F	-1.14758
45	2nao_3_stack_Repair_46.pdb	-2.18481	0.0464243	0.115019	-1.31552	0.425388	0.439291	-2.22044	-0.0027894	0.112654	0.327249	0	0	0	-0.0351742	0.108083	0	0	0	-0.0769139	0	0	0	E3Y	E-3	Y	-0.72827
46	2nao_3_stack_Repair_47.pdb	-2.83328	0.0241387	-2.97191	-3.70718	0.53338	3.75038	-4.81676	0.0848315	2.41236	1.04188	0	0	0	0.938217	0.257876	0	0	0	-0.122613	0	7.01389e-09	0	E3W	E-3	W	-0.944427
47	2nao_3_stack_Repair_48.pdb	-1.57881	0.0343405	-0.398622	-0.87572	-0.363938	1.3801	-1.2272	0.0169505	0.45915	-0.491206	0	0	0	-0.0503459	0.145741	0	0	0	-0.0623106	0	7.01477e-09	0	E3K	E-3	K	-0.52627
48	2nao_3_stack_Repair_49.pdb	-0.213348	0.0656233	-0.601129	-0.273195	0.096134	0.661338	-0.187749	0.000586076	-0.397291	0.00563153	0	0	0	0.18778	0.0253709	0	0	0	0.228924	0	7.01589e-09	0	E3R	E-3	R	-0.071116
49	2nao_3_stack_Repair_50.pdb	-0.375173	0.0134466	-0.196385	0.356463	0.0231581	0.504365	0.803157	1.09809e-05	0.00423623	-1.95959	0	0	0	0.0486932	-0.0185795	0	0	0	0.0272699	0	0	0	E3D	E-3	D	-0.125058
50	2nao_3_stack_Repair_51.pdb	0.0517251	0.0763278	-1.53548	0.573519	0.310964	-0.361673	1.31386	0.00012302	-0.144986	-0.0568163	0	0	0	0.103864	-0.0441349	0	0	0	-0.227976	0	7.01643e-09	0	E3S	E-3	S	0.0172417
51	2nao_3_stack_Repair_52.pdb	-1.33971	0.00052226	-1.72991	-0.551999	0.309564	1.23712	-0.414157	-0.00157532	0.159094	-0.35859	0	0	0	0.117041	0.20648	0	0	0	-0.106823	0	7.01746e-09	0	E3T	E-3	T	-0.44657
52	2nao_3_stack_Repair_53.pdb	-0.684488	0.00474056	-0.439851	-0.241019	0.35172	-0.0165556	0.0337464	-0.000190976	-0.107617	-0.0668826	0	0	0	-0.083681	0.0521805	0	0	0	-0.118897	0	7.01928e-09	0	E3C	E-3	C	-0.228163
53	2nao_3_stack_Repair_54.pdb	-2.21412	0.0139282	-4.95766	-0.883241	0.224759	3.02802	-0.112129	-0.000247523	1.68439	-1.00342	0	0	0	-0.0292423	0.104445	0	0	0	-0.179284	0	7.01873e-09	0	E3N	E-3	N	-0.73804
54	2nao_3_stack_Repair_55.pdb	-1.26228	0.0464884	-5.49631	-1.1692	0.60085	2.54168	-0.860337	-0.00212774	2.91778	0.107162	0	0	0	0.147357	0.21797	0	0	0	-0.0956216	0	7.01981e-09	0	E3Q	E-3	Q	-0.42076
55	2nao_3_stack_Repair_56.pdb	-1.23672	-0.0274179	-3.64889	-1.5273	0.751724	2.48542	-1.19936	-0.00813311	2.48217	-0.538797	0	0	0	-0.127036	0.163294	0	0	0	-0.0336219	0	0.154508	0	E3H	E-3	H	-0.41224
56	2nao_3_stack_Repair_57.pdb	5.54135	0.872788	3.01803e-12	-0.280138	0.285884	-0.932976	-1.0428	4.77358	-0.850762	3.02432	0	0	0	-0.0572864	-0.956266	0	0	0	-0.251255	0	7.02196e-09	0	E3P	E-3	P	1.84712
57	2nao_3_stack_Repair_58.pdb	4.63383	0.155007	-1.17483e-06	4.37119	-0.141422	-3.86898	6.41945	-0.0374604	-2.06351	-0.133527	0	0	0	-0.0195993	-0.520929	0	0	0	-3.93821e-07	0	-0.0473147	0	F4G	F-4	G	1.54461
58	2nao_3_stack_Repair_59.pdb	3.7825	0.149803	0	3.28466	-0.192684	-2.25507	4.9314	-0.0330581	-2.00915	-0.0398875	0	0	0	-0.00412746	-0.337925	0	0	0	0	0	-0.0493756	0	F4A	F-4	A	1.26083
59	2nao_3_stack_Repair_60.pdb	1.90939	-1.31374	-0.416564	1.46144	-0.298674	0.18547	2.46828	0.0315536	-0.641079	-0.737155	0	0	0	0.820823	-0.13235	0	0	0	0.0177982	0	0.331239	0	F4V	F-4	V	0.636463
60	2nao_3_stack_Repair_61.pdb	-0.016568	-0.0340895	0	0.521176	-0.25638	0.257138	0.385265	-0.021424	-0.106704	-0.910644	0	0	0	0.0722738	0.0514462	0	0	0	4.44089e-16	0	0.0768209	0	F4L	F-4	L	-0.00552267
61	2nao_3_stack_Repair_62.pdb	0.678575	-0.00373347	-0.0087967	-0.612838	-0.29864	0.981204	-0.800502	0.0254874	0.638449	0.5872	0	0	0	0.00649335	0.0721071	0	0	0	-3.93822e-07	0	0.164252	0	F4M	F-4	M	0.226192
62	2nao_3_stack_Repair_63.pdb	0.116328	-0.526239	0.422779	0.10728	-0.23951	0.976099	0.0757889	-0.000335125	-0.136564	-1.36907	0	0	0	0.669918	0.0173588	0	0	0	-0.00086164	0	0.137041	0	F4I	F-4	I	0.038776
63	2nao_3_stack_Repair_64.pdb	0.600225	0.00154066	1.17487e-06	0.218761	-0.017828	-0.0671752	0.411263	0.079774	0.0817751	-0.109936	0	0	0	-0.00297391	-0.0056712	0	0	0	3.93823e-07	0	0.00502288	0	F4Y	F-4	Y	0.200075
64	2nao_3_stack_Repair_65.pdb	8.25849	-0.0372314	-6.14619e-13	-1.47783	-0.321335	2.43939	-1.58285	8.00006	0.505882	0.445338	0	0	0	0.0718307	0.0788035	0	0	0	2.22045e-16	0	0.215231	0	F4W	F-4	W	2.75283
65	2nao_3_stack_Repair_66.pdb	2.12638	0.13939	1.11478e-06	1.85645	-0.0117857	-1.10467	2.64854	-0.0343356	-0.62835	-0.920833	0	0	0	-0.00620742	-0.172707	0	0	0	0.170473	0	0.0177106	0	F4K	F-4	K	0.708793
66	2nao_3_stack_Repair_67.pdb	3.10868	0.140167	-1.47365	1.61081	0.0297287	-0.440999	2.95847	-0.031371	0.28466	-0.462039	0	0	0	0.246815	-0.202491	0	0	0	0.263123	0	-0.0170359	0	F4R	F-4	R	1.03623
67	2nao_3_stack_Repair_68.pdb	3.99138	0.0107352	-0.0992917	2.08668	-1.12278	1.26933	4.03642	0.124397	-0.854581	-2.05316	0	0	0	0.00668408	-0.223909	0	0	0	0.468886	0	0.118053	0	F4D	F-4	D	1.33046
68	2nao_3_stack_Repair_69.pdb	2.75018	-0.0512575	-1.61093	2.14191	-0.390035	-0.142653	3.6254	0.0329021	-0.0393233	-1.19863	0	0	0	0.0509411	-0.215216	0	0	0	0.0934574	0	0.238395	0	F4E	F-4	E	0.916727
69	2nao_3_stack_Repair_70.pdb	4.62893	0.155281	0	3.1876	-0.187094	-1.4895	5.66326	-0.0410889	-1.54899	-1.05693	0	0	0	-0.0039264	-0.318439	0	0	0	-2.22045e-16	0	-0.0496827	0	F4S	F-4	S	1.54298
70	2nao_3_stack_Repair_71.pdb	3.78416	-1.39899	-1.5132	2.21489	-0.221179	0.179137	4.3857	1.05006	-0.909972	-2.13114	0	0	0	2.12272	-0.0977995	0	0	0	2.22045e-16	0	0.00613815	0	F4T	F-4	T	1.26139
71	2nao_3_stack_Repair_72.pdb	2.66836	0.120758	-0.275685	2.51818	-0.221345	-1.6215	4.25316	-0.0120715	-0.961486	-1.14927	0	0	0	0.00254778	-0.198356	0	0	0	0	0	0.0150596	0	F4C	F-4	C	0.889453
72	2nao_3_stack_Repair_73.pdb	2.1263	-0.739234	-0.947225	1.95011	-0.180311	0.225072	3.93164	-0.0308424	-0.534807	-1.68767	0	0	0	0.186874	-0.0838728	0	0	0	0	0	-0.0473092	0	F4N	F-4	N	0.708767
73	2nao_3_stack_Repair_74.pdb	1.64366	-0.119445	-2.9001	1.93238	-0.262667	-0.582012	3.45136	-0.0577602	0.936954	-0.862698	0	0	0	0.0017158	-0.25027	0	0	0	0.00218628	0	0.103744	0	F4Q	F-4	Q	0.547887
74	2nao_3_stack_Repair_75.pdb	2.80692	-0.381788	-1.88508	0.641443	-0.221509	1.85763	2.24003	0.113535	0.505162	-0.400053	0	0	0	0.01782	0.0251822	0	0	0	0.00721338	0	0.312519	0	F4H	F-4	H	0.93564
75	2nao_3_stack_Repair_76.pdb	13.4316	2.65506	-8.11671e-11	2.4818	-0.311647	-2.30037	3.49266	5.90696	-1.45709	3.01398	0	0	0	0.0715223	-0.0384635	0	0	0	-0.0716825	0	-0.0496266	0	F4P	F-4	P	4.4772
76	2nao_3_stack_Repair_77.pdb	2.22539	0.118268	0.236535	2.12149	1.23675	-2.79685	2.82931	0.0362978	-2.24057	0.405493	0	0	0	0.0228701	-0.350624	0	0	0	0.243919	0	0.0118866	0	R5G	R-5	G	0.741797
77	2nao_3_stack_Repair_78.pdb	1.23347	0.0114777	0.256034	0.989003	1.29713	-1.05852	1.37215	-0.00926559	-2.1732	0.423489	0	0	0	-0.240462	-0.163326	0	0	0	0.365641	0	-5.72447e-09	0	R5A	R-5	A	0.411157
78	2nao_3_stack_Repair_79.pdb	0.939581	-0.0269276	-2.13163e-14	0.280207	1.99413	0.176934	0.269623	-0.000365877	-1.62893	-0.590613	0	0	0	-0.10921	0.102156	0	0	0	0.574741	0	-5.43787e-13	0	R5V	R-5	V	0.313194
79	2nao_3_stack_Repair_80.pdb	-0.568548	-0.143547	1.77636e-15	-0.9726	2.05927	0.959492	-2.22349	0.000876126	-0.384385	-0.215792	0	0	0	-0.236638	0.177437	0	0	0	0.588261	0	2.22045e-16	0	R5L	R-5	L	-0.189516
80	2nao_3_stack_Repair_81.pdb	-1.43088	-0.283901	0.268225	-3.0788	1.76872	2.77326	-4.77282	-0.00851201	0.792024	0.90878	0	0	0	-0.225034	0.386635	0	0	0	0.427172	0	-5.08741e-09	0	R5M	R-5	M	-0.47696
81	2nao_3_stack_Repair_82.pdb	-1.11253	-0.249916	0.0789258	-1.47785	1.31723	1.66228	-2.7299	0.0204881	0.196075	-0.361138	0	0	0	-0.0245921	0.165237	0	0	0	0.455875	0	-5.0864e-09	0	R5I	R-5	I	-0.370843
82	2nao_3_stack_Repair_83.pdb	-1.10736	-0.113468	-2.9911e-09	-1.77348	0.429237	2.04414	-2.67514	0.0285482	0.520829	0.0800768	0	0	0	-0.0613969	0.196321	0	0	0	0.41329	0	-5.08812e-09	0	R5F	R-5	F	-0.36912
83	2nao_3_stack_Repair_84.pdb	-1.94876	-0.0247759	-1.89411	-1.69747	0.882308	1.45443	-2.5491	0.303203	0.847936	0.202853	0	0	0	0.0487561	0.202907	0	0	0	0.477213	0	-5.09028e-09	0	R5Y	R-5	Y	-0.649587
84	2nao_3_stack_Repair_85.pdb	-1.64712	-0.084667	-3.29182	-2.56593	1.65536	3.14779	-3.28461	0.245806	1.95853	0.342212	0	0	0	-0.234467	0.184593	0	0	0	0.464672	0	-5.09055e-09	0	R5W	R-5	W	-0.54904
85	2nao_3_stack_Repair_86.pdb	-1.10502	0.0108934	0.130752	-0.40504	0.50501	0.202909	-0.812897	0.0184223	-0.138735	-0.539375	0	0	0	-0.159163	0.0673368	0	0	0	0.0822074	0	-5.09359e-09	0	R5K	R-5	K	-0.36834
86	2nao_3_stack_Repair_87.pdb	3.41151	0.139455	-2.99759e-09	0.960224	4.04291	-0.328205	1.50646	-0.00195268	-2.24871	-1.98967	0	0	0	-0.354273	-0.0920661	0	0	0	1.68527	0	-5.09819e-09	0	R5D	R-5	D	1.13717
87	2nao_3_stack_Repair_88.pdb	4.09389	0.150369	-2.99788e-09	0.791111	3.88729	-0.772083	1.02653	-0.000983566	-2.13763	-0.075141	0	0	0	-0.273338	-0.045693	0	0	0	1.49777	0	-5.09822e-09	0	R5E	R-5	E	1.36463
88	2nao_3_stack_Repair_89.pdb	2.2166	0.101207	-2.99797e-09	1.31145	1.48512	-1.21005	2.28539	-0.00279986	-1.75632	-0.178106	0	0	0	-0.239841	-0.136134	0	0	0	0.420541	0	-5.10067e-09	0	R5S	R-5	S	0.738867
89	2nao_3_stack_Repair_90.pdb	1.9324	-0.489671	-0.582144	0.428779	1.68356	0.970764	1.29411	0.00744087	-1.09338	-0.568539	0	0	0	-0.10256	-0.0140915	0	0	0	0.401784	0	-0.0177422	0	R5T	R-5	T	0.644133
90	2nao_3_stack_Repair_91.pdb	1.21156	0.00256424	0.331054	0.270491	2.12969	-0.882432	0.499441	-0.0052513	-1.58812	0.0850377	0	0	0	-0.241011	0.00873181	0	0	0	0.610098	0	-4.50529e-13	0	R5C	R-5	C	0.403853
91	2nao_3_stack_Repair_92.pdb	-0.356549	-0.0266069	-3.82427	-0.532885	1.43599	2.57719	0.451152	-0.00546096	0.287047	-0.966713	0	0	0	-0.1908	0.103906	0	0	0	0.398843	0	0.0399705	0	R5N	R-5	N	-0.11885
92	2nao_3_stack_Repair_93.pdb	1.00416	-0.386241	-2.02934	0.0818418	1.714	0.369961	0.252392	-0.000180131	1.03973	-0.276213	0	0	0	-0.279775	0.0171327	0	0	0	0.517969	0	-2.85771e-13	0	R5Q	R-5	Q	0.33472
93	2nao_3_stack_Repair_94.pdb	0.657322	-0.0111929	-1.89814	-0.424415	0.691881	2.32326	-0.0494526	0.0256368	0.171837	-0.616473	0	0	0	-0.19076	0.0356742	0	0	0	0.273152	0	0.361996	0	R5H	R-5	H	0.219107
94	2nao_3_stack_Repair_95.pdb	8.77882	0.876759	0.19999	-0.162672	1.55006	-1.55249	-0.971866	6.69469	-1.13482	3.02877	0	0	0	-0.243695	-1.01581	0	0	0	0.5228	0	-0.0287058	0	R5P	R-5	P	2.92627
95	2nao_3_stack_Repair_96.pdb	5.01858	0.708506	1.8323	3.9343	0.417226	-6.18603	4.50147	-0.0742031	-2.48129	2.53614	0	0	0	-0.0338297	-0.329051	0	0	0	0.28618	0	-0.422186	0	H6G	H-6	G	1.67286
96	2nao_3_stack_Repair_97.pdb	1.47179	0.733573	1.79135	3.10158	0.378258	-5.16703	3.33766	-0.0988605	-2.44631	0.00870705	0	0	0	-0.0226843	-0.235124	0	0	0	0.285757	0	-0.430204	0	H6A	H-6	A	0.490597
97	2nao_3_stack_Repair_98.pdb	0.984161	0.72582	2.8071	0.953887	0.378072	-2.45633	0.199386	-0.090783	-1.48509	-1.07519	0	0	0	1.1757	-0.0705894	0	0	0	0.286181	0	-0.43459	0	H6V	H-6	V	0.328054
98	2nao_3_stack_Repair_99.pdb	-2.78706	0.117429	1.81298	-0.571572	0.42819	-1.63362	-2.76634	-0.252508	0.512008	-0.367705	0	0	0	0.0680914	0.0598832	0	0	0	0.300056	0	-0.434067	0	H6L	H-6	L	-0.92902
99	2nao_3_stack_Repair_100.pdb	-3.39087	0.66637	1.70612	-0.686515	0.443257	-2.44111	-2.53066	-0.0721588	0.362418	-0.701866	0	0	0	0.00680726	-0.00550205	0	0	0	0.286181	0	-0.429703	0	H6M	H-6	M	-1.13029
100	2nao_3_stack_Repair_101.pdb	0.752648	0.344647	2.52733	-1.25346	0.394118	-0.827561	-3.43728	1.43936	-0.172774	0.289348	0	0	0	1.58406	0.214479	0	0	0	0.286181	0	-0.421312	0	H6I	H-6	I	0.250883
101	2nao_3_stack_Repair_102.pdb	-4.06691	0.673189	1.63076	-1.53608	0.247133	-1.73359	-3.43227	-0.0457195	0.102721	0.118552	0	0	0	0.0308024	0.0474571	0	0	0	0.286181	0	-0.408587	0	H6F	H-6	F	-1.35564
102	2nao_3_stack_Repair_103.pdb	-3.18885	0.699015	0.400784	-1.57354	0.129617	-0.973029	-3.02928	0.801064	0.262394	0.188915	0	0	0	0.0475493	0.0611135	0	0	0	0.28618	0	-0.428513	0	H6Y	H-6	Y	-1.06295
103	2nao_3_stack_Repair_104.pdb	3.5892	0.673299	1.67413	-1.55352	0.435105	-1.01759	-3.04981	6.2186	0.287572	-0.0627461	0	0	0	0.126194	-0.0348155	0	0	0	0.28618	0	-0.428225	0	H6W	H-6	W	1.1964
104	2nao_3_stack_Repair_105.pdb	-1.10073	-0.240968	-1.99265	0.296192	-0.459395	-0.504108	-0.293387	-0.0996469	1.7795	0.584929	0	0	0	0.0925635	-0.0897497	0	0	0	0.167333	0	-0.431094	0	H6K	H-6	K	-0.36691
105	2nao_3_stack_Repair_106.pdb	-0.525399	-0.168053	-1.39756	-0.512432	-0.337181	-0.181037	-0.310075	0.194289	2.11478	-0.163206	0	0	0	0.353585	-0.115776	0	0	0	0.312273	0	-0.430785	0	H6R	H-6	R	-0.175133
106	2nao_3_stack_Repair_107.pdb	3.13592	-0.604829	0.512423	1.50939	1.36261	-0.398613	2.073	-0.04584	-1.21635	-1.22068	0	0	0	0.37893	-0.114206	0	0	0	1.01797	0	-0.232105	0	H6D	H-6	D	1.04531
107	2nao_3_stack_Repair_108.pdb	2.65165	-0.242635	0.716158	1.60935	1.03876	-2.22829	1.63676	-0.101586	-0.512632	-0.497584	0	0	0	0.711006	-0.203243	0	0	0	0.757727	0	-0.235385	0	H6E	H-6	E	0.883883
108	2nao_3_stack_Repair_109.pdb	0.668291	-0.146472	0.656181	2.6483	0.433092	-3.34299	3.80201	-0.0607026	-1.4338	-2.02387	0	0	0	0.274295	-0.165781	0	0	0	0.286181	0	-0.42393	0	H6S	H-6	S	0.222764
109	2nao_3_stack_Repair_110.pdb	3.17867	0.226836	2.19651	1.91736	0.406468	-2.45921	2.31894	-0.0847844	-1.76763	-1.07412	0	0	0	1.64714	-0.1167	0	0	0	0.286181	0	-0.435007	0	H6T	H-6	T	1.05956
110	2nao_3_stack_Repair_111.pdb	-0.217753	0.75108	2.51709	2.03945	0.408119	-4.21052	2.22387	0.0456314	-1.67034	-2.3151	0	0	0	0.171615	-0.137688	0	0	0	0.286181	0	-0.464842	0	H6C	H-6	C	-0.0725843
111	2nao_3_stack_Repair_112.pdb	-0.500813	-0.406574	-0.796029	1.28717	0.398849	-1.70565	1.95864	0.257239	-0.635939	-0.891994	0	0	0	0.175389	-0.122404	0	0	0	0.286181	0	-0.428099	0	H6N	H-6	N	-0.166938
112	2nao_3_stack_Repair_113.pdb	0.495845	0.196976	-1.7085	0.592567	0.441282	-1.27799	0.676531	-0.124551	1.4097	0.423368	0	0	0	0.0127371	-0.193648	0	0	0	0.286181	0	-0.432455	0	H6Q	H-6	Q	0.165282
113	2nao_3_stack_Repair_114.pdb	12.1851	2.89925	2.76455	1.88827	0.129418	-4.13245	1.17554	7.59755	-1.74434	1.85273	0	0	0	-0.0176472	-0.0254748	0	0	0	0.214592	0	-0.44236	0	H6P	H-6	P	4.0617
114	2nao_3_stack_Repair_115.pdb	0.549113	-0.00209961	2.57978e-07	0.815292	0.0263958	-1.58983	0.859706	-0.00137306	-0.52449	1.42389	0	0	0	-0.287317	-0.217066	0	0	0	-0.171057	0	-8.25482e-10	0	D7G	D-7	G	0.183038
115	2nao_3_stack_Repair_116.pdb	0.526191	0.00307644	2.57981e-07	0.405355	0.0590615	-0.859565	0.424262	0.000799136	-0.554396	1.21307	0	0	0	-0.0257893	-0.0825571	0	0	0	-0.139682	0	-8.25427e-10	0	D7A	D-7	A	0.175397
116	2nao_3_stack_Repair_117.pdb	1.75332	-0.0538658	2.57984e-07	-1.01126	0.0948598	0.90801	-1.49059	0.14271	0.153102	2.21274	0	0	0	0.941307	0.267219	0	0	0	-0.143696	0	-8.25967e-10	0	D7V	D-7	V	0.58444
117	2nao_3_stack_Repair_118.pdb	-0.9856	-0.102969	-1.77636e-15	-1.90871	0.34866	0.925609	-3.44922	0.00561526	0.901452	2.28567	0	0	0	0.0434474	0.248058	0	0	0	-0.0351513	0	2.09832e-14	0	D7L	D-7	L	-0.328533
118	2nao_3_stack_Repair_119.pdb	-3.18232	-0.294395	0.223855	-3.54137	0.507844	2.05284	-5.48634	0.0152084	1.86722	1.38508	0	0	0	0.0743398	0.394182	0	0	0	0.000478878	0	0.0129224	0	D7M	D-7	M	-1.06077
119	2nao_3_stack_Repair_120.pdb	-0.153791	-0.0926497	-0.0639994	-1.98223	0.367864	1.15955	-3.4998	0.00268853	1.04041	2.42535	0	0	0	0.518602	0.229975	0	0	0	-0.0295722	0	-9.09372e-10	0	D7I	D-7	I	-0.0512637
120	2nao_3_stack_Repair_121.pdb	-1.86531	-0.0343955	-1.13804	-2.54527	1.12423	0.40309	-4.07602	0.0466735	2.1238	2.3086	0	0	0	-0.105306	0.0499824	0	0	0	0.0273341	0	-9.09417e-10	0	D7F	D-7	F	-0.62177
121	2nao_3_stack_Repair_122.pdb	-0.585337	0.0557938	-1.24717	-1.96065	0.545905	0.453266	-2.951	-0.000425735	2.25528	2.39776	0	0	0	-0.086938	0.0517993	0	0	0	-0.0471537	0	-9.08862e-10	0	D7Y	D-7	Y	-0.195112
122	2nao_3_stack_Repair_123.pdb	-0.498148	0.0824717	2.21152e-07	-1.66629	0.316203	0.207499	-2.79441	0.00346968	1.05967	2.43517	0	0	0	-0.0573464	0.0843148	0	0	0	-0.084586	0	-9.09172e-10	0	D7W	D-7	W	-0.166049
123	2nao_3_stack_Repair_124.pdb	0.113614	4.56168e-12	-2.56115e-11	-0.653317	0.499774	0.372688	-1.03862	0.00027021	-0.0565078	0.937462	0	0	0	0.0112907	0.0638182	0	0	0	0.0405738	0	3.27849e-13	0	D7K	D-7	K	0.0378713
124	2nao_3_stack_Repair_125.pdb	0.545616	1.59162e-12	-2.04583e-11	-0.534224	0.866875	0.0116841	-0.849817	0.074196	-0.248265	0.738593	0	0	0	0.195215	0.0190462	0	0	0	0.291359	0	2.22045e-16	0	D7R	D-7	R	0.181872
125	2nao_3_stack_Repair_126.pdb	0.531453	1.99663e-12	-7.67209e-12	-0.285258	-0.384891	-0.224356	-0.572604	0.000337386	0.376836	1.74698	0	0	0	-0.00144474	-8.2385e-05	0	0	0	-0.124145	0	0	0	D7E	D-7	E	0.177151
126	2nao_3_stack_Repair_127.pdb	1.30937	-8.38331e-09	4.31316e-06	0.432133	0.174239	-0.854873	0.713044	-0.000728513	-0.4964	1.46325	0	0	0	0.0218663	-0.0367432	0	0	0	-0.143158	0	-9.05235e-10	0	D7S	D-7	S	0.436457
127	2nao_3_stack_Repair_128.pdb	2.92425	-8.4644e-09	4.31316e-06	0.0349866	-0.0246115	-0.0793453	0.186514	-0.00139656	-0.269049	3.02178	0	0	0	0.217486	0.0310328	0	0	0	-0.162122	0	-9.05293e-10	0	D7T	D-7	T	0.97475
128	2nao_3_stack_Repair_129.pdb	1.86702	-0.0402696	-0.0417652	-0.200724	0.0207708	-0.187801	-0.12878	0.353013	-0.0542483	2.10127	0	0	0	0.170895	0.0117528	0	0	0	-0.16018	0	0.0348352	0	D7C	D-7	C	0.62234
129	2nao_3_stack_Repair_130.pdb	-0.156909	0.0127496	-1.23035	0.0148918	0.0324335	-0.247846	0.0369176	-0.00393287	0.927705	0.114347	0	0	0	0.325043	0.0219557	0	0	0	-0.139738	0	0.000872357	0	D7N	D-7	N	-0.052303
130	2nao_3_stack_Repair_131.pdb	0.462144	-0.00304663	4.31318e-06	-0.383644	0.0672674	-0.211735	-0.720585	0.000709204	0.202412	1.6297	0	0	0	0.0113985	-0.00386002	0	0	0	-0.130333	0	-9.06377e-10	0	D7Q	D-7	Q	0.154048
131	2nao_3_stack_Repair_132.pdb	1.69243	-0.0619491	1.68366	-0.123317	0.877872	-0.698986	-0.430332	-0.0687097	-1.3271	1.70482	0	0	0	0.0198692	0.0571866	0	0	0	-0.0311931	0	0.147796	0	D7H	D-7	H	0.564143
132	2nao_3_stack_Repair_133.pdb	-3.72597	-0.126741	-0.0704292	-1.11574	0.0150874	-0.290199	-2.05991	0.493194	0.249081	-0.436542	0	0	0	-0.266378	-1.16742	0	0	0	-0.16402	0	0.0466214	0	D7P	D-7	P	-1.24199
133	2nao_3_stack_Repair_134.pdb	-2.33031	1.05696	2.62225	1.97831	0.0161805	-3.61815	1.41204	-0.79733	-2.52393	-2.24219	0	0	0	-0.231085	-0.253413	0	0	0	0	0	-0.0033477	0	S8G	S-8	G	-0.77677
134	2nao_3_stack_Repair_135.pdb	-0.479266	0.552471	3.05298	0.612403	0.00333159	-2.10938	-0.57795	0.271749	-2.35187	0.0367347	0	0	0	0.0145388	-0.191862	0	0	0	5.2933e-07	0	0.0157264	0	S8A	S-8	A	-0.159755
135	2nao_3_stack_Repair_136.pdb	1.81107	-0.097116	2.21265	-0.895779	0.283299	-0.563921	-3.48773	0.956485	-1.331	3.60938	0	0	0	0.82338	0.064951	0	0	0	0.0967092	0	0.204717	0	S8V	S-8	V	0.60369
136	2nao_3_stack_Repair_137.pdb	-0.907827	1.10185	4.04093	-3.18215	-0.816068	1.81338	-6.56813	2.02076	0.043752	0.428093	0	0	0	0.281659	0.757548	0	0	0	-0.0329908	0	-0.0389045	0	S8L	S-8	L	-0.302609
137	2nao_3_stack_Repair_138.pdb	-1.78019	0.449695	2.01537	-3.81601	-0.0138766	1.77209	-7.13074	1.54145	1.16229	2.96135	0	0	0	-0.718454	0.611992	0	0	0	0	0	-0.00335111	0	S8M	S-8	M	-0.593397
138	2nao_3_stack_Repair_139.pdb	-0.252301	0.933005	2.85009	-3.25188	-0.0880772	1.79753	-6.93367	1.62127	0.16194	2.35382	0	0	0	0.274672	0.624732	0	0	0	-0.00265825	0	0.0316627	0	S8I	S-8	I	-0.0841003
139	2nao_3_stack_Repair_140.pdb	1.79337	1.11764	2.9383	-3.80926	-0.189541	2.71072	-6.96387	0.326874	0.719165	1.74375	0	0	0	3.1046	0.831513	0	0	0	0.00651424	0	0.0884699	0	S8F	S-8	F	0.59779
140	2nao_3_stack_Repair_141.pdb	3.90645	-0.724586	2.34455	-3.90549	0.0523656	2.06107	-6.7635	5.21596	0.760509	2.10722	0	0	0	2.77196	0.693012	0	0	0	-0.0115173	0	-0.00208339	0	S8Y	S-8	Y	1.30215
141	2nao_3_stack_Repair_142.pdb	7.44464	0.883013	2.75617	-4.62679	-0.962883	4.93038	-7.27713	7.60779	0.783433	2.46154	0	0	0	0.844426	0.814511	0	0	0	-0.0372232	0	0.0819208	0	S8W	S-8	W	2.48155
142	2nao_3_stack_Repair_143.pdb	0.418515	-0.286705	2.22665	-2.5458	0.40157	2.7098	-5.0249	1.65668	1.38838	-0.071841	0	0	0	0.0712043	0.407991	0	0	0	-0.101586	0	-0.00493192	0	S8K	S-8	K	0.139505
143	2nao_3_stack_Repair_144.pdb	1.65577	0.285929	2.50732	-3.01795	-0.667923	3.24841	-4.55304	1.45182	2.05185	0.397034	0	0	0	0.219935	0.434919	0	0	0	-0.264919	0	-0.00269488	0	S8R	S-8	R	0.551923
144	2nao_3_stack_Repair_145.pdb	1.11363	0.210916	0.624135	-1.38421	-1.79201	4.56419	-1.9702	1.62142	-1.16026	-0.235783	0	0	0	-0.275454	0.238713	0	0	0	0.579744	0	0.331149	0	S8D	S-8	D	0.37121
145	2nao_3_stack_Repair_146.pdb	2.05552	-0.546805	1.29952	-1.88268	-0.519935	3.58495	-3.2607	0.828227	0.400529	1.18167	0	0	0	0.310708	0.268319	0	0	0	0.409464	0	0.25058	0	S8E	S-8	E	0.685173
146	2nao_3_stack_Repair_147.pdb	1.72739	0.0504732	1.66398	-1.10422	-0.0539945	0.896227	-2.30226	-0.220604	-0.77129	2.47865	0	0	0	1.08285	0.088727	0	0	0	-0.00387377	0	0.0114484	0	S8T	S-8	T	0.575797
147	2nao_3_stack_Repair_148.pdb	-0.362295	0.374371	2.97728	-1.17481	-0.123304	-0.49046	-2.34301	0.728127	-0.46316	-0.0200446	0	0	0	0.124448	0.0536148	0	0	0	-0.0098881	0	0.058159	0	S8C	S-8	C	-0.120765
148	2nao_3_stack_Repair_149.pdb	0.406754	0.0993469	-0.850585	-2.01812	-0.135275	3.35795	-2.53418	1.3846	0.0432731	0.196852	0	0	0	0.822629	-0.0543448	0	0	0	0.00770725	0	0.0325505	0	S8N	S-8	N	0.135585
149	2nao_3_stack_Repair_150.pdb	1.54828	1.11622	3.21563	-1.8259	-0.0104762	1.49556	-3.40362	1.06085	-0.00965684	-0.163861	0	0	0	0.0616993	0.324377	0	0	0	0.0104688	0	0.00136111	0	S8Q	S-8	Q	0.516093
150	2nao_3_stack_Repair_151.pdb	4.81139	0.619987	1.46052	-2.41418	0.023316	4.34661	-3.42865	-0.38887	1.21554	1.57286	0	0	0	1.46397	0.550075	0	0	0	-0.00450649	0	0.344798	0	S8H	S-8	H	1.6038
151	2nao_3_stack_Repair_152.pdb	7.15001	3.23918	1.15588	-1.54928	-0.0312329	-0.042369	-3.98379	9.55986	-0.370378	-0.54567	0	0	0	-0.292121	-2.59177	0	0	0	0	0	0.00994402	0	S8P	S-8	P	2.38334
152	2nao_3_stack_Repair_153.pdb	1.75677	-1.53637e-07	4.43195e-06	-0.858136	-0.0149559	1.16181	-1.12157	1.91245	0.218702	0.232984	0	0	0	0.2224	0.0831317	0	0	0	0.00175152	0	0.00131473	0	G9A	G-9	A	0.58559
153	2nao_3_stack_Repair_154.pdb	4.83142	0	0	-1.99021	-0.00505655	2.73451	-2.68076	2.76914	0.896084	1.07335	0	0	0	2.03437	0.234316	0	0	0	0	0	1.11022e-16	0	G9V	G-9	V	1.61047
154	2nao_3_stack_Repair_155.pdb	2.50669	0.170337	0.17655	-1.3028	-0.0290899	1.91426	-1.7026	1.99003	0.414203	0.677622	0	0	0	0.241619	0.100362	0	0	0	-0.0434621	0	2.50822e-05	0	G9L	G-9	L	0.835563
155	2nao_3_stack_Repair_156.pdb	2.63388	3.60514e-07	4.92619e-06	-2.71065	0.0193518	2.65942	-3.98959	2.7278	1.49148	2.12274	0	0	0	0.314944	0.333692	0	0	0	-0.00161285	0	3.58575e-09	0	G9M	G-9	M	0.87796
156	2nao_3_stack_Repair_157.pdb	5.36113	0	0	-2.50843	-0.00521332	2.98057	-3.62106	2.78342	1.26608	2.54569	0	0	0	1.91843	0.273261	0	0	0	0	0	0.00163303	0	G9I	G-9	I	1.78704
157	2nao_3_stack_Repair_158.pdb	1.51489	0.231782	-0.34037	-2.71572	-0.405914	3.56446	-3.62973	2.45999	1.50996	0.875894	0	0	0	-0.0909069	0.347444	0	0	0	-0.00467987	0	0.0601184	0	G9F	G-9	F	0.504963
158	2nao_3_stack_Repair_159.pdb	1.97707	-0.06467	-0.0646655	-2.24287	-0.569731	2.61402	-3.02614	2.63958	1.68075	0.822903	0	0	0	0.189576	0.320522	0	0	0	-0.00169592	0	3.41994e-09	0	G9Y	G-9	Y	0.659023
159	2nao_3_stack_Repair_160.pdb	1.70433	-0.318264	-0.236702	-1.24445	0.00856191	1.74011	-1.62098	1.93899	0.607068	0.593723	0	0	0	0.23968	0.0955567	0	0	0	-0.00333459	0	-6.64693e-05	0	G9W	G-9	W	0.56811
160	2nao_3_stack_Repair_161.pdb	0.307872	-1.55401	-1.55401	-1.48967	-0.488192	1.99175	-2.02652	1.91242	2.57876	0.910648	0	0	0	0.262881	0.0867407	0	0	0	-0.236201	0	0	0	G9K	G-9	K	0.102624
161	2nao_3_stack_Repair_162.pdb	-0.356323	-1.15839	-1.08362	-1.44581	-0.854051	1.69182	-1.94177	1.90545	2.16397	0.23204	0	0	0	0.462934	0.0856803	0	0	0	-0.328906	0	2.48294e-09	0	G9R	G-9	R	-0.118774
162	2nao_3_stack_Repair_163.pdb	1.5951	-0.822622	-0.822618	-0.693066	0.702424	1.13773	-0.829892	1.89181	0.512809	-0.0380815	0	0	0	0.206511	0.0429297	0	0	0	0.350086	0	2.48294e-09	0	G9D	G-9	D	0.5317
163	2nao_3_stack_Repair_164.pdb	2.19132	-0.650003	-0.650003	-1.44293	0.755336	1.93123	-1.96655	1.8756	1.45045	0.342834	0	0	0	0.207883	0.0565319	0	0	0	0.337478	0	0	0	G9E	G-9	E	0.73044
164	2nao_3_stack_Repair_165.pdb	1.51494	-1.17209	-1.17209	-0.705857	-0.00106303	1.06781	-0.556521	1.82785	1.4169	0.610177	0	0	0	0.199825	0.126703	0	0	0	-4.44089e-16	0	0	0	G9S	G-9	S	0.50498
165	2nao_3_stack_Repair_166.pdb	3.5093	-0.201494	-0.201489	-1.09016	-0.0755235	1.21013	-1.4519	2.73742	0.600685	0.584271	0	0	0	1.43461	0.182175	0	0	0	-0.0375729	0	0.000318694	0	G9T	G-9	T	1.16977
166	2nao_3_stack_Repair_167.pdb	1.21938	-0.494032	-0.494028	-0.698061	-0.043821	0.829362	-0.76194	2.18397	0.789993	-0.232304	0	0	0	0.175204	0.135027	0	0	0	-0.0349579	0	2.84298e-09	0	G9C	G-9	C	0.40646
167	2nao_3_stack_Repair_168.pdb	0.697193	-1.78574	-1.78574	-1.02927	-0.00106303	1.48744	-1.16161	2.08432	2.11543	0.230334	0	0	0	0.543096	0.109446	0	0	0	0	0	0	0	G9N	G-9	N	0.232398
168	2nao_3_stack_Repair_169.pdb	2.55698	-1.06066	-1.06066	-1.38064	0.0245083	1.9528	-1.71739	1.85632	1.69522	2.0492	0	0	0	0.197014	0.0845022	0	0	0	0.00125999	0	2.84297e-09	0	G9Q	G-9	Q	0.852327
169	2nao_3_stack_Repair_170.pdb	1.23097	-1.3614	-1.3614	-1.2292	-0.332543	2.40265	-1.24503	1.93257	1.6597	0.373037	0	0	0	0.233833	0.171916	0	0	0	-0.191995	0	0.350747	0	G9H	G-9	H	0.410323
170	2nao_3_stack_Repair_171.pdb	6.50061	-0.0436878	0.0734324	-1.94059	-0.0412186	1.58104	-2.90932	6.58094	0.967473	2.10137	0	0	0	0.111495	-2.61891	0	0	0	0.0196871	0	2.83841e-09	0	G9P	G-9	P	2.16687
171	2nao_3_stack_Repair_172.pdb	-0.167748	-0.89911	1.07006	2.24003	-0.0634317	-3.40732	2.78541	-0.225691	-1.39006	-0.298214	0	0	0	0.0635992	0.0235312	0	0	0	-0.00525141	0	-0.0377582	0	Y10G	Y-10	G	-0.055916
172	2nao_3_stack_Repair_173.pdb	-0.556933	-0.573947	0.649516	1.84565	0.00197933	-2.2033	2.24199	-0.745168	-1.2425	-0.756286	0	0	0	0.167823	-0.0919942	0	0	0	0.00169174	0	0.0556126	0	Y10A	Y-10	A	-0.185644
173	2nao_3_stack_Repair_174.pdb	3.11956	-0.533987	0.641691	0.414042	-0.124408	-0.234221	0.418945	-0.0815029	-0.800406	2.91481	0	0	0	0.562913	0.139452	0	0	0	-0.0188347	0	-0.039481	0	Y10V	Y-10	V	1.03985
174	2nao_3_stack_Repair_175.pdb	0.0810901	-0.930643	1.41328	-0.0972707	-0.0908412	0.265659	-0.823773	-0.625408	-0.0928593	1.10991	0	0	0	0.020773	0.290652	0	0	0	-0.0201469	0	-0.0475869	0	Y10L	Y-10	L	0.02703
175	2nao_3_stack_Repair_176.pdb	-0.637194	-0.679505	1.41677	-0.252847	-0.0213205	-0.227486	-0.939603	0.147766	0.0122304	-0.12457	0	0	0	0.0407526	0.224568	0	0	0	-0.0168048	0	0.00742673	0	Y10M	Y-10	M	-0.212398
176	2nao_3_stack_Repair_177.pdb	0.96192	0.0341516	1.88433	-0.688764	-0.00223084	0.101681	-1.70509	0.642547	-0.100359	-0.0122832	0	0	0	0.767951	0.141841	0	0	0	0.0175262	0	0.0224591	0	Y10I	Y-10	I	0.32064
177	2nao_3_stack_Repair_178.pdb	-0.238881	-0.103797	1.31147	-0.268071	-0.0185989	-0.153472	-0.568556	0.538325	-0.478131	-0.686422	0	0	0	0.121626	0.0266964	0	0	0	0.00927672	0	0.0574667	0	Y10F	Y-10	F	-0.079627
178	2nao_3_stack_Repair_179.pdb	1.74108	-0.563139	0.923224	-0.679423	-0.132319	1.18588	-0.910497	-0.516586	0.253985	2.06173	0	0	0	-0.00686133	-0.0413225	0	0	0	0.0160599	0	0.109021	0	Y10W	Y-10	W	0.58036
179	2nao_3_stack_Repair_180.pdb	-0.0948564	0.00438619	-0.58029	0.520955	-0.157447	-0.184936	0.730704	-0.196854	0.179326	-0.239025	0	0	0	-0.0192619	-0.0561283	0	0	0	-0.163052	0	0.0106377	0	Y10K	Y-10	K	-0.0316188
180	2nao_3_stack_Repair_181.pdb	-0.534311	-1.39645	-0.856241	-0.293598	-0.105476	0.588169	0.170763	-0.361823	1.75404	-0.120319	0	0	0	0.184037	-0.0239257	0	0	0	-0.10594	0	0.00852436	0	Y10R	Y-10	R	-0.178104
181	2nao_3_stack_Repair_182.pdb	-0.59919	-1.75113	-1.04605	0.819986	0.814104	0.497421	1.24049	-0.194067	-0.875584	-0.867117	0	0	0	-0.0103628	-0.00980985	0	0	0	0.287603	0	0.48551	0	Y10D	Y-10	D	-0.19973
182	2nao_3_stack_Repair_183.pdb	0.414462	-2.10045	-2.09859	0.449193	-0.361065	1.35568	0.748026	0.522518	1.95232	-0.575753	0	0	0	0.0425709	0.103214	0	0	0	0.100792	0	0.379223	0	Y10E	Y-10	E	0.138154
183	2nao_3_stack_Repair_184.pdb	0.492328	-0.305523	1.76111	1.35335	-0.0748153	-1.63026	1.8575	-0.158799	-1.29816	-0.977093	0	0	0	0.00282135	-0.00149082	0	0	0	0	0	-0.0377907	0	Y10S	Y-10	S	0.164109
184	2nao_3_stack_Repair_185.pdb	2.79037	-0.928707	1.11539	1.01061	0.0191029	-1.40823	1.27583	-0.826336	-0.386028	3.07809	0	0	0	-0.175199	0.00188602	0	0	0	-0.00394593	0	0.0197954	0	Y10T	Y-10	T	0.930123
185	2nao_3_stack_Repair_186.pdb	-0.0496015	-0.127356	1.91946	1.47298	0.00629142	-2.20439	1.6882	-0.89576	-1.27037	-0.396391	0	0	0	-0.264918	0.0367759	0	0	0	0.00455021	0	0.0181021	0	Y10C	Y-10	C	-0.0165338
186	2nao_3_stack_Repair_187.pdb	-0.726472	-0.549278	0.315957	0.704036	-0.0924904	-0.499703	0.94929	-0.179945	-0.368823	-1.24154	0	0	0	0.213412	0.054658	0	0	0	0.00489687	0	0.0177184	0	Y10N	Y-10	N	-0.242157
187	2nao_3_stack_Repair_188.pdb	-0.20094	-2.19446	-1.49825	-0.25269	-0.0263734	0.480964	0.153073	-0.0957056	2.37041	0.940289	0	0	0	-0.0739315	0.145381	0	0	0	0.0174485	0	-0.0217132	0	Y10Q	Y-10	Q	-0.06698
188	2nao_3_stack_Repair_189.pdb	1.93339	-1.42109e-14	2.07984	0.533471	-0.0118745	-0.178694	0.794276	-0.113635	-1.07391	-0.22895	0	0	0	0.00856231	0.00457179	0	0	0	5.32907e-15	0	0.12431	0	Y10H	Y-10	H	0.644463
189	2nao_3_stack_Repair_190.pdb	2.95799	0.000728278	2.06351	1.10358	-0.00656159	-1.86715	1.23954	0.939549	-1.49149	1.0507	0	0	0	-0.085018	-1.4925	0	0	0	0.00343363	0	0.00716791	0	Y10P	Y-10	P	0.985997
190	2nao_3_stack_Repair_191.pdb	-2.85087	0.622262	0.622262	1.49699	0.432625	-2.87062	1.81916	-0.994489	-1.47589	-2.49115	0	0	0	-0.123357	-0.326404	0	0	0	0.156876	0	-0.0455446	0	E11G	E-11	G	-0.95029
191	2nao_3_stack_Repair_192.pdb	-1.77683	0.74216	0.74216	1.30464	0.479586	-2.54601	1.47665	0.14441	-1.78568	-2.18215	0	0	0	-0.237788	-0.223215	0	0	0	0.13622	0	-0.0510342	0	E11A	E-11	A	-0.592277
192	2nao_3_stack_Repair_193.pdb	0.517992	0.879	0.879	0.15841	0.535783	-0.987267	-0.0528613	-0.0581583	-1.35492	-0.122052	0	0	0	0.539156	0.18402	0	0	0	0.154544	0	-0.0526431	0	E11V	E-11	V	0.172664
193	2nao_3_stack_Repair_194.pdb	-0.746468	0.115069	1.49406	-0.701616	0.298972	-0.459185	-1.6374	0.29171	-1.44164	0.956233	0	0	0	0.203728	0.223042	0	0	0	0.135961	0	-0.00235336	0	E11L	E-11	L	-0.248823
194	2nao_3_stack_Repair_195.pdb	-2.20753	0.627562	2.22818	-0.57647	0.348532	-0.817495	-1.43151	0.0685037	-1.48619	-1.3356	0	0	0	-0.00482538	0.0624944	0	0	0	0.142406	0	0.0293671	0	E11M	E-11	M	-0.735843
195	2nao_3_stack_Repair_196.pdb	0.870008	0.0599096	1.44211	-0.500427	0.422917	-0.622307	-1.19738	0.622727	-1.39513	0.775887	0	0	0	1.12848	0.321338	0	0	0	0.146872	0	-0.0136571	0	E11I	E-11	I	0.290003
196	2nao_3_stack_Repair_197.pdb	-1.58697	0.881445	2.48082	-0.561147	0.460469	-1.81953	-1.44472	0.22941	-1.36927	-0.862535	0	0	0	0.436593	0.126194	0	0	0	0.225362	0	-0.243864	0	E11F	E-11	F	-0.52899
197	2nao_3_stack_Repair_198.pdb	-1.61059	0.422284	1.81242	-0.842387	0.399596	-0.962263	-1.18722	0.31114	-1.44826	-0.29976	0	0	0	0.167656	0.0992879	0	0	0	0.212961	0	-0.196757	0	E11Y	E-11	Y	-0.536863
198	2nao_3_stack_Repair_199.pdb	-0.146153	0.748134	2.34863	-0.546512	0.416015	-0.290575	-1.06325	0.0390877	-1.52264	-0.903335	0	0	0	0.314832	0.0965291	0	0	0	0.144623	0	0.168844	0	E11W	E-11	W	-0.0487177
199	2nao_3_stack_Repair_200.pdb	-0.307768	-0.65253	0.731071	-0.277354	0.43356	-1.22225	-0.637429	0.757983	-0.471221	0.472603	0	0	0	0.554175	0.194899	0	0	0	0.211491	0	-0.207867	0	E11K	E-11	K	-0.102589
200	2nao_3_stack_Repair_201.pdb	-1.74818	-1.16413	0.223893	-0.251232	0.52751	-1.11747	-0.243888	0.55206	-0.0924697	-0.947743	0	0	0	0.679814	0.00782618	0	0	0	0.263642	0	-0.178162	0	E11R	E-11	R	-0.582727
201	2nao_3_stack_Repair_202.pdb	-1.98046	-1.31937	-0.976029	0.39137	0.264145	-0.0105975	0.727377	0.685213	-0.672505	-1.45499	0	0	0	0.297117	-0.0523377	0	0	0	0.133818	0	-0.046002	0	E11D	E-11	D	-0.660153
202	2nao_3_stack_Repair_203.pdb	-1.76105	0.424954	1.5805	1.40583	0.0980787	-2.79049	1.84143	-0.12417	-1.6989	-2.45197	0	0	0	-0.0149732	-0.280663	0	0	0	-0.0313451	0	-1.26565e-14	0	E11S	E-11	S	-0.587017
203	2nao_3_stack_Repair_204.pdb	0.281153	-0.329186	1.27346	0.788433	0.440476	-1.7871	0.936765	0.731378	-1.69297	-0.452163	0	0	0	0.261808	0.0354072	0	0	0	0.155924	0	-0.0456746	0	E11T	E-11	T	0.0937177
204	2nao_3_stack_Repair_205.pdb	-1.94392	0.436916	0.436916	0.781551	0.468963	-2.2085	0.929646	-0.0669584	-1.0941	-1.65938	0	0	0	-0.0631321	-0.163741	0	0	0	0.126565	0	-0.0324061	0	E11C	E-11	C	-0.647973
205	2nao_3_stack_Repair_206.pdb	-2.41902	-0.896877	-0.896877	0.349134	0.457749	-0.767969	0.67186	-0.0922008	0.140837	-1.60766	0	0	0	0.102374	-0.0785964	0	0	0	0.169429	0	-0.0488209	0	E11N	E-11	N	-0.80634
206	2nao_3_stack_Repair_207.pdb	-0.91041	-1.13384	-1.13384	-0.279358	0.506444	-0.200484	-0.156433	0.082545	0.914773	0.314144	0	0	0	-0.00487554	-0.00676545	0	0	0	0.174915	0	0.00559355	0	E11Q	E-11	Q	-0.30347
207	2nao_3_stack_Repair_208.pdb	0.486012	-0.336966	1.26547	0.152309	0.486474	-1.04402	0.096153	0.138851	-0.776904	-0.0297121	0	0	0	0.0483832	0.138574	0	0	0	0.165934	0	0.320046	0	E11H	E-11	H	0.162004
208	2nao_3_stack_Repair_209.pdb	3.39221	-0.060321	1.3053	0.0952613	0.308199	-2.14689	-0.598977	4.86623	-1.70151	1.09615	0	0	0	0.0931088	-1.48066	0	0	0	0.138395	0	-0.00273742	0	E11P	E-11	P	1.13074
209	2nao_3_stack_Repair_210.pdb	1.99585	0.16333	0.0136716	3.01138	-0.0593797	-3.76989	4.59524	-0.905026	-1.57203	0.563647	0	0	0	-0.0159442	-0.645597	0	0	0	-0.0184224	0	-0.0107375	0	V12G	V-12	G	0.665283
210	2nao_3_stack_Repair_211.pdb	1.94486	0.100257	-1.77636e-15	1.91963	0	-2.51419	2.91599	0.0555553	-1.11876	0.598698	0	0	0	-0.00862552	-0.509081	0	0	0	0	0	-0.00369766	0	V12A	V-12	A	0.648287
211	2nao_3_stack_Repair_212.pdb	-0.263379	-0.0663328	-2.52243e-13	-1.36764	4.44089e-16	0.807553	-2.57	1.76116	1.21579	-0.0512635	0	0	0	0.0115292	0.346875	0	0	0	0	0	-0.00417388	0	V12L	V-12	L	-0.087793
212	2nao_3_stack_Repair_213.pdb	-1.03853	-0.107733	-2.41585e-13	-2.56579	-2.22045e-15	1.96773	-3.6381	0.591872	1.91963	0.709806	0	0	0	0.08828	0.634342	0	0	0	0	0	-0.00422572	0	V12M	V-12	M	-0.346177
213	2nao_3_stack_Repair_214.pdb	-0.897034	0	-6.35936e-13	-0.796048	0	0.448947	-1.39224	0.00159257	0.759101	0.0035685	0	0	0	0.0784486	0.302868	0	0	0	0	0	-0.000401594	0	V12I	V-12	I	-0.299011
214	2nao_3_stack_Repair_215.pdb	-0.506174	0.920372	0.870508	-0.799535	-0.0523279	-0.39675	-1.3273	0.636361	0.40348	-0.888417	0	0	0	0.170484	-0.422078	0	0	0	-0.0365944	0	-0.00645578	0	V12F	V-12	F	-0.168725
215	2nao_3_stack_Repair_216.pdb	-0.331517	0.124974	-1.03656	-0.734445	0.189146	-0.170277	-1.06443	-0.090282	1.3989	-0.645116	0	0	0	1.70306	-0.384605	0	0	0	0	0	-0.00648712	0	V12Y	V-12	Y	-0.110506
216	2nao_3_stack_Repair_217.pdb	1.55537	1.0227	0.955741	-0.580267	0.0445169	-0.254943	-1.21629	-0.544053	0.618856	1.43037	0	0	0	0.152724	-0.710863	0	0	0	0.00190173	0	-0.0758951	0	V12W	V-12	W	0.518457
217	2nao_3_stack_Repair_218.pdb	3.37538	0.174539	0.0893098	0.103935	0.428829	0.720478	0.539267	-0.395001	0.758084	0.388944	0	0	0	0.52102	-0.442169	0	0	0	0.0435966	0	0.00238085	0	V12K	V-12	K	1.12513
218	2nao_3_stack_Repair_219.pdb	4.23284	0.14128	0.0605146	-0.947742	0.509769	1.84242	-0.145746	0.295023	1.35333	0.756667	0	0	0	0.244398	-0.358199	0	0	0	0.0717645	0	0.0511548	0	V12R	V-12	R	1.41095
219	2nao_3_stack_Repair_220.pdb	1.57358	-1.01075	-1.00211	0.606933	-0.869795	1.84791	1.85266	-0.00877178	0.144446	-0.146225	0	0	0	-0.00782965	-0.233612	0	0	0	-0.234199	0	0.401316	0	V12D	V-12	D	0.524527
220	2nao_3_stack_Repair_221.pdb	1.05409	-0.974953	-1.31222	-0.121766	-1.24372	1.98181	0.481105	-0.0650002	1.82375	0.466861	0	0	0	-0.00343973	-0.172763	0	0	0	-0.176627	0	0.198286	0	V12E	V-12	E	0.351363
221	2nao_3_stack_Repair_222.pdb	2.9771	0.117305	-7.70939e-13	1.70917	0	-1.55231	3.2942	-0.201844	-0.720408	0.118748	0	0	0	0.214121	-0.524305	0	0	0	0	0	-0.00187564	0	V12S	V-12	S	0.992367
222	2nao_3_stack_Repair_223.pdb	1.4877	-2.13163e-14	-1.01075e-12	0.562291	0	-0.00190392	1.2829	-0.0960937	-0.11454	-0.186251	0	0	0	0.0425975	-0.181511	0	0	0	0	0	-0.00130597	0	V12T	V-12	T	0.4959
223	2nao_3_stack_Repair_224.pdb	1.12985	-1.89507e-06	-0.323675	0.712547	-0.000760948	-1.33537	1.55797	-0.0518967	0.242364	0.335305	0	0	0	-0.00225721	-0.274041	0	0	0	-0.000205772	0	-0.00416865	0	V12C	V-12	C	0.376617
224	2nao_3_stack_Repair_225.pdb	0.887722	-0.398735	-2.47472	-0.187785	0	1.23479	1.10762	0.119656	1.42261	-0.0228885	0	0	0	0.0913487	-0.0946039	0	0	0	0	0	-0.00416724	0	V12N	V-12	N	0.295907
225	2nao_3_stack_Repair_226.pdb	2.10048	-0.335414	-0.437585	-0.108298	-0.000407953	0.672464	0.603178	0.0269096	1.13965	0.439722	0	0	0	0.105295	-0.0729732	0	0	0	0	0	-0.00503354	0	V12Q	V-12	Q	0.70016
226	2nao_3_stack_Repair_227.pdb	2.42203	0.0718286	-5.98632e-13	-0.00249204	-2.34035e-13	0.269445	0.587947	0.335421	0.598449	0.369939	0	0	0	0.0081492	-0.409108	0	0	0	6.66134e-16	0	0.18334	0	V12H	V-12	H	0.807343
227	2nao_3_stack_Repair_228.pdb	5.03612	0.714393	0.573493	0.945418	0.0245919	-2.24214	1.1718	4.62437	-0.881683	0.0682146	0	0	0	0.0501207	-1.68978	0	0	0	-0.014258	0	0.00180879	0	V12P	V-12	P	1.67871
228	2nao_3_stack_Repair_229.pdb	0.489648	0.577777	1.71626	3.82364	-0.0508142	-5.96545	4.5034	-1.47134	-2.03659	-0.231653	0	0	0	-0.0900052	-0.775383	0	0	0	-0.0452073	0	-0.240368	0	H13G	H-13	G	0.163216
229	2nao_3_stack_Repair_230.pdb	0.895617	1.68128	1.55032	3.06523	0.00905147	-4.93605	3.12137	0.0951091	-2.56653	-0.757571	0	0	0	-0.0332921	-0.675779	0	0	0	-0.00494719	0	-0.328357	0	H13A	H-13	A	0.298539
230	2nao_3_stack_Repair_231.pdb	3.60587	-0.0474124	0.945637	2.28772	-2.59897e-06	-3.72289	1.98423	0.252935	-1.54621	2.78866	0	0	0	0.91379	0.0279463	0	0	0	4.0336e-07	0	-0.250588	0	H13V	H-13	V	1.20196
231	2nao_3_stack_Repair_232.pdb	-1.27088	0.446804	1.58946	0.15727	-0.00943952	-2.342	-1.66905	-0.441146	-0.223262	1.32521	0	0	0	0.129798	0.171634	0	0	0	4.0336e-07	0	-0.234545	0	H13L	H-13	L	-0.423627
232	2nao_3_stack_Repair_233.pdb	-2.15859	0.105754	1.18733	-0.757861	-0.0428562	-1.96216	-2.67066	-0.403654	0.708385	1.9178	0	0	0	0.0504753	0.323258	0	0	0	-0.0373756	0	-0.253768	0	H13M	H-13	M	-0.71953
233	2nao_3_stack_Repair_234.pdb	3.66003	0.190098	1.02721	1.22845	-0.0290056	-2.6521	-0.129131	0.514868	-0.972723	3.92599	0	0	0	0.910694	0.26901	0	0	0	-0.0308123	0	-0.323514	0	H13I	H-13	I	1.22001
234	2nao_3_stack_Repair_235.pdb	-0.541697	-0.314273	-0.328298	-1.00774	-0.232958	-0.805605	-2.36693	1.3594	1.04015	2.45459	0	0	0	-0.0346311	0.695836	0	0	0	-0.0328159	0	-0.272582	0	H13F	H-13	F	-0.180566
235	2nao_3_stack_Repair_236.pdb	-0.246042	0.606292	-1.05843	-0.503065	0.085209	-0.717966	-1.37352	0.877044	1.4961	0.602794	0	0	0	0.0383418	-0.20849	0	0	0	-0.0098062	0	-0.289028	0	H13Y	H-13	Y	-0.082014
236	2nao_3_stack_Repair_237.pdb	-1.29186	0.168509	0.11877	-1.42981	-0.0693088	0.0999463	-2.70465	0.135776	1.27704	1.0154	0	0	0	0.338011	-0.0484648	0	0	0	-0.0466927	0	-0.194847	0	H13W	H-13	W	-0.43062
237	2nao_3_stack_Repair_238.pdb	0.075258	-0.886555	-1.07641	1.39195	0.261715	-1.82319	1.0656	-0.456059	0.682509	1.00474	0	0	0	0.0598307	-0.27075	0	0	0	0.106055	0	-0.254942	0	H13K	H-13	K	0.025086
238	2nao_3_stack_Repair_239.pdb	0.9984	-0.757107	-0.869578	0.764435	0.679147	-1.3681	0.870361	-0.452209	1.49736	0.469881	0	0	0	0.217385	-0.368256	0	0	0	0.253916	0	-0.307091	0	H13R	H-13	R	0.3328
239	2nao_3_stack_Repair_240.pdb	4.18513	-0.854904	-1.6679	2.54571	0.159651	-1.12331	3.27463	-0.778941	-0.262992	2.67319	0	0	0	0.188432	-0.265678	0	0	0	0.123774	0	-0.0922152	0	H13D	H-13	D	1.39504
240	2nao_3_stack_Repair_241.pdb	4.02168	-0.03011	1.35785	2.88792	-0.385239	-2.91995	3.07209	-0.828155	-1.35379	2.32118	0	0	0	0.044633	-0.238486	0	0	0	-0.0958531	0	-0.0488918	0	H13E	H-13	E	1.34056
241	2nao_3_stack_Repair_242.pdb	0.885127	-0.238296	0.693006	3.24006	-4.22079e-05	-4.41785	4.09135	-1.06629	-1.32988	0.231145	0	0	0	-0.0196166	-0.579458	0	0	0	4.00208e-07	0	-0.298449	0	H13S	H-13	S	0.295042
242	2nao_3_stack_Repair_243.pdb	3.3748	-0.156461	0.944273	2.646	-0.0670616	-3.62704	3.09587	-0.669138	-1.15048	2.43258	0	0	0	0.239341	-0.330513	0	0	0	-0.0380054	0	-0.275082	0	H13T	H-13	T	1.12493
243	2nao_3_stack_Repair_244.pdb	1.30963	0.693214	0.637808	1.48565	5.26246e-14	-3.18508	1.52877	0.239052	-0.906697	1.0551	0	0	0	-0.0310044	-0.313356	0	0	0	-4.44089e-16	0	-0.207186	0	H13C	H-13	C	0.436543
244	2nao_3_stack_Repair_245.pdb	0.569323	0.0816189	-0.0881887	1.93212	0	-2.65055	2.42032	-0.475982	-0.673664	0.178122	0	0	0	0.119987	-0.364657	0	0	0	0	0	-0.274464	0	H13N	H-13	N	0.189774
245	2nao_3_stack_Repair_246.pdb	1.03778	-0.369847	-0.510913	1.98855	0.0129602	-2.38827	2.26383	-0.484813	-0.413458	1.00101	0	0	0	0.00569607	-0.350058	0	0	0	-0.0022303	0	-0.0647373	0	H13Q	H-13	Q	0.345927
246	2nao_3_stack_Repair_247.pdb	3.42207	0.0976464	-0.179698	3.50864	-0.000487754	-5.85564	3.38009	1.43141	-1.6775	2.97912	0	0	0	0.0450415	-0.887308	0	0	0	-0.000559036	0	-0.305988	0	H13P	H-13	P	1.14069
247	2nao_3_stack_Repair_248.pdb	-1.75657	0.222597	0.0782755	2.35994	-1.04457e-07	-2.93131	3.05107	-1.63253	-1.50693	-1.24715	0	0	0	-0.00179063	-0.461563	0	0	0	4.03368e-07	0	-0.148731	0	H14G	H-14	G	-0.585523
248	2nao_3_stack_Repair_249.pdb	0.193139	0.106826	0	1.57542	0	-2.13569	1.78621	-0.00385587	-1.46391	0.472746	0	0	0	-0.000351064	-0.316475	0	0	0	0	0	-0.14426	0	H14A	H-14	A	0.0643797
249	2nao_3_stack_Repair_250.pdb	-0.397348	1.16782	0.437304	-0.495625	-1.04456e-07	0.114774	-1.17036	0.907869	0.298697	-1.62342	0	0	0	0.164472	0.0643647	0	0	0	4.03368e-07	0	-0.198879	0	H14V	H-14	V	-0.132449
250	2nao_3_stack_Repair_251.pdb	-3.41974	0.861565	0.910322	-1.29738	0.0125795	0.276256	-2.7762	0.0833847	0.396632	-1.64879	0	0	0	0.100101	0.242395	0	0	0	-0.0038848	0	-0.334322	0	H14L	H-14	L	-1.13991
251	2nao_3_stack_Repair_252.pdb	-2.74325	-0.0363548	-1.77636e-15	-0.98959	0	-0.309131	-2.14177	0.0810358	0.775973	0.00293829	0	0	0	0.0200015	0.201439	0	0	0	0	0	-0.146347	0	H14M	H-14	M	-0.914417
252	2nao_3_stack_Repair_253.pdb	-1.1514	0.0107632	3.85042e-06	-0.531483	-1.04455e-07	-0.333167	-1.96858	0.991213	-0.0270692	0.397741	0	0	0	0.475179	0.464241	0	0	0	4.03368e-07	0	-0.165996	0	H14I	H-14	I	-0.3838
253	2nao_3_stack_Repair_254.pdb	-3.76212	0.547263	0.6315	-1.31977	0.0240892	-0.704234	-2.79282	-0.0717911	0.792085	-0.645552	0	0	0	-0.012098	-0.0210007	0	0	0	0	0	-0.210787	0	H14F	H-14	F	-1.25404
254	2nao_3_stack_Repair_255.pdb	-3.11045	0.557418	0.617826	-1.08684	0.0139008	-0.791547	-2.36057	0.0063938	0.807576	-0.646439	0	0	0	-0.0164842	-0.0548228	0	0	0	0	0	-0.211687	0	H14Y	H-14	Y	-1.03682
255	2nao_3_stack_Repair_256.pdb	-3.66263	7.66676e-12	0	-1.21659	0	-0.406213	-2.33964	0.12898	0.856351	-0.542602	0	0	0	6.1544e-05	-0.0521526	0	0	0	0	0	-0.142985	0	H14W	H-14	W	-1.22088
256	2nao_3_stack_Repair_257.pdb	-1.52601	-1.6847e-11	1.4543e-11	-0.021244	0.122715	-0.85959	-0.724505	0.0125131	0.275988	-0.334127	0	0	0	0.00693544	0.0462902	0	0	0	0.141648	0	-0.146347	0	H14K	H-14	K	-0.50867
257	2nao_3_stack_Repair_258.pdb	-0.837372	0.00676072	1.58629e-12	0.657784	0.291494	-1.36109	0.511032	-0.0142673	-0.660027	-0.667395	0	0	0	0.253606	-0.0339654	0	0	0	0.308803	0	-0.164071	0	H14R	H-14	R	-0.279124
258	2nao_3_stack_Repair_259.pdb	0.0764166	0.941838	0.702381	1.22909	0.130887	-1.05727	1.35041	-0.0363782	-1.45906	-2.27652	0	0	0	-0.000250352	-0.159047	0	0	0	0.292919	0	0.25836	0	H14D	H-14	D	0.0254722
259	2nao_3_stack_Repair_260.pdb	-0.447732	0.967079	1.00135	0.318257	-0.260578	-0.451372	-0.0261433	0.0147479	-0.715856	-1.60689	0	0	0	-0.00409467	-0.0787964	0	0	0	0.120581	0	0.195189	0	H14E	H-14	E	-0.149244
260	2nao_3_stack_Repair_261.pdb	-0.118018	-0.420384	-0.105265	2.03231	-1.0445e-07	-2.57259	2.78914	-0.780744	-0.645261	-0.337641	0	0	0	0.0812654	-0.164338	0	0	0	4.03353e-07	0	-0.15886	0	H14S	H-14	S	-0.0393393
261	2nao_3_stack_Repair_262.pdb	0.145829	1.20981	0.00354129	0.202355	-1.04449e-07	-0.198231	0.255311	1.50411	-0.736805	-2.05723	0	0	0	0.133229	-0.170509	0	0	0	4.03353e-07	0	-0.170267	0	H14T	H-14	T	0.0486097
262	2nao_3_stack_Repair_263.pdb	-0.0925862	0.0236345	0	1.51192	0	-2.18485	1.85963	-0.114931	-1.01772	-0.00644911	0	0	0	0.00273975	-0.168947	0	0	0	0	0	-0.166568	0	H14C	H-14	C	-0.0308621
263	2nao_3_stack_Repair_264.pdb	-0.29184	6.28771e-07	-2.35763	0.86294	1.04449e-07	-0.755359	1.2401	0.239862	0.649929	-0.0599743	0	0	0	0.0346409	-0.12994	0	0	0	-4.03353e-07	0	-0.146347	0	H14N	H-14	N	-0.09728
264	2nao_3_stack_Repair_265.pdb	-0.451002	0.568829	0.162417	0.260226	0	-0.715975	0.0270414	0.013447	0.0648204	-0.609098	0	0	0	-0.0102873	-0.0601896	0	0	0	0	0	-0.212422	0	H14Q	H-14	Q	-0.150334
265	2nao_3_stack_Repair_266.pdb	4.19968	0.670757	0.659237	-0.431068	-7.91253e-08	-2.20126	-1.81388	8.77578	-0.589537	-1.03892	0	0	0	0.36243	-1.95049	0	0	0	4.09954e-07	0	-0.193866	0	H14P	H-14	P	1.39989
266	2nao_3_stack_Repair_267.pdb	5.28317	1.31439	0.997758	2.9454	0	-2.96833	4.11402	-0.163893	-3.17452	2.24629	0	0	0	-0.0279456	-0.177358	0	0	0	0	0	-1.11022e-16	0	Q15G	Q-15	G	1.76106
267	2nao_3_stack_Repair_268.pdb	2.96338	1.24199	1.10602	1.89481	0	-1.72485	2.62449	-0.119667	-3.05321	1.00413	0	0	0	-0.0117124	-0.0700386	0	0	0	0	0	0.00138026	0	Q15A	Q-15	A	0.987793
268	2nao_3_stack_Repair_269.pdb	-1.3062	1.12057	1.65988	-0.28442	-7.91252e-08	-0.331646	-1.24802	0.817646	-1.3662	-1.78049	0	0	0	0.167599	0.0678888	0	0	0	4.09954e-07	0	-0.0611218	0	Q15V	Q-15	V	-0.4354
269	2nao_3_stack_Repair_270.pdb	-4.47198	0.775085	0.926695	-1.8222	-7.91252e-08	-0.0466375	-4.54095	0.162508	0.251961	-0.209532	0	0	0	0.031084	0.135286	0	0	0	4.09954e-07	0	-2.21489e-09	0	Q15L	Q-15	L	-1.49066
270	2nao_3_stack_Repair_271.pdb	-3.48668	0.496382	1.02838	-1.56306	0	-0.709335	-3.77707	0.136886	0.272372	0.609554	0	0	0	0.0192166	0.00803477	0	0	0	0	0	5.55112e-16	0	Q15M	Q-15	M	-1.16223
271	2nao_3_stack_Repair_272.pdb	-2.47006	1.03623	1.12295	-1.49913	-7.91251e-08	0.231347	-3.5597	1.11853	0.0610983	-1.19834	0	0	0	0.19968	0.16771	0	0	0	4.09954e-07	0	0.0172844	0	Q15I	Q-15	I	-0.823353
272	2nao_3_stack_Repair_273.pdb	-3.14343	0.518163	1.02838	-1.64665	0.0844729	-0.194311	-3.1999	-0.01868	0.0327781	0.243131	0	0	0	-0.000808433	0.0135615	0	0	0	-2.22045e-16	0	0.00999365	0	Q15F	Q-15	F	-1.04781
273	2nao_3_stack_Repair_274.pdb	0.291404	0.57719	-1.01529	-1.19748	0.0314696	1.28837	-1.32655	0.47044	0.645304	0.0422318	0	0	0	0.696151	0.156861	0	0	0	4.09954e-07	0	0.0795647	0	Q15Y	Q-15	Y	0.0971347
274	2nao_3_stack_Repair_275.pdb	-1.66248	0.551251	1.02839	-2.35449	-7.91262e-08	0.63118	-4.12045	1.2705	0.415377	0.760622	0	0	0	0.142682	0.0423453	0	0	0	4.09954e-07	0	0.0124629	0	Q15W	Q-15	W	-0.55416
275	2nao_3_stack_Repair_276.pdb	-0.982497	0.539565	1.02838	-0.492771	0.161401	-0.374895	-1.7675	-0.0102062	-0.228612	0.0163709	0	0	0	0.000207748	-0.0140368	0	0	0	0.145566	0	4.44089e-16	0	Q15K	Q-15	K	-0.327499
276	2nao_3_stack_Repair_277.pdb	0.0737841	-0.2675	0.180904	-0.604695	0.285011	0.474686	-0.743334	0.0503242	0.181145	-0.00189315	0	0	0	0.262725	-0.00894959	0	0	0	0.253137	0	0.00327261	0	Q15R	Q-15	R	0.0245947
277	2nao_3_stack_Repair_278.pdb	3.64273	0.989627	-0.767785	0.872205	0.597517	1.21435	1.7646	0.00973624	-0.957246	-0.515053	0	0	0	0.0674842	-0.0223088	0	0	0	0.359311	0	0.00798079	0	Q15D	Q-15	D	1.21424
278	2nao_3_stack_Repair_279.pdb	2.23881	0.560718	1.02838	0.391947	-0.120829	0.127575	0.320363	0.0299383	-1.06702	0.485597	0	0	0	0.153466	-0.0338011	0	0	0	0.12428	0	0.2044	0	Q15E	Q-15	E	0.74627
279	2nao_3_stack_Repair_280.pdb	3.21936	0.323548	0.617967	1.50732	-7.91214e-08	-0.499347	3.07056	0.0171186	-1.73839	-0.245683	0	0	0	0.158126	-0.0092359	0	0	0	4.09947e-07	0	0.00813525	0	Q15S	Q-15	S	1.07312
280	2nao_3_stack_Repair_281.pdb	0.0776642	0.2413	-0.864418	0.590605	-7.91213e-08	0.30119	1.13919	0.0277907	-0.504821	-1.32479	0	0	0	0.457831	-0.0745509	0	0	0	4.09947e-07	0	0.0137921	0	Q15T	Q-15	T	0.0258881
281	2nao_3_stack_Repair_282.pdb	1.34726	1.02629	1.00486	0.754862	7.91213e-08	-1.27899	1.16984	-0.151969	-1.41728	0.246994	0	0	0	-0.00733767	-0.106342	0	0	0	-4.09947e-07	0	2.21524e-09	0	Q15C	Q-15	C	0.449087
282	2nao_3_stack_Repair_283.pdb	0.301585	0.931619	-1.55994	0.0453259	0	1.0858	0.76092	-0.0864084	-0.51652	-0.318678	0	0	0	-0.0405347	-0.0561454	0	0	0	0	0	0	0	Q15N	Q-15	N	0.100528
283	2nao_3_stack_Repair_284.pdb	1.73827	-0.123666	-0.114754	-1.22091	0.0367639	3.11703	-0.733904	0.172643	0.32619	-0.163781	0	0	0	-0.0973756	0.119949	0	0	0	0.0111958	0	0.528839	0	Q15H	Q-15	H	0.579423
284	2nao_3_stack_Repair_285.pdb	13.5512	4.30968	1.09892	0.377061	0.00303353	-0.957067	0.159421	8.26682	-1.48605	1.73074	0	0	0	0.028405	-0.971791	0	0	0	-0.00668826	0	0.0269544	0	Q15P	Q-15	P	4.51707
285	2nao_3_stack_Repair_286.pdb	5.76854	0.310099	-2.85489e-06	3.3707	0.034508	-2.56249	5.85626	-0.348037	-2.34199	1.55184	0	0	0	-0.0469615	-0.180524	0	0	0	-0.0411233	0	-0.0142777	0	K16G	K-16	G	1.92285
286	2nao_3_stack_Repair_287.pdb	3.42345	-0.708311	-0.926091	2.90052	0.130854	-2.26151	4.8095	-0.147565	-2.35909	1.83133	0	0	0	0.0228052	-0.25503	0	0	0	-0.0609232	0	0.19193	0	K16A	K-16	A	1.14115
287	2nao_3_stack_Repair_288.pdb	1.79271	-0.0365314	0.0265738	-0.004736	0.098995	0.246839	0.243861	1.13834	-1.19195	0.405239	0	0	0	0.895031	0.285893	0	0	0	-0.0290662	0	0.000113946	0	K16V	K-16	V	0.59757
288	2nao_3_stack_Repair_289.pdb	-3.24081	-0.0676147	0.00354099	-1.25007	0.119751	-0.255672	-2.91803	-0.06944	0.289398	0.797878	0	0	0	0.139944	0.127328	0	0	0	-0.0306938	0	0.000198146	0	K16L	K-16	L	-1.08027
289	2nao_3_stack_Repair_290.pdb	-2.45019	-0.0237491	0.0639986	-2.05725	0.12798	-0.178784	-3.419	0.931606	1.23387	0.882394	0	0	0	0.0133688	0.00406097	0	0	0	-0.0245028	0	-0.000118727	0	K16M	K-16	M	-0.81673
290	2nao_3_stack_Repair_291.pdb	0.407315	-0.0928659	0.0166725	-1.40929	0.119137	0.0548122	-3.05567	1.72694	0.25884	0.201395	0	0	0	2.61815	0.195442	0	0	0	-0.0307462	0	-5.81788e-05	0	K16I	K-16	I	0.135772
291	2nao_3_stack_Repair_292.pdb	-1.12245	0.0101767	0.0397921	-2.48037	0.3445	-0.153767	-4.2594	4.29828	0.429343	0.564566	0	0	0	0.112494	0.128642	0	0	0	-0.028378	0	0.000324005	0	K16F	K-16	F	-0.37415
292	2nao_3_stack_Repair_293.pdb	-0.931593	-0.0349589	-2.73204e-12	-1.86705	0.0917635	0.274723	-2.81067	2.63619	0.367672	0.381012	0	0	0	0.0761695	-3.2145e-11	0	0	0	-0.0464303	0	-2.57572e-14	0	K16Y	K-16	Y	-0.310531
293	2nao_3_stack_Repair_294.pdb	-0.250081	-0.0936651	-2.80851e-06	-3.27363	0.0454176	2.45685	-4.40806	1.27986	0.79231	1.69962	0	0	0	1.29093	0.0616214	0	0	0	-0.0397034	0	2.10322e-10	0	K16W	K-16	W	-0.0833603
294	2nao_3_stack_Repair_295.pdb	1.22141	-0.0374714	-5.91172e-12	-0.268493	-0.0754392	0.603525	0.593775	-0.23546	-0.111395	0.471674	0	0	0	0.242519	9.90497e-12	0	0	0	0.0381762	0	-1.60316e-13	0	K16R	K-16	R	0.407137
295	2nao_3_stack_Repair_296.pdb	5.74685	-0.00737547	-1.62359e-12	0.97773	1.22418	2.44524	2.89067	-0.1462	-1.49098	-0.904101	0	0	0	0.318083	0.0406566	0	0	0	0.439606	0	-2.22045e-16	0	K16D	K-16	D	1.91562
296	2nao_3_stack_Repair_297.pdb	4.40644	-0.0163165	-4.78728e-12	0.459955	0.855961	1.30394	1.50994	-0.142671	-0.784081	0.738478	0	0	0	0.0477696	0.0282259	0	0	0	0.433471	0	-1.64535e-13	0	K16E	K-16	E	1.46881
297	2nao_3_stack_Repair_298.pdb	4.48616	-0.767777	-0.92663	2.81772	0.134655	-1.4162	5.51676	-0.178756	-1.8292	0.799184	0	0	0	0.239068	-0.265898	0	0	0	-0.0665146	0	0.163866	0	K16S	K-16	S	1.49539
298	2nao_3_stack_Repair_299.pdb	4.8225	-8.10814e-07	-2.85309e-06	0.630858	0.078173	1.69245	2.31849	0.789628	-1.03108	0.101519	0	0	0	0.27845	0.110944	0	0	0	-0.035984	0	-2.16892e-09	0	K16T	K-16	T	1.6075
299	2nao_3_stack_Repair_300.pdb	1.3637	-0.820272	-0.994157	1.97125	0.0359948	-1.8097	3.59049	-0.217389	-1.08948	0.584611	0	0	0	-0.0244672	-0.248697	0	0	0	-0.0815107	0	0.218324	0	K16C	K-16	C	0.454567
300	2nao_3_stack_Repair_301.pdb	0.676528	-0.0065219	-2.47896	0.377906	0.0990175	1.37359	2.22682	-0.191134	-0.122874	-0.68731	0	0	0	0.116493	0.00370137	0	0	0	-0.0304968	0	-2.17637e-09	0	K16N	K-16	N	0.225509
301	2nao_3_stack_Repair_302.pdb	2.01661	0.000581711	-0.725756	-0.0339831	0.102268	0.69961	0.930982	-0.0743402	0.504798	0.649786	0	0	0	-0.00835537	0.0380099	0	0	0	-0.0289852	0	-1.11022e-16	0	K16Q	K-16	Q	0.672203
302	2nao_3_stack_Repair_303.pdb	2.22478	-0.0571927	-1.2522	-1.27462	0.0580889	2.50269	-0.438304	1.24406	0.444582	0.534327	0	0	0	0.203044	0.00709715	0	0	0	-0.0430595	0	0.303355	0	K16H	K-16	H	0.741593
303	2nao_3_stack_Repair_304.pdb	8.46549	1.39156	-0.987236	1.23596	0.129559	-2.09278	1.66891	4.41043	-1.53491	4.1615	0	0	0	-0.0400126	0.101606	0	0	0	-0.0649037	0	0.187426	0	K16P	K-16	P	2.82183
304	2nao_3_stack_Repair_305.pdb	7.36979	0.260892	-0.034958	5.13473	-7.66575e-08	-3.33449	9.20806	-0.159686	-3.66608	0.390044	0	0	0	-0.428729	-0.332831	0	0	0	4.12145e-07	0	-2.17053e-09	0	L17G	L-17	G	2.4566
305	2nao_3_stack_Repair_306.pdb	5.86409	0.214252	0	4.14098	2.22045e-16	-2.41793	7.60763	-0.0699766	-3.61445	0.266664	0	0	0	-0.26309	-0.149285	0	0	0	0	0	0	0	L17A	L-17	A	1.9547
306	2nao_3_stack_Repair_307.pdb	4.22316	-0.00163528	-2.79689e-06	1.59962	-7.66581e-08	-0.719552	3.09741	2.23836	-1.96484	-0.296992	0	0	0	0.270786	-0.000270029	0	0	0	4.12144e-07	0	-2.17063e-09	0	L17V	L-17	V	1.40772
307	2nao_3_stack_Repair_308.pdb	0.823626	0.00335701	0	-0.840416	2.22045e-16	0.247955	-0.544845	0.140428	0.754411	1.02668	0	0	0	0.0360563	0.00124033	0	0	0	0	0	0	0	L17M	L-17	M	0.274542
308	2nao_3_stack_Repair_309.pdb	2.75597	-0.0363796	0.447526	0.236659	-7.66581e-08	-0.200319	0.358301	2.00153	-0.568778	-0.366164	0	0	0	0.883593	0.000281185	0	0	0	4.12144e-07	0	-2.17033e-09	0	L17I	L-17	I	0.918657
309	2nao_3_stack_Repair_310.pdb	-1.36189	-0.0633177	-0.866121	-1.50879	0.0649674	0.680061	-1.3249	0.701131	0.0686416	0.511772	0	0	0	0.374674	-0.017842	0	0	0	4.12144e-07	0	-2.17002e-09	0	L17F	L-17	F	-0.453963
310	2nao_3_stack_Repair_311.pdb	4.05749	0.307197	-1.20652	-0.366153	0.0142779	1.24506	1.41164	1.91132	0.122819	0.350075	0	0	0	0.267786	0.0791595	0	0	0	4.12144e-07	0	-2.16971e-09	0	L17Y	L-17	Y	1.3525
311	2nao_3_stack_Repair_312.pdb	3.94527	0.00793425	-0.477121	-1.19123	-7.66578e-08	1.97143	-0.204025	2.92847	-0.485716	1.08861	0	0	0	0.294569	0.0834749	0	0	0	4.12144e-07	0	0.0123416	0	L17W	L-17	W	1.31509
312	2nao_3_stack_Repair_313.pdb	5.42343	-0.799987	-0.80999	0.80707	0.147989	2.37193	2.83633	0.0150936	0.45335	0.302728	0	0	0	0.0150846	-0.006995	0	0	0	0.083829	0	0	0	L17K	L-17	K	1.80781
313	2nao_3_stack_Repair_314.pdb	7.4673	-0.459514	-3.28419	-0.0103426	0.570957	3.36653	3.63475	0.0626607	1.67068	1.06705	0	0	0	0.561928	0.00778567	0	0	0	0.286786	0	2.16941e-09	0	L17R	L-17	R	2.4891
314	2nao_3_stack_Repair_315.pdb	7.83274	0.0419091	-0.621143	2.74729	0.570651	1.80944	6.44368	-0.0168106	-1.54931	-2.20462	0	0	0	0.288215	-0.0373925	0	0	0	0.323439	0	-2.16941e-09	0	L17D	L-17	D	2.61091
315	2nao_3_stack_Repair_316.pdb	8.06409	0.0109511	-0.3014	1.74066	0.281191	1.85678	4.62618	0.187258	-1.03014	0.390675	0	0	0	0.0686735	-0.0120757	0	0	0	0.233267	0	0	0	L17E	L-17	E	2.68803
316	2nao_3_stack_Repair_317.pdb	6.64304	-1.04483	-1.98663	3.4446	7.91223e-08	-0.178509	8.1465	0.281337	-1.87089	-0.277039	0	0	0	0.128512	-0.0817821	0	0	0	-4.09949e-07	0	2.16941e-09	0	L17S	L-17	S	2.21435
317	2nao_3_stack_Repair_318.pdb	4.71656	-1.10551	-1.7697	2.54795	-2.22045e-16	0.639145	6.18517	0.158493	-1.73905	-0.527767	0	0	0	0.327834	-0.0171075	0	0	0	0	0	0	0	L17T	L-17	T	1.57219
318	2nao_3_stack_Repair_319.pdb	5.80146	0.0416251	2.85264e-06	2.66954	7.91223e-08	-1.60007	5.98779	-0.135335	-1.61011	0.600966	0	0	0	-0.152942	-0.0340698	0	0	0	-4.09949e-07	0	2.16941e-09	0	L17C	L-17	C	1.93382
319	2nao_3_stack_Repair_320.pdb	4.42856	-0.178374	-1.50112	2.3916	-2.22045e-16	0.590728	6.29305	-0.0172463	-1.69903	-1.26708	0	0	0	-0.183967	-0.0443177	0	0	0	0	0	0	0	L17N	L-17	N	1.47619
320	2nao_3_stack_Repair_321.pdb	5.45543	-0.926899	-2.11604	0.875881	7.91223e-08	1.65098	3.86823	0.0283858	0.957127	1.02895	0	0	0	0.0888147	-0.00428701	0	0	0	-4.09949e-07	0	2.16942e-09	0	L17Q	L-17	Q	1.81848
321	2nao_3_stack_Repair_322.pdb	4.35718	0.00280072	-1.52349	-0.368006	-4.21885e-14	3.38302	2.54342	0.191187	0.0704865	-0.354804	0	0	0	0.0392031	-0.000458002	0	0	0	0	0	0.373368	0	L17H	L-17	H	1.45239
322	2nao_3_stack_Repair_323.pdb	11.1647	2.16898	0	2.61845	0	-2.50249	4.51754	4.71153	-2.32633	2.37433	0	0	0	-0.397279	0.151657	0	0	0	0	0	0	0	L17P	L-17	P	3.72157
323	2nao_3_stack_Repair_324.pdb	-3.83619	0.0962824	0.018887	3.2783	-0.0152346	-4.83295	5.27535	-4.63762	-1.71577	-0.337346	0	0	0	-0.95778	-0.440011	0	0	0	-0.00860169	0	0.000289815	0	V18G	V-18	G	-1.27873
324	2nao_3_stack_Repair_325.pdb	-1.76029	0.00214627	0	2.28199	2.22045e-16	-3.14892	3.70513	-1.53994	-1.49279	-0.446876	0	0	0	-1.12103	-0.313798	0	0	0	0	0	0	0	V18A	V-18	A	-0.586763
325	2nao_3_stack_Repair_326.pdb	-2.70774	-0.0206225	0	-0.748534	2.22045e-16	0.59105	-1.43271	-2.10796	1.35898	0.0177593	0	0	0	-0.365709	-0.0577377	0	0	0	0	0	0	0	V18L	V-18	L	-0.90258
326	2nao_3_stack_Repair_327.pdb	-3.58697	-0.0968171	0.0198947	-2.68915	0.132566	1.75794	-3.85395	-2.27406	3.25187	0.628709	0	0	0	-0.441014	0.028224	0	0	0	-0.0231739	0	0.000227675	0	V18M	V-18	M	-1.19566
327	2nao_3_stack_Repair_328.pdb	3.67778	0.000727723	0	-1.32101	0	1.56025	-2.48056	1.97953	1.41212	0.0443662	0	0	0	2.48236	0.232248	0	0	0	0	0	0	0	V18I	V-18	I	1.22593
328	2nao_3_stack_Repair_329.pdb	-2.69259	0.0123181	0.0405357	-1.75207	0.450438	1.43721	-2.20215	-1.32616	1.21833	0.0301252	0	0	0	-0.605352	0.0409417	0	0	0	0.00403807	0	0.000147777	0	V18F	V-18	F	-0.89753
329	2nao_3_stack_Repair_330.pdb	-1.92189	-0.0525248	-1.69456	-1.74297	0.513306	1.90594	-1.67942	-0.740345	1.66143	0.0614148	0	0	0	-0.157641	0.103186	0	0	0	0.00348004	0	-2.17727e-09	0	V18Y	V-18	Y	-0.64063
330	2nao_3_stack_Repair_331.pdb	3.99773	-0.0402612	0.00880856	-2.41444	0.125839	3.36209	-2.43836	3.05061	1.32751	0.508839	0	0	0	0.503785	0.125526	0	0	0	0.00311717	0	0.000184988	0	V18W	V-18	W	1.33258
331	2nao_3_stack_Repair_332.pdb	-0.478286	-2.12277	-2.0319	-0.573933	0.137677	3.12679	0.130659	-1.01619	2.73155	0.242576	0	0	0	-1.14827	0.0615733	0	0	0	0.0455167	0	1.07306e-05	0	V18K	V-18	K	-0.159429
332	2nao_3_stack_Repair_333.pdb	-0.210007	-0.720936	-0.721665	-0.607002	0.181297	2.05209	1.04264	-2.20379	1.39059	-0.618894	0	0	0	-0.140371	0.0789864	0	0	0	0.136017	0	1.83212e-05	0	V18R	V-18	R	-0.0700023
333	2nao_3_stack_Repair_334.pdb	2.00659	-0.0110214	-1.14703	0.876674	-0.645547	2.59246	2.81427	-2.80535	1.00235	-0.346769	0	0	0	-0.486043	-0.162662	0	0	0	0.162589	0	-2.18329e-09	0	V18D	V-18	D	0.668863
334	2nao_3_stack_Repair_335.pdb	0.713898	-0.824547	-0.824549	0.0158635	-0.426511	2.45943	1.16559	-2.52683	2.10124	-0.10009	0	0	0	-0.394129	-0.0909431	0	0	0	0.0684355	0	-2.18408e-09	0	V18E	V-18	E	0.237966
335	2nao_3_stack_Repair_336.pdb	-2.32415	-1.49421	-1.49493	1.974	0	-1.79842	4.58991	-2.36454	0.0657283	-0.998631	0	0	0	-0.803055	-0.25807	0	0	0	0	0	0	0	V18S	V-18	S	-0.774717
336	2nao_3_stack_Repair_337.pdb	-1.84549	-1.11341	-1.03848	0.762721	0.0454522	-0.347571	2.19895	-1.87545	0.0898729	-0.260551	0	0	0	-0.309588	-0.1529	0	0	0	0.00255989	0	-2.18419e-09	0	V18T	V-18	T	-0.615163
337	2nao_3_stack_Repair_338.pdb	-1.79362	-0.00286228	-1.77636e-15	1.41614	0	-2.33654	2.89554	-2.98653	0.189759	-0.494414	0	0	0	-0.474716	-0.237316	0	0	0	0	0	0	0	V18C	V-18	C	-0.597873
338	2nao_3_stack_Repair_339.pdb	0.453028	0.000726913	-1.758	0.512566	0.0676958	1.2823	2.41796	-2.636	1.12037	-0.080037	0	0	0	-0.494772	-0.0455631	0	0	0	0.0202093	0	-2.18401e-09	0	V18N	V-18	N	0.151009
339	2nao_3_stack_Repair_340.pdb	-1.05379	-0.462047	-2.07149	-0.123914	0	1.28345	1.28131	-2.0063	2.35514	-0.506039	0	0	0	-0.8039	-0.0357316	0	0	0	0	0	0	0	V18Q	V-18	Q	-0.351263
340	2nao_3_stack_Repair_341.pdb	3.56103	-0.288764	-1.26089	-0.647211	0.101379	2.41172	0.718029	1.14926	1.22543	-0.134856	0	0	0	-0.00377244	-0.0198241	0	0	0	0.00210104	0	0.288597	0	V18H	V-18	H	1.18701
341	2nao_3_stack_Repair_342.pdb	11.4717	2.57083	0	0.868338	-2.22045e-16	-3.20613	0.519727	8.43653	-0.125791	2.73405	0	0	0	-0.325841	-0.245485	0	0	0	0	0	0	0	V18P	V-18	P	3.8239
342	2nao_3_stack_Repair_343.pdb	-0.975452	0.303666	-2.63764e-06	8.57657	-0.184449	-5.57062	14.6231	-9.06145	-3.22192	-0.292933	0	0	0	-6.14741	-0.540342	0	0	0	4.12718e-07	0	5.11522e-10	0	F19G	F-19	G	-0.325151
343	2nao_3_stack_Repair_344.pdb	1.14461	0.232099	-2.63764e-06	6.25979	-0.184454	-4.42959	9.91018	-5.59224	-2.8187	-0.818068	0	0	0	-1.41441	-0.463919	0	0	0	4.12718e-07	0	5.11522e-10	0	F19A	F-19	A	0.381537
344	2nao_3_stack_Repair_345.pdb	1.79699	0.0982543	0	2.95913	-0.184449	-1.60364	4.00986	-2.27778	-1.11799	0.0193445	0	0	0	-0.105752	-0.24115	0	0	0	0	0	0	0	F19V	F-19	V	0.598997
345	2nao_3_stack_Repair_346.pdb	-1.6226	-0.024404	0	1.24401	-0.184449	-0.5239	0.768901	-3.01561	0.626262	-0.596028	0	0	0	0.0826213	-0.088518	0	0	0	0	0	0	0	F19L	F-19	L	-0.540867
346	2nao_3_stack_Repair_347.pdb	-0.42809	-0.0135218	0	0.96882	-0.184449	-0.824041	1.65838	-4.54303	1.08178	0.280785	0	0	0	1.14718	-0.0852921	0	0	0	0	0	0	0	F19M	F-19	M	-0.142697
347	2nao_3_stack_Repair_348.pdb	-0.583723	0.0407612	-2.63764e-06	1.26695	-0.184449	-0.665807	0.617114	-2.08174	0.551899	0.115092	0	0	0	-0.24354	-0.113958	0	0	0	4.12718e-07	0	5.11522e-10	0	F19I	F-19	I	-0.194574
348	2nao_3_stack_Repair_349.pdb	5.93796	-0.207688	-0.279328	1.03236	0.0223574	-0.00158573	2.33763	2.89327	0.146231	0.0201374	0	0	0	-0.0254275	0.0161771	0	0	0	0	0	0	0	F19Y	F-19	Y	1.97932
349	2nao_3_stack_Repair_350.pdb	24.5676	-0.0130895	0	0.0327396	-0.184449	1.8556	1.03106	20.8878	0.227387	0.658898	0	0	0	0.0717133	0.0132838	0	0	0	0	0	0	0	F19W	F-19	W	8.1892
350	2nao_3_stack_Repair_351.pdb	2.7892	-1.75301	-1.83399	1.45924	0.0549028	3.50017	3.08378	-4.19151	2.47812	-0.114271	0	0	0	0.020973	-0.115369	0	0	0	0.0847926	0	0	0	F19K	F-19	K	0.929733
351	2nao_3_stack_Repair_352.pdb	9.26549	0.0526722	-2.63764e-06	1.92322	0.941089	3.39064	6.12892	-3.74119	0.599154	-0.201581	0	0	0	-0.0608865	-0.149932	0	0	0	0.23345	0	5.11522e-10	0	F19R	F-19	R	3.0885
352	2nao_3_stack_Repair_353.pdb	3.5743	-0.849386	-1.00355	4.66405	-0.212954	2.48461	9.25893	-6.58154	-1.41943	0.213023	0	0	0	-3.40355	-0.240508	0	0	0	0.424088	0	5.11522e-10	0	F19D	F-19	D	1.19143
353	2nao_3_stack_Repair_354.pdb	4.85875	-2.37698	-2.47737	3.00422	0.0516497	2.36658	6.07356	-3.91962	1.83929	-0.601272	0	0	0	0.602671	-0.302589	0	0	0	0.296013	0	0	0	F19E	F-19	E	1.61958
354	2nao_3_stack_Repair_355.pdb	0.611558	0.283433	-3.789	5.98617	-0.184449	-2.18669	11.7083	-5.3998	-1.30149	-1.23568	0	0	0	-3.26929	-0.424544	0	0	0	4.12719e-07	0	5.11522e-10	0	F19S	F-19	S	0.203853
355	2nao_3_stack_Repair_356.pdb	2.26856	0.187421	-2.63764e-06	4.45125	-0.184449	0.160932	8.49692	-6.49625	-1.33966	-0.345528	0	0	0	-2.66208	-0.311606	0	0	0	4.12719e-07	0	5.11522e-10	0	F19T	F-19	T	0.756187
356	2nao_3_stack_Repair_357.pdb	-3.31508	0.22492	-3.78951	4.82763	-0.184466	-3.2885	8.74144	-5.36797	0.00937471	-0.974036	0	0	0	-3.51398	-0.216358	0	0	0	4.12719e-07	0	5.11522e-10	0	F19C	F-19	C	-1.10503
357	2nao_3_stack_Repair_358.pdb	4.59294	0.0504052	-2.53132	3.33948	-0.184449	1.24159	7.66994	-4.28878	-0.374076	0.0149227	0	0	0	-0.344773	-0.19243	0	0	0	0	0	0	0	F19N	F-19	N	1.53098
358	2nao_3_stack_Repair_359.pdb	3.94947	-0.913486	-1.03437	2.59967	-0.184449	0.554783	5.83232	-3.83093	1.44799	-0.40462	0	0	0	-0.117443	-0.211625	0	0	0	4.12719e-07	0	5.11522e-10	0	F19Q	F-19	Q	1.31649
359	2nao_3_stack_Repair_360.pdb	9.35571	-0.384534	-0.440798	1.16793	-0.184449	4.68088	4.13683	0.0045802	0.179233	-0.0194366	0	0	0	-0.180554	-0.0841444	0	0	0	0	0	0.396031	0	F19H	F-19	H	3.11857
360	2nao_3_stack_Repair_361.pdb	-4.36686	0.0733751	-2.63764e-06	5.05804	-0.184449	-4.94675	7.45756	-4.92806	-2.09306	-1.72713	0	0	0	-3.07639	-0.263706	0	0	0	4.12719e-07	0	5.11482e-10	0	F19P	F-19	P	-1.45562
361	2nao_3_stack_Repair_362.pdb	-11.4312	-0.59827	-3.07548	8.08993	-0.214747	-6.29013	13.3068	-10.6005	-2.36796	-7.38972	0	0	0	-2.29108	-0.54547	0	0	0	4.12719e-07	0	5.11483e-10	0	F20G	F-20	G	-3.8104
362	2nao_3_stack_Repair_363.pdb	-3.49529	-0.597757	-2.85888	6.50393	-0.213777	-4.48487	10.9932	-5.33881	-2.3255	-2.49831	0	0	0	-2.67446	-0.291866	0	0	0	4.12719e-07	0	5.11483e-10	0	F20A	F-20	A	-1.1651
363	2nao_3_stack_Repair_364.pdb	-0.764538	0.00272484	-1.6005	2.93611	-0.2133	-1.72299	4.6158	-3.18114	-0.510035	-0.232068	0	0	0	-0.859139	-0.0418442	0	0	0	4.12719e-07	0	5.11484e-10	0	F20V	F-20	V	-0.254846
364	2nao_3_stack_Repair_365.pdb	-2.42114	0.0226032	-1.24775	1.86629	-0.26062	-1.85933	1.82881	-2.58933	0.502857	-0.254076	0	0	0	-0.43059	-0.0105023	0	0	0	4.12719e-07	0	5.11484e-10	0	F20L	F-20	L	-0.807047
365	2nao_3_stack_Repair_366.pdb	-5.0547	0.000355501	-2.52417	0.457185	-0.212358	-0.522755	0.962692	-3.675	1.64703	-0.150051	0	0	0	-1.03763	-0.0993962	0	0	0	4.12719e-07	0	5.11484e-10	0	F20M	F-20	M	-1.6849
366	2nao_3_stack_Repair_367.pdb	-2.17199	0.00705533	-1.1165	1.64315	-0.212759	-1.24716	1.68045	-2.58742	0.343494	-0.108787	0	0	0	-0.573514	0.0451167	0	0	0	4.12719e-07	0	5.11485e-10	0	F20I	F-20	I	-0.723997
367	2nao_3_stack_Repair_368.pdb	20.4063	-0.00523723	2.13163e-14	0.24954	0.0401559	2.68627	1.89582	14.2201	-0.0855197	0.0739962	0	0	0	1.33118	0.242618	0	0	0	0	0	0	0	F20Y	F-20	Y	6.8021
368	2nao_3_stack_Repair_369.pdb	16.6754	-0.00788107	-7.81597e-14	-1.18807	-0.210562	3.46205	-0.425814	14.284	0.100985	0.379669	0	0	0	0.280984	0.469162	0	0	0	-9.99201e-15	0	0	0	F20W	F-20	W	5.55847
369	2nao_3_stack_Repair_370.pdb	2.43405	0.00369711	-5.34935	0.847598	-0.243121	5.30165	3.00204	-1.76883	2.9193	-1.87243	0	0	0	-0.373781	-0.0332325	0	0	0	-0.0327265	0	5.11487e-10	0	F20K	F-20	K	0.81135
370	2nao_3_stack_Repair_371.pdb	8.40524	-0.851533	-3.20279	2.16434	-0.800593	2.82271	7.13009	0.437357	2.81005	-2.41913	0	0	0	0.362825	0.0574352	0	0	0	-0.0480837	0	5.11487e-10	0	F20R	F-20	R	2.80175
371	2nao_3_stack_Repair_372.pdb	5.40882	0.00705575	-4.60027	3.86803	2.33613	2.82167	8.12575	-5.86112	-0.266074	-0.741782	0	0	0	-1.09013	-0.245429	0	0	0	0.809555	0	5.11488e-10	0	F20D	F-20	D	1.80294
372	2nao_3_stack_Repair_373.pdb	6.99262	-0.589166	-4.48989	3.12923	1.22228	3.51868	6.72665	-3.36108	1.58897	-0.560327	0	0	0	-0.83421	-0.204294	0	0	0	0.641502	0	5.11488e-10	0	F20E	F-20	E	2.33087
373	2nao_3_stack_Repair_374.pdb	-1.73682	-2.37488	-4.56027	5.66402	-0.214352	-2.54779	11.2982	-5.96139	-0.660369	-0.468081	0	0	0	-1.91187	-0.166311	0	0	0	4.18309e-07	0	5.11489e-10	0	F20S	F-20	S	-0.57894
374	2nao_3_stack_Repair_375.pdb	0.633343	-1.61438	-3.42419	4.42065	-0.218893	-2.17103	8.29045	-3.0544	-0.35374	-0.437393	0	0	0	-0.80373	-0.152851	0	0	0	4.18309e-07	0	5.11489e-10	0	F20T	F-20	T	0.211114
375	2nao_3_stack_Repair_376.pdb	-0.937801	0.0265563	-1.48653	5.18187	-0.258969	-4.63473	9.12764	-6.67367	-0.4044	-0.881474	0	0	0	-0.934088	-0.298741	0	0	0	4.18309e-07	0	5.1149e-10	0	F20C	F-20	C	-0.3126
376	2nao_3_stack_Repair_377.pdb	-2.21642	0.00613481	-6.87673	3.14933	-0.210294	0.345519	7.44235	-4.74945	0.26872	-0.56256	0	0	0	-1.02945	-0.266563	0	0	0	4.18309e-07	0	5.1149e-10	0	F20N	F-20	N	-0.738807
377	2nao_3_stack_Repair_378.pdb	-0.305521	-0.368985	-5.2634	2.19189	-0.217145	1.34193	5.95527	-5.2035	2.50271	-0.560072	0	0	0	-0.684228	-0.130779	0	0	0	4.18309e-07	0	5.11491e-10	0	F20Q	F-20	Q	-0.10184
378	2nao_3_stack_Repair_379.pdb	5.92837	0.00722715	2.06057e-13	1.21083	-0.210562	3.67197	4.28162	-3.45204	0.129511	-0.111251	0	0	0	-0.0374475	-0.136057	0	0	0	2.44249e-14	0	0.438519	0	F20H	F-20	H	1.97612
379	2nao_3_stack_Repair_380.pdb	11.5555	0.00707031	-1.93497	4.79429	-0.210369	-5.21072	7.13979	10.7167	-1.12184	-1.59719	0	0	0	-1.02721	-0.334296	0	0	0	4.18309e-07	0	5.11485e-10	0	F20P	F-20	P	3.85183
380	2nao_3_stack_Repair_381.pdb	-6.70325	0	0	0.897157	-2.22045e-16	-1.34644	1.34875	-3.1235	-0.114792	-4.35243	0	0	0	-0.0119949	-0.191068	0	0	0	-2.22045e-16	0	0	0	A21G	A-21	G	-2.23442
381	2nao_3_stack_Repair_382.pdb	2.38558	0.1572	0.157198	-1.7111	-0.00422074	2.12674	-2.55309	1.1187	1.02117	0.497698	0	0	0	1.57649	0.540617	0	0	0	-0.00121332	0	5.11486e-10	0	A21V	A-21	V	0.795193
382	2nao_3_stack_Repair_383.pdb	-2.26539	0	0	-2.42509	1.60316e-13	2.15574	-4.16244	-0.308882	2.05627	0.365232	0	0	0	0.0537818	0.362131	0	0	0	0	0	0	0	A21L	A-21	L	-0.75513
383	2nao_3_stack_Repair_384.pdb	-3.01988	0.000727148	-2.63769e-06	-3.42302	0.0828827	2.6587	-5.61248	-0.0234155	2.82837	0.351852	0	0	0	0.114287	0.340772	0	0	0	0.00223068	0	5.11299e-10	0	A21M	A-21	M	-1.00663
384	2nao_3_stack_Repair_385.pdb	-0.085861	0.571431	0.570701	-2.55888	0.0564918	2.13492	-4.39178	0.436548	1.33654	0.58543	0	0	0	1.16488	0.738169	0	0	0	0.00784674	0	5.11491e-10	0	A21I	A-21	I	-0.0286203
385	2nao_3_stack_Repair_386.pdb	-1.63417	0.000331521	-2.63776e-06	-2.64029	-0.287144	2.06293	-3.80195	-0.136471	2.57237	0.504089	0	0	0	0.0941937	0.242869	0	0	0	-0.00224258	0	5.11932e-10	0	A21F	A-21	F	-0.544723
386	2nao_3_stack_Repair_387.pdb	-1.75552	0.000662357	-4.3211	-2.94336	0.208888	3.54149	-4.0613	0.171003	5.107	0.479058	0	0	0	0.0562169	0.15693	0	0	0	0.00591787	0	5.12242e-10	0	A21Y	A-21	Y	-0.585173
387	2nao_3_stack_Repair_388.pdb	-1.6471	-5.7525e-07	-2.63794e-06	-4.36706	0.0610749	4.22557	-6.38784	0.645475	3.49778	0.440137	0	0	0	0.235614	0.239685	0	0	0	0.0021569	0	5.09531e-10	0	A21W	A-21	W	-0.549033
388	2nao_3_stack_Repair_389.pdb	-0.590966	0.000727148	-1.34987	-1.51498	-0.208148	2.09528	-1.99793	-0.785681	2.83828	0.356399	0	0	0	0.016823	0.126402	0	0	0	-0.0418673	0	5.08089e-10	0	A21K	A-21	K	-0.196989
389	2nao_3_stack_Repair_390.pdb	-2.68092	-2.56075	-2.63747	-3.00194	-1.59927	4.70442	-2.57246	-0.432886	5.0052	0.465012	0	0	0	0.117517	0.432548	0	0	0	-0.16829	0	5.0701e-10	0	A21R	A-21	R	-0.89364
390	2nao_3_stack_Repair_391.pdb	2.5085	-5.76975e-07	-2.63812e-06	-0.495415	0.947349	1.56755	-0.408955	-0.610648	0.683731	0.15329	0	0	0	-0.00407576	0.040213	0	0	0	0.675675	0	5.07009e-10	0	A21D	A-21	D	0.836167
391	2nao_3_stack_Repair_392.pdb	1.29437	-5.76968e-07	-1.758	-1.01165	0.141384	2.31964	-1.12693	-0.52557	2.64664	0.135741	0	0	0	0.0576338	0.0756276	0	0	0	0.415491	0	5.07267e-10	0	A21E	A-21	E	0.431457
392	2nao_3_stack_Repair_393.pdb	-1.73788	-1.83246	-1.83246	-0.366263	-8.21565e-15	0.912134	0.34315	-0.553023	1.59261	-0.011409	0	0	0	0.00985128	0.141987	0	0	0	0	0	0	0	A21S	A-21	S	-0.579293
393	2nao_3_stack_Repair_394.pdb	-1.54885	-1.68056	-1.68056	-0.690864	0.0734925	1.13764	-0.436823	-1.60444	1.66529	0.263919	0	0	0	1.4022	0.119625	0	0	0	0.00183816	0	5.08027e-10	0	A21T	A-21	T	-0.516283
394	2nao_3_stack_Repair_395.pdb	-1.18843	-0.440029	-0.440029	-0.748858	2.37588e-14	0.500174	-0.774168	-0.583743	1.26267	0.00649291	0	0	0	0.0290662	0.0929672	0	0	0	0	0	0	0	A21C	A-21	C	-0.396143
395	2nao_3_stack_Repair_396.pdb	-1.59881	-1.45521	-2.20813	-1.19255	0.0891509	1.87601	-0.960437	-0.611396	2.60778	0.210225	0	0	0	0.0439228	0.124822	0	0	0	0.00182203	0	5.06784e-10	0	A21N	A-21	N	-0.532937
396	2nao_3_stack_Repair_397.pdb	-1.14948	-1.20166	-3.7424	-1.43019	-0.00113896	2.29426	-1.4983	-0.569625	4.69238	0.287175	0	0	0	0.0200268	0.196508	0	0	0	4.17663e-07	0	5.07299e-10	0	A21Q	A-21	Q	-0.38316
397	2nao_3_stack_Repair_398.pdb	-1.64863	-1.948	-2.92865	-1.97023	-0.737629	3.50297	-1.84957	-0.554054	3.52749	1.07528	0	0	0	0.0322636	0.234762	0	0	0	-0.189024	0	0.390528	0	A21H	A-21	H	-0.549543
398	2nao_3_stack_Repair_399.pdb	2.89457	0	0	-1.65139	0	0.896652	-3.08949	7.47232	0.801835	-1.56275	0	0	0	0.0273929	-1.83396	0	0	0	0	0	0	0	A21P	A-21	P	0.964857
399	2nao_3_stack_Repair_400.pdb	-1.50013	0.570704	0.570704	1.45659	-0.741676	-2.23352	1.89299	0.00520064	-0.928945	-1.5752	0	0	0	-0.120408	-0.0913575	0	0	0	-0.396571	0	0	0	E22G	E-22	G	-0.500043
400	2nao_3_stack_Repair_401.pdb	0.271704	0.570704	0.570704	0.808773	-0.737897	-1.35564	0.969008	-0.0225119	-0.903277	0.887545	0	0	0	-0.120938	-0.0494727	0	0	0	-0.394769	0	0	0	E22A	E-22	A	0.090568
401	2nao_3_stack_Repair_402.pdb	3.18732	0.570704	0.570704	-0.0149862	-0.737897	0.140891	0.0323153	0.266853	-0.468912	3.21689	0	0	0	0.00553314	0.0420955	0	0	0	-0.394769	0	0	0	E22V	E-22	V	1.06244
402	2nao_3_stack_Repair_403.pdb	-0.971517	0.570704	0.570704	-0.816624	-0.737897	0.455105	-1.59853	0.170545	0.169924	0.760819	0	0	0	-0.121494	0.0741573	0	0	0	-0.394769	0	0	0	E22L	E-22	L	-0.323839
403	2nao_3_stack_Repair_404.pdb	0.496426	0.570704	0.570704	-1.5487	-0.737897	0.646349	-2.53256	0.216922	0.589363	3.22743	0	0	0	-0.111125	0.305571	0	0	0	-0.394769	0	0	0	E22M	E-22	M	0.165475
404	2nao_3_stack_Repair_405.pdb	-0.300145	0.570704	0.570704	-0.677078	-0.741586	0.673745	-1.17002	0.1829	-0.0511871	0.695096	0	0	0	0.0432979	0.058983	0	0	0	-0.396719	0	0	0	E22I	E-22	I	-0.100048
405	2nao_3_stack_Repair_406.pdb	1.1808	0.570704	0.570704	-1.09436	-0.722664	0.351842	-1.82037	0.0599483	0.37392	3.26814	0	0	0	0.0233482	0.0570073	0	0	0	-0.400407	0	0	0	E22F	E-22	F	0.3936
406	2nao_3_stack_Repair_407.pdb	1.46511	0.570704	0.570704	-0.858606	-0.773015	0.256609	-1.41369	0.0584257	0.211188	3.27243	0	0	0	-0.0283252	0.0225395	0	0	0	-0.401313	0	0	0	E22Y	E-22	Y	0.48837
407	2nao_3_stack_Repair_408.pdb	1.04827	0.570704	0.570704	-1.36129	-0.759648	0.643473	-2.09514	0.0653289	0.615593	3.2739	0	0	0	-0.0784289	0.127851	0	0	0	-0.396917	0	0	0	E22W	E-22	W	0.349423
408	2nao_3_stack_Repair_409.pdb	-1.88426	-0.91088	-0.91088	-0.70834	-1.02084	0.833742	-1.04299	0.207197	1.68984	0.548838	0	0	0	-0.0979818	0.0504668	0	0	0	-0.471961	0	0	0	E22K	E-22	K	-0.628087
409	2nao_3_stack_Repair_410.pdb	-2.35463	-2.0111	-1.75922	-1.19261	-1.55444	1.58244	-1.0601	0.41394	3.39138	0.192629	0	0	0	0.130819	0.0823103	0	0	0	-0.488361	0	0	0	E22R	E-22	R	-0.784877
410	2nao_3_stack_Repair_411.pdb	3.71899	-0.212838	-0.212838	0.348184	0.475824	-0.336516	0.513306	0.00452611	-0.317073	3.31723	0	0	0	-0.0369435	-0.031615	0	0	0	0.176132	0	0	0	E22D	E-22	D	1.23966
411	2nao_3_stack_Repair_412.pdb	1.84174	-0.805544	-2.43429	0.407522	-0.745891	-0.278566	1.16573	0.695147	1.1354	3.22337	0	0	0	-0.121741	0.0120595	0	0	0	-0.399392	0	0	0	E22S	E-22	S	0.613913
412	2nao_3_stack_Repair_413.pdb	1.82091	-1.33645	-1.29895	0.178843	-0.760328	0.107056	0.705026	0.730264	0.686019	3.31599	0	0	0	-0.0955815	0.0141089	0	0	0	-0.410983	0	0	0	E22T	E-22	T	0.60697
413	2nao_3_stack_Repair_414.pdb	2.73801	0.478316	0.478316	0.400627	-0.737897	-0.903958	0.621231	-0.00777575	-0.384469	3.21689	0	0	0	-0.0284989	-0.00331212	0	0	0	-0.394769	0	0	0	E22C	E-22	C	0.91267
414	2nao_3_stack_Repair_415.pdb	-1.66892	-0.683676	-0.683676	-0.0402799	-0.747689	-0.0222531	0.22688	0.152263	0.690275	-0.0603697	0	0	0	-0.10078	0.0345496	0	0	0	-0.399618	0	0	0	E22N	E-22	N	-0.556307
415	2nao_3_stack_Repair_416.pdb	-2.16171	-1.01111	-1.01111	-0.0687574	-0.742392	-0.164582	0.0598873	0.0167885	1.21035	0.0237003	0	0	0	-0.076134	0.014378	0	0	0	-0.398354	0	0	0	E22Q	E-22	Q	-0.72057
416	2nao_3_stack_Repair_417.pdb	1.4418	-1.05333	-1.05333	-0.164662	-1.21931	0.570709	0.111791	0.139037	1.20072	3.23657	0	0	0	-0.0682653	0.034228	0	0	0	-0.617147	0	0.35902	0	E22H	E-22	H	0.4806
417	2nao_3_stack_Repair_418.pdb	3.13264	0.570704	0.570704	-0.446575	-0.737897	-0.589211	-1.13876	4.37577	-0.282146	1.32566	0	0	0	-0.120834	-3.31237	0	0	0	-0.394769	0	0	0	E22P	E-22	P	1.04421
418	2nao_3_stack_Repair_419.pdb	-10.2507	0	0	1.02899	-0.899607	-2.64406	0.908978	-2.84112	-0.192055	-5.04918	0	0	0	-0.0561836	-0.0579249	0	0	0	-0.506442	0	0	0	D23G	D-23	G	-3.4169
419	2nao_3_stack_Repair_420.pdb	-5.18775	-5.76988e-07	-2.63841e-06	0.613995	-0.910415	-1.71178	0.481625	0.756783	-0.176717	-3.65433	0	0	0	-0.0670658	-0.0676173	0	0	0	-0.51984	0	5.13528e-10	0	D23A	D-23	A	-1.72925
420	2nao_3_stack_Repair_421.pdb	-1.33985	-5.76988e-07	-2.63841e-06	-0.800789	-0.907156	0.473303	-1.31072	-0.157663	0.474058	0.516815	0	0	0	0.836273	0.0723556	0	0	0	-0.463965	0	5.13528e-10	0	D23V	D-23	V	-0.446617
421	2nao_3_stack_Repair_422.pdb	-5.78577	-5.76988e-07	-2.63841e-06	-1.5035	-0.87704	1.03707	-2.61764	0.426702	1.17907	-2.99212	0	0	0	0.0399804	0.0774934	0	0	0	-0.478285	0	5.13528e-10	0	D23L	D-23	L	-1.92859
422	2nao_3_stack_Repair_423.pdb	-3.74516	-5.76987e-07	-2.63841e-06	-1.73463	-0.904654	0.378427	-3.0736	0.558254	1.66827	-0.0830248	0	0	0	-0.0371858	0.103005	0	0	0	-0.517013	0	5.13528e-10	0	D23M	D-23	M	-1.24839
423	2nao_3_stack_Repair_424.pdb	-2.07745	-5.76987e-07	-2.63841e-06	-1.87725	-0.90489	1.37484	-3.16341	-0.0743992	1.12385	1.01502	0	0	0	0.936915	0.158133	0	0	0	-0.508125	0	5.13528e-10	0	D23I	D-23	I	-0.692483
424	2nao_3_stack_Repair_425.pdb	-2.62427	-5.76987e-07	-2.63841e-06	-2.72498	-0.881937	2.01224	-3.876	0.0426458	1.61952	1.6225	0	0	0	0.068121	0.147175	0	0	0	-0.506389	0	5.13528e-10	0	D23F	D-23	F	-0.874757
425	2nao_3_stack_Repair_426.pdb	-2.24442	-5.76987e-07	-2.63841e-06	-2.73122	-1.01553	1.89884	-4.03122	0.729768	1.98765	0.84793	0	0	0	0.544846	0.2181	0	0	0	-0.475472	0	5.13528e-10	0	D23Y	D-23	Y	-0.74814
426	2nao_3_stack_Repair_427.pdb	-2.15239	5.76987e-07	2.63841e-06	-2.86727	-0.917359	1.95622	-4.19349	1.06308	2.10761	0.34749	0	0	0	0.828326	0.198124	0	0	0	-0.477013	0	-5.13528e-10	0	D23W	D-23	W	-0.717463
427	2nao_3_stack_Repair_428.pdb	-3.16658	-0.877415	-0.877415	-0.73017	-1.09542	0.263759	-1.22639	0.0521906	1.48828	0.392122	0	0	0	-0.036902	0.0628144	0	0	0	-0.519216	0	0	0	D23K	D-23	K	-1.05553
428	2nao_3_stack_Repair_429.pdb	-2.66303	-0.478108	-0.478108	-0.709166	-1.26338	0.0822004	-1.02465	0.118868	1.25746	0.213827	0	0	0	0.16102	0.0336776	0	0	0	-0.542995	0	0	0	D23R	D-23	R	-0.887677
429	2nao_3_stack_Repair_430.pdb	-1.37093	-0.454866	-0.454864	-0.421873	-0.293337	0.0473763	-0.658695	0.00942787	0.659856	0.303237	0	0	0	0.0188406	0.00527228	0	0	0	-0.126031	0	-5.13528e-10	0	D23E	D-23	E	-0.456977
430	2nao_3_stack_Repair_431.pdb	-3.70209	-1.263	-1.263	0.304182	-0.90006	-1.09981	0.585563	-0.00131184	0.887136	-0.38366	0	0	0	-0.0671192	0.0658393	0	0	0	-0.501015	0	5.13528e-10	0	D23S	D-23	S	-1.23403
431	2nao_3_stack_Repair_432.pdb	-1.96002	-1.17785	-1.17786	-0.525869	-0.919272	0.0713969	-0.680069	1.31044	1.0302	0.333125	0	0	0	0.249071	0.0407636	0	0	0	-0.473335	0	5.13528e-10	0	D23T	D-23	T	-0.65334
432	2nao_3_stack_Repair_433.pdb	-5.80021	-0.171217	-0.171217	0.140746	-0.905786	-1.1156	0.0728819	-0.0159983	0.316079	-3.35111	0	0	0	-0.115391	-0.0313438	0	0	0	-0.483596	0	0	0	D23C	D-23	C	-1.9334
433	2nao_3_stack_Repair_434.pdb	-3.07698	-1.263	-1.263	-0.667598	-0.916133	0.41519	-0.504261	0.00931372	1.25032	0.400629	0	0	0	-0.0226074	0.0460844	0	0	0	-0.515834	0	0	0	D23N	D-23	N	-1.02566
434	2nao_3_stack_Repair_435.pdb	-3.17036	-1.263	-1.263	-0.769748	-0.919844	0.227525	-0.895438	0.0716365	1.8167	0.341403	0	0	0	-0.020211	0.101332	0	0	0	-0.496389	0	0	0	D23Q	D-23	Q	-1.05679
435	2nao_3_stack_Repair_436.pdb	-5.64324	-1.21146	-1.21146	-1.4359	-0.907272	1.93567	-1.22277	-0.000361811	1.57229	-2.87549	0	0	0	-0.0223653	0.0977116	0	0	0	-0.501485	0	0.237351	0	D23H	D-23	H	-1.88108
436	2nao_3_stack_Repair_437.pdb	3.05062	0	0	-0.369964	-0.916281	-1.72558	-1.23678	8.34205	0.722706	-1.23178	0	0	0	-0.0287066	-1.2484	0	0	0	-0.505038	0	0	0	D23P	D-23	P	1.01687
437	2nao_3_stack_Repair_438.pdb	-0.956092	0.00486513	-2.63841e-06	4.18403	-0.034733	-4.10847	7.44721	-3.84856	-1.28541	-2.93122	0	0	0	-0.380019	-0.380895	0	0	0	-0.00378563	0	5.14195e-10	0	V24G	V-24	G	-0.318697
438	2nao_3_stack_Repair_439.pdb	-0.0998201	0.0016745	-2.63841e-06	2.85329	-0.014862	-2.82494	5.09074	-2.90693	-1.27616	-0.722141	0	0	0	-0.300453	-0.242225	0	0	0	-3.30355e-05	0	5.14195e-10	0	V24A	V-24	A	-0.0332734
439	2nao_3_stack_Repair_440.pdb	1.4686	0.00491847	-2.63841e-06	-1.67885	-0.00346086	1.87989	-2.77202	1.88516	1.25196	0.497518	0	0	0	0.403498	0.243996	0	0	0	4.10573e-07	0	5.14195e-10	0	V24L	V-24	L	0.489533
440	2nao_3_stack_Repair_441.pdb	-1.00815	0.00494687	-2.63841e-06	-2.78687	0.0499298	3.10627	-3.28605	-0.884043	2.01143	0.669725	0	0	0	0.106467	0.636182	0	0	0	4.17813e-05	0	5.14195e-10	0	V24M	V-24	M	-0.33605
441	2nao_3_stack_Repair_442.pdb	2.38515	-0.00160695	2.63841e-06	-1.17479	-0.00659525	1.25175	-1.92002	0.513619	1.12573	0.283294	0	0	0	2.31376	0.173625	0	0	0	-4.10573e-07	0	-5.14195e-10	0	V24I	V-24	I	0.79505
442	2nao_3_stack_Repair_443.pdb	34.736	0.00352519	-1.329	-2.51773	0.380587	1.61853	-2.92246	36.0125	1.11847	0.592775	0	0	0	1.77887	0.485258	0	0	0	4.07801e-07	0	5.14195e-10	0	V24F	V-24	F	11.5787
443	2nao_3_stack_Repair_444.pdb	30.8661	-0.643511	-1.9605	-2.63546	0.100679	2.83902	-2.19939	30.9084	1.28037	1.72697	0	0	0	1.44957	0.519835	0	0	0	4.07801e-07	0	5.14195e-10	0	V24Y	V-24	Y	10.2887
444	2nao_3_stack_Repair_445.pdb	38.2115	-0.0610616	-1.49476	-3.36524	-0.0173603	4.71786	-3.315	39.2816	1.12538	0.26942	0	0	0	1.07694	1.0611	0	0	0	-0.00633573	0	5.14195e-10	0	V24W	V-24	W	12.7372
445	2nao_3_stack_Repair_446.pdb	8.83807	-0.660516	-2.17717	-1.60704	-1.10583	6.40118	-0.649728	0.0706033	3.5394	4.36222	0	0	0	0.9272	0.405895	0	0	0	-0.262263	0	-5.14195e-10	0	V24K	V-24	K	2.94602
446	2nao_3_stack_Repair_447.pdb	14.4476	-0.649179	-0.719065	-2.74447	-1.6892	7.04855	-0.0942059	6.61205	2.92756	3.8273	0	0	0	0.320142	0.631167	0	0	0	-0.391885	0	0	0	V24R	V-24	R	4.81587
447	2nao_3_stack_Repair_448.pdb	3.64807	-0.420807	-1.77704	1.20555	0.598626	3.12503	3.95339	-1.18297	-0.107627	-2.29804	0	0	0	-0.194716	-0.170032	0	0	0	0.74668	0	0	0	V24D	V-24	D	1.21602
448	2nao_3_stack_Repair_449.pdb	6.6925	-0.751714	-0.761923	-0.0852071	1.41871	4.18508	1.86144	-0.88747	1.40138	-0.228335	0	0	0	-0.158728	-0.0279882	0	0	0	0.699262	0	0	0	V24E	V-24	E	2.23083
449	2nao_3_stack_Repair_450.pdb	-0.968664	0.000469557	-4.00237	2.2859	-0.0132732	-1.03372	6.06859	-3.0664	0.296946	-1.41079	0	0	0	-0.0940122	-0.174898	0	0	0	0	0	0	0	V24S	V-24	S	-0.322888
450	2nao_3_stack_Repair_451.pdb	-1.83609	0.0020237	-3.19579	0.964087	-0.00117697	0.281599	3.26255	-2.654	0.285214	-0.523882	0	0	0	-0.25671	-0.0902833	0	0	0	4.18618e-07	0	5.14195e-10	0	V24T	V-24	T	-0.61203
451	2nao_3_stack_Repair_452.pdb	3.40762	-0.000890012	-0.294729	1.59515	-0.00768125	-2.09267	3.80004	-3.01048	0.550789	3.06575	0	0	0	-0.197668	-0.134948	0	0	0	4.44089e-16	0	0	0	V24C	V-24	C	1.13587
452	2nao_3_stack_Repair_453.pdb	3.29391	-0.00332401	-4.26488	0.738398	-0.00153579	1.08933	3.64326	2.70724	0.276022	-1.92094	0	0	0	1.03033	-0.0410277	0	0	0	4.18661e-07	0	5.14195e-10	0	V24N	V-24	N	1.09797
453	2nao_3_stack_Repair_454.pdb	2.60103	-1.03857	-1.14631	-1.04486	0.00585919	3.9595	1.21852	-1.55757	2.55254	-0.136385	0	0	0	-0.21169	0.218442	0	0	0	0	0	0	0	V24Q	V-24	Q	0.86701
454	2nao_3_stack_Repair_455.pdb	25.3476	0.00172019	-1.49214e-13	-1.1817	-0.00659307	4.46639	0.779036	19.9232	0.818963	0.427963	0	0	0	-0.210356	0.171758	0	0	0	1.06803e-13	0	0.329012	0	V24H	V-24	H	8.4492
455	2nao_3_stack_Repair_456.pdb	-1.25867	0.00661412	2.63843e-06	1.20084	-0.0119762	-2.67355	1.77992	-2.26125	-0.449146	1.34855	0	0	0	-0.198671	-0.0904047	0	0	0	-4.0754e-07	0	-5.14669e-10	0	V24P	V-24	P	-0.419557
456	2nao_3_stack_Repair_457.pdb	5.22618	-0.28544	-0.280208	-0.975392	0.0126545	1.27542	-1.34808	1.98285	0.369625	4.45975	0	0	0	0.0150148	0.155068	0	0	0	4.0754e-07	0	5.14669e-10	0	G25A	G-25	A	1.74206
457	2nao_3_stack_Repair_458.pdb	9.96514	-0.329208	0.700435	-2.13565	0.0265034	2.71637	-2.92367	7.38586	0.953174	2.7642	0	0	0	0.807138	0.382295	0	0	0	4.0754e-07	0	5.14669e-10	0	G25V	G-25	V	3.32171
458	2nao_3_stack_Repair_459.pdb	4.64848	-0.281945	-0.2785	-2.551	0.0392442	3.59798	-3.32864	4.2204	1.37312	1.58292	0	0	0	0.275849	0.361343	0	0	0	-0.000963848	0	5.14669e-10	0	G25L	G-25	L	1.54949
459	2nao_3_stack_Repair_460.pdb	6.57843	-0.33491	-0.310681	-2.91382	0.00659064	3.53549	-3.88097	4.34899	1.69979	4.39566	0	0	0	0.032296	0.424968	0	0	0	4.0754e-07	0	5.14669e-10	0	G25M	G-25	M	2.19281
460	2nao_3_stack_Repair_461.pdb	9.4877	-0.328158	0.701229	-2.72568	0.0416322	3.42518	-3.94557	7.73033	1.39631	2.54156	0	0	0	0.651007	0.415853	0	0	0	-0.000132677	0	5.14669e-10	0	G25I	G-25	I	3.16257
461	2nao_3_stack_Repair_462.pdb	6.32809	-0.492211	-0.308732	-3.15624	0.0331644	2.84754	-4.26431	4.68457	2.44751	4.53188	0	0	0	-0.0121936	0.352988	0	0	0	0.0171127	0	5.14669e-10	0	G25F	G-25	F	2.10936
462	2nao_3_stack_Repair_463.pdb	6.39383	-0.488607	-0.314582	-2.82601	0.00659064	2.5387	-3.79377	4.49029	2.265	4.542	0	0	0	-0.0257913	0.315738	0	0	0	4.0754e-07	0	5.14669e-10	0	G25Y	G-25	Y	2.13128
463	2nao_3_stack_Repair_464.pdb	4.61762	-0.00343788	1.95399e-13	-2.74711	0.0172527	3.54116	-3.5988	4.44882	1.42587	1.49163	0	0	0	0.0422251	0.316575	0	0	0	0	0	0	0	G25W	G-25	W	1.53921
464	2nao_3_stack_Repair_465.pdb	4.85274	-0.0060144	-2.63841e-06	-1.65658	-0.13269	2.51217	-1.95651	3.54216	0.811826	1.74359	0	0	0	0.0104981	0.277984	0	0	0	-0.0156985	0	5.14669e-10	0	G25K	G-25	K	1.61758
465	2nao_3_stack_Repair_466.pdb	5.44226	-0.00349467	-1.10134e-13	-2.04483	-0.398239	2.90744	-2.48788	3.89496	1.12834	2.29012	0	0	0	0.210369	0.279887	0	0	0	-0.0545273	0	0	0	G25R	G-25	R	1.81409
466	2nao_3_stack_Repair_467.pdb	4.77999	-0.779237	-2.30653	-1.67759	0.948242	3.31851	-1.83788	3.87048	1.4704	1.04505	0	0	0	0.14595	0.26429	0	0	0	0.582584	0	0	0	G25D	G-25	D	1.59333
467	2nao_3_stack_Repair_468.pdb	6.42552	-0.00609543	-2.89941	-2.22807	0.72771	3.73103	-2.58436	4.00388	2.96877	2.14003	0	0	0	0.0872244	0.334695	0	0	0	0.484815	0	0	0	G25E	G-25	E	2.14184
468	2nao_3_stack_Repair_469.pdb	2.79905	-1.44236	-1.43892	-1.1588	0.01468	1.98049	-0.787515	2.46477	1.63084	1.51994	0	0	0	0.0159273	0.201695	0	0	0	0	0	0	0	G25S	G-25	S	0.933017
469	2nao_3_stack_Repair_470.pdb	5.47915	-1.572	-1.56585	-1.7288	0.0221381	3.29054	-1.59015	5.13195	1.67345	1.72404	0	0	0	0.0927911	0.313131	0	0	0	0.00104713	0	5.14669e-10	0	G25T	G-25	T	1.82638
470	2nao_3_stack_Repair_471.pdb	6.98233	-0.634115	-0.628578	-1.56604	0.0361499	1.87008	-1.76157	3.3613	1.42036	4.88645	0	0	0	0.00203182	0.236586	0	0	0	-0.00373759	0	5.14669e-10	0	G25C	G-25	C	2.32744
471	2nao_3_stack_Repair_472.pdb	3.00665	-1.08016	-2.23832	-1.96694	0.00659072	3.31745	-2.05763	3.77448	2.15178	0.938347	0	0	0	0.161059	0.296808	0	0	0	0	0	0	0	G25N	G-25	N	1.00222
472	2nao_3_stack_Repair_473.pdb	6.19098	-1.92584	-1.91714	-1.9004	0.00829371	2.7601	-1.88621	3.7193	2.79722	4.33896	0	0	0	0.191112	0.31084	0	0	0	0.00558325	0	5.14669e-10	0	G25Q	G-25	Q	2.06366
473	2nao_3_stack_Repair_474.pdb	8.199	-0.00349467	-1.13127	-2.11012	0.00659072	3.59496	-2.27712	3.95522	1.32271	4.68139	0	0	0	0.0137787	0.305252	0	0	0	-9.4369e-14	0	0.146347	0	G25H	G-25	H	2.733
474	2nao_3_stack_Repair_475.pdb	10.5508	-0.292242	-0.273664	-2.75792	0.0273214	1.74514	-4.64722	12.43	0.962228	3.32148	0	0	0	0.0356966	-1.0084	0	0	0	4.07534e-07	0	5.14595e-10	0	G25P	G-25	P	3.51693
475	2nao_3_stack_Repair_476.pdb	2.64569	0.00658316	2.74391	1.20153	-0.0298177	-2.84907	0.720556	-0.0945702	-2.17482	3.19612	0	0	0	-0.0748999	-0.296642	0	0	0	0.000174829	0	5.14595e-10	0	S26G	S-26	G	0.881897
476	2nao_3_stack_Repair_477.pdb	-0.182655	0.000120452	2.74593	0.379892	0	-1.65196	-0.690027	-0.0509762	-2.00592	1.11985	0	0	0	-0.0295693	-0.0772184	0	0	0	0	0	0	0	S26A	S-26	A	-0.060885
477	2nao_3_stack_Repair_478.pdb	-2.12864	-0.026425	2.74515	-1.51202	-4.44089e-15	0.801084	-3.70366	0.0611405	-0.412934	-0.281031	0	0	0	0.200058	0.278262	0	0	0	0	0	0	0	S26V	S-26	V	-0.709547
478	2nao_3_stack_Repair_479.pdb	-2.89122	0.0104344	2.74391	-1.54193	-0.427916	-0.110754	-4.26399	0.0240295	0.214617	0.588872	0	0	0	-0.0144758	0.10292	0	0	0	-0.114016	0	5.14595e-10	0	S26L	S-26	L	-0.96374
479	2nao_3_stack_Repair_480.pdb	-3.59529	-0.0287512	2.7444	-2.58077	-0.207524	0.0592248	-5.4338	0.0464167	0.94938	0.941706	0	0	0	-0.00981674	0.241861	0	0	0	-0.075757	0	5.14595e-10	0	S26M	S-26	M	-1.19843
480	2nao_3_stack_Repair_481.pdb	-3.4455	-0.0286146	2.74647	-2.10107	-0.275123	0.701628	-5.21438	0.280969	0.503664	-0.164843	0	0	0	0.180414	0.297433	0	0	0	-0.0746183	0	5.14595e-10	0	S26I	S-26	I	-1.1485
481	2nao_3_stack_Repair_482.pdb	-2.52069	-0.00103782	2.74521	-2.07296	0.197797	-0.138233	-4.49381	0.157902	0.221486	0.999151	0	0	0	-0.0892402	0.11623	0	0	0	-0.0469529	0	5.14595e-10	0	S26F	S-26	F	-0.84023
482	2nao_3_stack_Repair_483.pdb	-2.26781	0.0138295	2.74391	-2.00415	0.136383	-0.100275	-4.24734	0.132997	0.225942	0.955987	0	0	0	-0.0693539	0.133341	0	0	0	-0.0557427	0	5.14595e-10	0	S26Y	S-26	Y	-0.755937
483	2nao_3_stack_Repair_484.pdb	0.538232	-0.00637517	2.74391	-2.45064	0	1.76213	-4.3385	0.4906	0.286796	2.08655	0	0	0	-0.0362357	0.179239	0	0	0	0	0	0	0	S26W	S-26	W	0.179411
484	2nao_3_stack_Repair_485.pdb	-1.47006	-0.897107	1.86668	-1.02083	0.153915	-0.640441	-3.01736	-0.0179009	0.66726	1.32889	0	0	0	-0.0267011	-0.0216677	0	0	0	0.133538	0	5.14595e-10	0	S26K	S-26	K	-0.49002
485	2nao_3_stack_Repair_486.pdb	-0.890826	-1.69001	1.0396	-1.04899	-0.33758	0.311994	-2.21642	-0.0115182	0.979647	1.79685	0	0	0	0.187532	0.19057	0	0	0	0.0980654	0	5.14595e-10	0	S26R	S-26	R	-0.296942
486	2nao_3_stack_Repair_487.pdb	1.74903	-0.0162307	2.74532	-0.277582	0.0779447	0.0128778	-1.24253	-0.0200234	-0.736828	0.794142	0	0	0	0.0227683	0.0138825	0	0	0	0.389168	0	5.14595e-10	0	S26D	S-26	D	0.58301
487	2nao_3_stack_Repair_488.pdb	-0.0104012	-0.0030988	2.74458	-0.500065	-0.373373	-0.72983	-1.90869	-0.00823783	-0.337205	0.884497	0	0	0	0.00306964	-0.0232194	0	0	0	0.217959	0	5.14595e-10	0	S26E	S-26	E	-0.00346707
488	2nao_3_stack_Repair_489.pdb	-1.83226	-0.0295944	2.74593	-0.555983	-0.196095	-0.344353	-2.01749	0.0237751	-0.786376	-0.608889	0	0	0	-0.0132224	0.125344	0	0	0	-0.0499655	0	5.14595e-10	0	S26T	S-26	T	-0.610753
489	2nao_3_stack_Repair_490.pdb	-0.643114	-0.0124089	2.74391	-0.950421	-0.134374	-0.753108	-2.16489	0.0873687	-0.221597	0.666355	0	0	0	0.155367	0.156951	0	0	0	-0.0593209	0	5.14595e-10	0	S26C	S-26	C	-0.214371
490	2nao_3_stack_Repair_491.pdb	0.455162	-0.00284327	0.429319	-0.510651	-2.22045e-16	0.316636	-1.28941	0.000595464	0.420328	1.10599	0	0	0	-0.014804	0.0318389	0	0	0	0	0	0	0	S26N	S-26	N	0.151721
491	2nao_3_stack_Repair_492.pdb	0.000771668	0.00237782	2.33209	-0.724298	-0.0982771	-0.221117	-2.01879	-0.0108112	-0.188783	0.999797	0	0	0	-0.0238643	-0.0339596	0	0	0	-0.0475516	0	5.14595e-10	0	S26Q	S-26	Q	0.000257223
492	2nao_3_stack_Repair_493.pdb	-0.319677	0.00515815	2.74686	-0.779343	-0.180598	-0.071105	-1.86149	0.00990227	-0.889025	0.625877	0	0	0	-0.0331546	0.196658	0	0	0	-0.0523426	0	0.159585	0	S26H	S-26	H	-0.106559
493	2nao_3_stack_Repair_494.pdb	0.773508	0.106617	2.87912	-0.978877	0.533094	-1.60997	-3.11137	0.853097	-1.38034	3.38008	0	0	0	0.0287177	-0.957422	0	0	0	0.0733357	0	5.13468e-10	0	S26P	S-26	P	0.257836
494	2nao_3_stack_Repair_495.pdb	-5.50275	0.182666	-2.63836e-06	4.22282	-0.0240619	-7.3655	4.62891	-5.91008	-1.64091	2.12101	0	0	0	-1.71761	-1.10244	0	0	0	4.07523e-07	0	5.13468e-10	0	N27G	N-27	G	-1.83425
495	2nao_3_stack_Repair_496.pdb	-7.01858	0.0301627	-2.63836e-06	2.61361	-0.035412	-5.82336	1.98158	-3.68185	-1.63656	1.08121	0	0	0	-1.54797	-0.401322	0	0	0	4.07523e-07	0	5.13468e-10	0	N27A	N-27	A	-2.33953
496	2nao_3_stack_Repair_497.pdb	1.20147	-0.0205182	-2.63836e-06	-0.158776	-0.0164644	-4.22979	-3.27234	9.26741	-0.367442	1.11137	0	0	0	-1.11198	0.277704	0	0	0	4.07523e-07	0	5.13468e-10	0	N27V	N-27	V	0.40049
497	2nao_3_stack_Repair_498.pdb	7.65062	-0.0508787	-2.63836e-06	-1.42809	-0.000540205	-3.025	-5.32226	14.3049	0.678681	1.49444	0	0	0	0.999332	0.396265	0	0	0	4.07523e-07	0	5.13468e-10	0	N27L	N-27	L	2.55021
498	2nao_3_stack_Repair_499.pdb	1.2484	-0.0119961	-2.63836e-06	-2.25095	-0.0148191	-2.13491	-5.31933	9.07459	1.3159	1.97186	0	0	0	-1.38194	0.281148	0	0	0	4.07523e-07	0	5.13468e-10	0	N27M	N-27	M	0.416133
499	2nao_3_stack_Repair_500.pdb	2.54809	-0.0553869	-2.63836e-06	-1.67887	-0.0308863	-3.0409	-5.91196	12.5063	0.888045	1.0623	0	0	0	-1.19056	0.499133	0	0	0	4.07523e-07	0	5.13468e-10	0	N27I	N-27	I	0.849363
500	2nao_3_stack_Repair_501.pdb	33.7578	-0.626088	-0.631503	-3.75799	-0.0977451	0.0370364	-7.15645	43.5077	0.774862	2.68856	0	0	0	-0.97871	0.941262	0	0	0	-0.00191387	0	5.13468e-10	0	N27F	N-27	F	11.2526
501	2nao_3_stack_Repair_502.pdb	57.9429	-0.727291	-0.769889	-2.81421	0.407633	-0.844151	-5.05971	65.5627	0.356806	2.33446	0	0	0	-0.503432	0.292304	0	0	0	4.07523e-07	0	5.13468e-10	0	N27Y	N-27	Y	19.3143
502	2nao_3_stack_Repair_503.pdb	40.6231	-1.31194	-1.263	-4.53323	-0.264213	3.92399	-7.15155	47.1807	1.09043	3.74543	0	0	0	-0.799988	1.90964	0	0	0	0.00651882	0	5.13468e-10	0	N27W	N-27	W	13.541
503	2nao_3_stack_Repair_504.pdb	15.9086	-0.0134762	-2.63846e-06	-1.23939	0.331908	1.43926	-3.15401	14.5722	2.0521	0.600045	0	0	0	1.36611	0.257237	0	0	0	-0.0461395	0	5.13468e-10	0	N27K	N-27	K	5.30287
504	2nao_3_stack_Repair_505.pdb	20.7756	-0.0205207	-2.63848e-06	-2.5596	0.876789	2.10127	-2.91286	18.9764	1.95708	1.70544	0	0	0	0.632417	0.546559	0	0	0	0.0191575	0	5.13468e-10	0	N27R	N-27	R	6.9252
505	2nao_3_stack_Repair_506.pdb	6.25793	-0.371751	-0.360735	0.752718	0.110619	1.95603	0.748581	4.52217	-0.2907	-0.828454	0	0	0	-0.563469	-0.0341028	0	0	0	0.582919	0	5.13468e-10	0	N27D	N-27	D	2.08598
506	2nao_3_stack_Repair_507.pdb	6.91731	-1.16998	-1.27831	-0.85358	1.26419	3.36534	-1.80414	4.8121	1.58181	1.76052	0	0	0	-1.44157	0.153152	0	0	0	0.680925	0	5.13468e-10	0	N27E	N-27	E	2.30577
507	2nao_3_stack_Repair_508.pdb	-1.29382	0.0520847	-2.63855e-06	2.08329	-0.000420216	-3.3936	2.93883	-2.52889	-0.481544	1.39734	0	0	0	-1.36091	-0.364712	0	0	0	4.07576e-07	0	5.13468e-10	0	N27S	N-27	S	-0.431273
508	2nao_3_stack_Repair_509.pdb	0.550982	-0.522896	-0.264191	0.639813	-0.00051576	-2.86117	-0.46099	4.51644	-0.26099	1.04726	0	0	0	-1.28178	0.0355245	0	0	0	4.07576e-07	0	5.13468e-10	0	N27T	N-27	T	0.183661
509	2nao_3_stack_Repair_510.pdb	-3.86063	0.0295806	-2.62948	1.04318	-0.0190188	-5.23803	0.139863	1.47442	0.580741	2.26461	0	0	0	-1.5065	-0.208097	0	0	0	4.07576e-07	0	5.13468e-10	0	N27C	N-27	C	-1.28688
510	2nao_3_stack_Repair_511.pdb	6.53609	-1.61991	-1.65283	-1.01703	-0.0149636	-0.474183	-1.45913	10.5637	2.01705	1.28994	0	0	0	-1.09654	0.123238	0	0	0	4.07576e-07	0	5.13468e-10	0	N27Q	N-27	Q	2.1787
511	2nao_3_stack_Repair_512.pdb	34.281	0.00288438	-1.01591	-1.86231	-1.04805e-13	1.4522	-2.98328	35.8697	0.352094	1.77166	0	0	0	0.319931	0.181259	0	0	0	8.30447e-14	0	0.373999	0	N27H	N-27	H	11.427
512	2nao_3_stack_Repair_513.pdb	-4.41989	0.00204557	-2.63858e-06	0.814123	-0.000590564	-6.45192	-1.63687	3.28451	-0.862055	2.09022	0	0	0	-1.65936	-2.02673	0	0	0	4.07577e-07	0	5.14045e-10	0	N27P	N-27	P	-1.4733
513	2nao_3_stack_Repair_514.pdb	2.5665	0.176624	1.68331	2.65119	0.444911	-4.39287	3.43043	-0.110207	-2.32361	1.52407	0	0	0	-0.630106	-0.924057	0	0	0	0.112767	0	0	0	K28G	K-28	G	0.8555
514	2nao_3_stack_Repair_515.pdb	2.50981	0.112484	1.68331	1.76107	0.447285	-2.5289	2.29831	-0.113229	-2.33281	1.23156	0	0	0	-0.159209	-0.544955	0	0	0	0.10993	0	0	0	K28A	K-28	A	0.836603
515	2nao_3_stack_Repair_516.pdb	4.0061	-0.0106779	1.68225	0.173012	0.739264	0.480585	0.104689	-0.00912622	-1.41792	1.62112	0	0	0	0.505786	0.183906	0	0	0	0.137114	0	0	0	K28V	K-28	V	1.33537
516	2nao_3_stack_Repair_517.pdb	1.13038	-0.0304728	1.68331	-0.722668	0.524136	0.766472	-1.43965	0.0868157	-0.529874	0.642383	0	0	0	0.0418061	0.206229	0	0	0	0.10812	0	0	0	K28L	K-28	L	0.376793
517	2nao_3_stack_Repair_518.pdb	0.0529346	-0.0280001	1.68015	-1.38719	0.530308	0.791182	-1.9863	0.0444507	0.0644148	0.205304	0	0	0	0.0320554	0.137115	0	0	0	0.106555	0	-5.14045e-10	0	K28M	K-28	M	0.0176449
518	2nao_3_stack_Repair_519.pdb	3.60818	-0.0293468	1.67664	-1.38555	0.652991	1.89664	-2.70861	0.10452	-0.143608	2.84971	0	0	0	0.606726	0.536886	0	0	0	0.0880689	0	5.14045e-10	0	K28I	K-28	I	1.20273
519	2nao_3_stack_Repair_520.pdb	0.29041	0.0977895	1.80783	-1.24032	0.810488	0.702033	-1.87743	0.0320112	-0.541636	0.675352	0	0	0	-0.37466	0.162111	0	0	0	0.198957	0	-5.14045e-10	0	K28F	K-28	F	0.0968033
520	2nao_3_stack_Repair_521.pdb	1.11236	-0.030854	1.68331	-1.17521	0.590889	0.568058	-1.496	0.0628129	-0.225954	0.855068	0	0	0	0.117862	0.111401	0	0	0	0.162377	0	0	0	K28Y	K-28	Y	0.370787
521	2nao_3_stack_Repair_522.pdb	5.23428	-0.0265556	1.68331	-1.05542	0.671432	2.06968	-0.852909	0.0569469	-0.309365	2.83143	0	0	0	0.0350447	-0.0511536	0	0	0	0.130694	0	0	0	K28W	K-28	W	1.74476
522	2nao_3_stack_Repair_523.pdb	-0.122009	-0.28272	-0.0449202	-0.108006	-1.12548	0.632235	0.349772	0.02781	0.630896	-0.223001	0	0	0	0.142185	-0.0210183	0	0	0	-0.12078	0	0	0	K28R	K-28	R	-0.0406697
523	2nao_3_stack_Repair_524.pdb	5.17011	0.0485575	-0.366079	0.971413	3.0414	-0.0580755	1.70954	-0.0466319	-1.18527	-0.350479	0	0	0	0.340955	-0.216868	0	0	0	1.06477	0	5.14045e-10	0	K28D	K-28	D	1.72337
524	2nao_3_stack_Repair_525.pdb	6.42796	-0.412556	1.29404	0.352474	2.70303	0.303878	0.791972	-0.044019	-0.936618	1.23421	0	0	0	0.204982	0.0832611	0	0	0	0.936569	0	0	0	K28E	K-28	E	2.14265
525	2nao_3_stack_Repair_526.pdb	2.94091	-1.44595	0.112404	1.48466	0.586244	-1.88526	2.88093	-0.0740277	-0.809227	2.0679	0	0	0	-0.0932145	-0.32971	0	0	0	0.116448	0	0	0	K28S	K-28	S	0.980303
526	2nao_3_stack_Repair_527.pdb	5.14535	0.0347784	2.74391	0.995826	0.587855	-0.163906	1.56283	-0.116591	-2.31335	1.64926	0	0	0	0.0879783	-0.0803354	0	0	0	0.0767698	0	5.14045e-10	0	K28T	K-28	T	1.71512
527	2nao_3_stack_Repair_528.pdb	2.7788	-0.113563	3.01777	0.885651	0.568732	-1.91092	1.45046	-0.0476007	-2.31412	1.22396	0	0	0	-0.0874241	-0.225069	0	0	0	0.105858	0	0	0	K28C	K-28	C	0.926267
528	2nao_3_stack_Repair_529.pdb	2.64132	-0.219229	-0.310136	0.447052	0.854402	0.971096	1.46605	0.0108829	-0.905355	-0.315967	0	0	0	0.481813	0.010348	0	0	0	0.160712	0	0	0	K28N	K-28	N	0.88044
529	2nao_3_stack_Repair_530.pdb	2.01174	-0.173287	0.318977	0.322559	0.653106	0.0424634	0.838675	-0.03455	-0.392619	0.358001	0	0	0	-0.0525534	-0.098817	0	0	0	0.130965	0	0	0	K28Q	K-28	Q	0.67058
530	2nao_3_stack_Repair_531.pdb	2.13575	-0.0057749	0.459027	-0.370571	-0.35235	2.4155	0.373409	-0.0167903	-0.678974	0.150107	0	0	0	-0.0523987	-0.0405625	0	0	0	-0.179397	0	0.393966	0	K28H	K-28	H	0.711917
531	2nao_3_stack_Repair_532.pdb	7.98998	1.38633	1.79157	0.975448	0.568374	-3.31033	0.610128	7.0696	-1.45281	0.762841	0	0	0	-0.530394	-2.60704	0	0	0	0.119215	0	5.14268e-10	0	K28P	K-28	P	2.66333
532	2nao_3_stack_Repair_533.pdb	10.2841	-0.0220408	-2.6416e-06	-1.60354	0.0393392	2.0313	-2.77871	9.97105	0.139172	2.00831	0	0	0	0.499253	0.552253	0	0	0	4.03925e-07	0	5.14268e-10	0	G29A	G-29	A	3.42803
533	2nao_3_stack_Repair_534.pdb	32.0056	-0.143325	-2.64161e-06	-3.62307	0.132716	4.62676	-6.46137	30.7716	1.23511	2.33343	0	0	0	3.13991	1.1579	0	0	0	-0.00615807	0	5.14268e-10	0	G29V	G-29	V	10.6685
534	2nao_3_stack_Repair_535.pdb	31.2199	-0.289102	-2.64161e-06	-5.25081	0.130939	6.164	-9.4022	28.594	2.73052	2.59617	0	0	0	5.94638	1.38565	0	0	0	4.05404e-07	0	5.14268e-10	0	G29L	G-29	L	10.4066
535	2nao_3_stack_Repair_536.pdb	24.4264	-0.25344	-2.64161e-06	-5.85865	0.0305354	4.66213	-9.89156	21.8721	3.45182	2.48309	0	0	0	7.93043	1.10285	0	0	0	4.03925e-07	0	5.14268e-10	0	G29M	G-29	M	8.14213
536	2nao_3_stack_Repair_537.pdb	42.5233	-0.338456	-0.074508	-5.62003	0.0101242	8.01537	-9.98493	43.1099	3.23492	2.13917	0	0	0	2.02962	1.56961	0	0	0	0.00215319	0	5.14268e-10	0	G29I	G-29	I	14.1744
537	2nao_3_stack_Repair_538.pdb	36.789	-0.336176	-2.64161e-06	-6.52521	0.177241	7.46648	-10.2764	35.8583	2.60134	2.55873	0	0	0	5.25656	1.29215	0	0	0	0.00811335	0	5.14268e-10	0	G29F	G-29	F	12.263
538	2nao_3_stack_Repair_539.pdb	47.6601	-0.562227	-0.274769	-6.97909	0.202674	9.51099	-10.0028	46.8319	2.65504	2.73672	0	0	0	3.54168	1.26467	0	0	0	3.96768e-07	0	5.14268e-10	0	G29Y	G-29	Y	15.8867
539	2nao_3_stack_Repair_540.pdb	58.4959	-0.101058	0.253111	-8.76019	0.821892	11.1463	-13.1139	54.4969	2.4816	2.62057	0	0	0	8.54889	1.34304	0	0	0	0.101791	0	5.14268e-10	0	G29W	G-29	W	19.4986
540	2nao_3_stack_Repair_541.pdb	44.4766	-1.24	-1.4424	-6.0526	-5.1715	14.7666	-8.29135	42.2727	5.18875	2.54516	0	0	0	2.15469	1.70815	0	0	0	-0.253453	0	5.14268e-10	0	G29K	G-29	K	14.8255
541	2nao_3_stack_Repair_542.pdb	50.6084	-0.425602	0.0887412	-7.22947	-6.53685	17.5187	-6.95869	42.1613	4.66938	2.72713	0	0	0	4.85763	1.81652	0	0	0	-0.263863	0	5.14268e-10	0	G29R	G-29	R	16.8695
542	2nao_3_stack_Repair_543.pdb	44.6781	-0.0696879	-3.19744e-14	-3.34316	3.49844	12.9303	-3.88464	24.393	1.62652	2.0847	0	0	0	6.56987	0.883373	0	0	0	0.872766	0	0	0	G29D	G-29	D	14.8927
543	2nao_3_stack_Repair_544.pdb	40.2219	-0.155088	-2.64135e-06	-4.71438	2.80586	14.0273	-5.74706	22.8718	3.49942	2.54227	0	0	0	4.41445	1.23734	0	0	0	0.677249	0	5.14268e-10	0	G29E	G-29	E	13.4073
544	2nao_3_stack_Repair_545.pdb	20.4873	-0.0314852	-2.64135e-06	-1.55816	0.0271191	5.50189	-0.142385	9.47571	1.16157	2.12982	0	0	0	3.9232	0.668508	0	0	0	4.4893e-07	0	5.14268e-10	0	G29S	G-29	S	6.8291
545	2nao_3_stack_Repair_546.pdb	37.0457	-0.641265	-0.505369	-3.45081	0.0917646	6.67408	-4.57083	32.0555	1.65254	2.08391	0	0	0	3.65613	1.1632	0	0	0	4.46153e-07	0	5.14268e-10	0	G29T	G-29	T	12.3486
546	2nao_3_stack_Repair_547.pdb	18.009	-0.0393357	-2.64133e-06	-2.05656	0.237706	2.57487	-2.10826	14.894	1.79016	2.09505	0	0	0	0.584279	0.866573	0	0	0	0.0370782	0	5.14268e-10	0	G29C	G-29	C	6.003
547	2nao_3_stack_Repair_548.pdb	35.0513	-0.130935	-2.64129e-06	-3.69673	0.0427006	8.56106	-3.72521	24.851	1.78657	2.35876	0	0	0	5.0041	1.0129	0	0	0	4.48931e-07	0	5.14268e-10	0	G29N	G-29	N	11.6838
548	2nao_3_stack_Repair_549.pdb	42.3589	-0.817902	-0.521337	-4.69701	0.0389374	9.71476	-5.62459	32.2063	4.5356	2.30329	0	0	0	5.22092	1.19153	0	0	0	4.40496e-07	0	5.14268e-10	0	G29Q	G-29	Q	14.1196
549	2nao_3_stack_Repair_550.pdb	67.0969	-0.27611	1.20437e-11	-5.39352	0.0378437	10.71	-7.09328	58.1359	2.46524	2.24526	0	0	0	5.89155	1.06796	0	0	0	7.99361e-15	0	0.373999	0	G29H	G-29	H	22.3656
550	2nao_3_stack_Repair_551.pdb	34.5231	1.65588	-0.181336	-2.78195	-0.368612	2.93473	-5.68329	37.496	1.39823	0.0584821	0	0	0	0.0417139	-5.66287	0	0	0	-0.0468176	0	5.13602e-10	0	G29P	G-29	P	11.5077
551	2nao_3_stack_Repair_552.pdb	-3.43875	0.0116485	-1.04601	1.93202	-0.0192046	-2.06969	3.57499	-4.63166	-0.0953197	-0.00990535	0	0	0	-1.08563	-0.0770444	0	0	0	4.28602e-07	0	5.13602e-10	0	A30G	A-30	G	-1.14625
552	2nao_3_stack_Repair_553.pdb	11.5182	-0.102408	1.77636e-15	-2.64709	0	2.56201	-4.87225	13.8036	1.39727	-1.25707	0	0	0	2.63412	0.761371	0	0	0	0	0	0	0	A30V	A-30	V	3.8394
553	2nao_3_stack_Repair_554.pdb	20.5674	-0.0673699	1.77636e-15	-3.60307	0	3.48621	-6.67754	22.8163	3.00964	-0.67301	0	0	0	2.27629	0.86889	0	0	0	0	0	0	0	A30L	A-30	L	6.8558
554	2nao_3_stack_Repair_555.pdb	12.1226	-0.0558444	1.77636e-15	-3.81527	0	3.77775	-5.75025	12.0517	3.59194	1.14794	0	0	0	1.17462	1.01268	0	0	0	0	0	0	0	A30M	A-30	M	4.04087
555	2nao_3_stack_Repair_556.pdb	20.7964	-0.158284	1.77636e-15	-3.81243	0	3.52127	-7.07422	22.3794	3.08165	-1.22616	0	0	0	4.08512	0.821569	0	0	0	0	0	0	0	A30I	A-30	I	6.93213
556	2nao_3_stack_Repair_557.pdb	51.9703	-0.0496357	-1.329	-4.37273	0.509816	3.2436	-6.76282	56.0365	2.45035	-0.235501	0	0	0	2.47974	0.801448	0	0	0	0	0	0	0	A30F	A-30	F	17.3234
557	2nao_3_stack_Repair_558.pdb	61.8267	-0.421798	-1.15649	-5.20504	0.483199	4.81084	-7.00482	64.1862	2.90881	-0.147957	0	0	0	3.37375	0.98573	0	0	0	0	0	0	0	A30Y	A-30	Y	20.6089
558	2nao_3_stack_Repair_559.pdb	81.8103	-0.179905	-1.05262	-5.61829	-0.419306	8.27326	-7.12398	79.884	3.02678	0.549364	0	0	0	4.5112	1.22477	0	0	0	-0.0401306	0	5.13602e-10	0	A30W	A-30	W	27.2701
559	2nao_3_stack_Repair_560.pdb	24.2416	-0.11225	-1.329	-3.9088	1.37791	7.83484	-5.19424	19.4733	4.79244	-0.58222	0	0	0	1.84738	0.979063	0	0	0	0.0422395	0	0	0	A30K	A-30	K	8.08053
560	2nao_3_stack_Repair_561.pdb	39.1837	-0.825215	-0.816119	-4.62223	1.30373	9.8504	-3.68464	30.333	4.20041	-0.558164	0	0	0	3.86692	0.963459	0	0	0	0.135542	0	0	0	A30R	A-30	R	13.0612
561	2nao_3_stack_Repair_562.pdb	12.4509	-0.030003	-0.17438	-2.05542	-0.744413	9.75974	-1.11635	4.97353	1.70903	-2.17007	0	0	0	1.75707	0.583251	0	0	0	0.542155	0	0	0	A30D	A-30	D	4.1503
562	2nao_3_stack_Repair_563.pdb	17.5726	-0.35314	-0.377946	-3.08998	-0.386029	9.11994	-3.08567	8.72145	3.69164	-0.399923	0	0	0	3.35625	0.863343	0	0	0	0.375989	0	0	0	A30E	A-30	E	5.85753
563	2nao_3_stack_Repair_564.pdb	3.53535	0.00165448	-0.913532	-0.505781	0	2.75397	1.63321	-1.45055	1.47954	-0.135505	0	0	0	0.67235	0.171915	0	0	0	0	0	0	0	A30S	A-30	S	1.17845
564	2nao_3_stack_Repair_565.pdb	11.6212	-0.078676	0	-1.9671	0	5.81042	-1.90705	5.9284	1.63612	-1.36751	0	0	0	3.56662	0.574179	0	0	0	0	0	0	0	A30T	A-30	T	3.87373
565	2nao_3_stack_Repair_566.pdb	1.13299	-0.0818092	0	-1.62428	0	1.41317	-1.41402	0.359822	2.69854	-0.545397	0	0	0	0.326968	0.502186	0	0	0	0	0	0	0	A30C	A-30	C	0.377663
566	2nao_3_stack_Repair_567.pdb	9.98	-0.0461721	-2.65899	-2.24554	0	5.66406	-0.959634	9.12234	2.08202	-1.1216	0	0	0	0.14352	0.581369	0	0	0	0	0	0	0	A30N	A-30	N	3.32667
567	2nao_3_stack_Repair_568.pdb	21.2907	-0.266332	-1.08197	-3.10373	0	4.81219	-2.80123	12.3134	4.44599	0.438908	0	0	0	6.53348	0.817936	0	0	0	0	0	0	0	A30Q	A-30	Q	7.0969
568	2nao_3_stack_Repair_569.pdb	35.506	-0.127495	-1.33601	-4.15672	8.14904e-14	7.60503	-3.99423	33.4154	2.86503	-0.45248	0	0	0	1.32147	0.933879	0	0	0	-5.59552e-14	0	0.365996	0	A30H	A-30	H	11.8353
569	2nao_3_stack_Repair_570.pdb	-5.16517	-0.117137	0	-1.32144	0	-1.026	-2.86851	0.499473	0.932882	-1.53614	0	0	0	0.271707	-3.04471	0	0	0	0	0	0	0	A30P	A-30	P	-1.72172
570	2nao_3_stack_Repair_571.pdb	6.55346	0.342482	0	5.33756	0	-2.95848	10.4065	-1.52569	-2.92448	1.63217	0	0	0	-3.75662	-0.504911	0	0	0	0	0	0	0	I31G	I-31	G	2.18449
571	2nao_3_stack_Repair_572.pdb	4.09255	0.059927	0	4.20805	0	-1.79585	8.5646	-1.49519	-2.79722	1.00735	0	0	0	-3.65913	-0.224111	0	0	0	0	0	0	0	I31A	I-31	A	1.36418
572	2nao_3_stack_Repair_573.pdb	-2.24817	0.0328766	0	1.40225	0	-0.252891	3.06198	-1.21685	-1.32297	-0.454301	0	0	0	-3.49826	-0.0879373	0	0	0	0	0	0	0	I31V	I-31	V	-0.74939
573	2nao_3_stack_Repair_574.pdb	-4.70088	0.00698479	0	-0.490153	0	0.00946143	-1.04063	-0.668261	0.216454	0.663764	0	0	0	-3.39849	-0.081385	0	0	0	0	0	0	0	I31L	I-31	L	-1.56696
574	2nao_3_stack_Repair_575.pdb	-2.97957	0.00119845	0	-1.10271	0	0.0703992	-1.09359	-0.288683	0.671419	1.82418	0	0	0	-3.06178	-0.138856	0	0	0	0	0	0	0	I31M	I-31	M	-0.99319
575	2nao_3_stack_Repair_576.pdb	-1.29624	-0.0346242	0	-1.94609	0.0868774	1.09739	-2.10606	3.12332	-0.176993	1.17096	0	0	0	-2.51102	-0.00141981	0	0	0	0	0	0	0	I31F	I-31	F	-0.43208
576	2nao_3_stack_Repair_577.pdb	1.27366	0.00179925	0	-0.743416	0	1.86775	0.840771	1.63265	-0.204895	0.998793	0	0	0	-3.11979	0.0321904	0	0	0	0	0	0	0	I31Y	I-31	Y	0.424553
577	2nao_3_stack_Repair_578.pdb	7.26077	-0.0174786	0	-1.84783	0	2.96545	-0.890708	7.32896	-0.179561	2.23014	0	0	0	-2.32819	-0.0289239	0	0	0	4.66294e-15	0	0	0	I31W	I-31	W	2.42026
578	2nao_3_stack_Repair_579.pdb	2.06206	-1.71906	-1.75388	0.539666	-0.0675181	3.71457	2.94861	-0.930627	1.68203	0.724536	0	0	0	-3.09125	0.0528384	0	0	0	0.0149761	0	0	0	I31K	I-31	K	0.687353
579	2nao_3_stack_Repair_580.pdb	3.00172	-1.67074	-1.71485	-0.241692	0.0402553	3.76125	3.45422	-0.720179	1.81587	1.03351	0	0	0	-2.85101	0.0502865	0	0	0	0.0950786	0	0	0	I31R	I-31	R	1.00057
580	2nao_3_stack_Repair_581.pdb	8.74676	0.0582524	0	2.84355	0.834511	2.02823	7.14844	-1.16823	-1.72396	1.87097	0	0	0	-3.57896	-0.177266	0	0	0	0.433955	0	0	0	I31D	I-31	D	2.91559
581	2nao_3_stack_Repair_582.pdb	6.62576	-0.773159	-0.786637	1.67516	0.813653	2.91744	5.02846	-1.23888	0.0954692	1.5898	0	0	0	-3.05011	-0.124475	0	0	0	0.354567	0	0	0	I31E	I-31	E	2.20859
582	2nao_3_stack_Repair_583.pdb	3.8396	-0.531174	-1.76119	3.57131	0	-0.10989	9.00238	-1.41355	-1.18211	-0.500309	0	0	0	-3.23586	-0.139254	0	0	0	0	0	0	0	I31S	I-31	S	1.27987
583	2nao_3_stack_Repair_584.pdb	1.62856	-0.184263	-1.07881	2.48847	0	0.671402	6.31273	-1.32256	-1.1079	-0.877997	0	0	0	-3.27252	-0.0438973	0	0	0	0	0	0	0	I31T	I-31	T	0.542853
584	2nao_3_stack_Repair_585.pdb	2.46146	0.0812661	0	2.60629	0	-1.18003	6.38443	-1.21501	-0.850176	0.447021	0	0	0	-3.81233	0.0561136	0	0	0	0	0	0	0	I31C	I-31	C	0.820487
585	2nao_3_stack_Repair_586.pdb	4.67956	-0.855675	-0.899765	1.97717	0	1.84901	6.46403	-1.22392	-0.955964	1.53084	0	0	0	-3.20618	-0.156283	0	0	0	0	0	0	0	I31N	I-31	N	1.55985
586	2nao_3_stack_Repair_587.pdb	2.68494	-0.628563	-1.77477	0.495512	0	2.35597	3.65799	-0.852618	1.60356	0.674128	0	0	0	-2.84627	-0.112205	0	0	0	0	0	0	0	I31Q	I-31	Q	0.89498
587	2nao_3_stack_Repair_588.pdb	3.44546	-0.876739	-0.876664	0.7703	-0.0455543	2.86544	4.15786	-0.865973	-0.238045	1.4461	0	0	0	-3.33631	-0.0493069	0	0	0	-0.0239575	0	0.469002	0	I31H	I-31	H	1.14849
588	2nao_3_stack_Repair_589.pdb	13.7918	2.4587	-2.64126e-06	2.95629	-9.66808e-08	-1.8177	5.62349	5.96893	-1.99176	3.95247	0	0	0	-3.35858	0.0669007	0	0	0	4.03906e-07	0	5.13525e-10	0	I31P	I-31	P	4.59727
589	2nao_3_stack_Repair_590.pdb	5.23273	0.249637	-2.64126e-06	5.95217	-9.66808e-08	-4.49649	10.6354	-2.24267	-3.18934	2.33307	0	0	0	-4.00904	-0.228441	0	0	0	4.03906e-07	0	5.13526e-10	0	I32G	I-32	G	1.74424
590	2nao_3_stack_Repair_591.pdb	0.097912	0.073012	-2.64126e-06	4.61276	-9.66808e-08	-3.1743	8.41215	-2.33157	-3.31823	0.303681	0	0	0	-4.47959	-0.108833	0	0	0	4.03906e-07	0	5.13526e-10	0	I32A	I-32	A	0.0326373
591	2nao_3_stack_Repair_592.pdb	0.830725	0.00586959	0	1.69715	0	-1.15134	3.27469	-0.916014	-1.78795	-0.369593	0	0	0	0.0778999	-0.0248044	0	0	0	0	0	0	0	I32V	I-32	V	0.276908
592	2nao_3_stack_Repair_593.pdb	-4.49649	-0.028234	0	-0.0258072	0	-0.0728127	-0.124426	-0.224377	-0.12996	0.479373	0	0	0	-4.37025	-0.00153339	0	0	0	0	0	0	0	I32L	I-32	L	-1.49883
593	2nao_3_stack_Repair_594.pdb	-0.6881	-0.0251143	0	-0.901648	0	0.505789	-0.522705	3.59616	0.83004	0.0349965	0	0	0	-4.20562	-0.00344955	0	0	0	0	0	0	0	I32M	I-32	M	-0.229367
594	2nao_3_stack_Repair_595.pdb	12.0257	-0.078427	-2.64126e-06	-0.445991	0.143079	0.506337	0.873306	12.8273	-0.687323	1.32305	0	0	0	-2.43559	-0.00670559	0	0	0	4.03906e-07	0	5.13526e-10	0	I32F	I-32	F	4.00857
595	2nao_3_stack_Repair_596.pdb	22.4568	-0.0416875	-1.329	0.412372	0.280348	0.841256	3.00673	17.9333	-0.548739	1.06951	0	0	0	0.832734	-0.0346235	0	0	0	4.03906e-07	0	5.13526e-10	0	I32Y	I-32	Y	7.4856
596	2nao_3_stack_Repair_597.pdb	25.182	-0.0149922	-1.263	0.0447544	0.0238402	1.86119	2.54737	21.4856	-0.649902	1.01969	0	0	0	0.127445	0.0463224	0	0	0	4.03906e-07	0	5.13526e-10	0	I32W	I-32	W	8.394
597	2nao_3_stack_Repair_598.pdb	9.34461	0.00407318	1.77636e-15	1.0636	0.758816	3.19485	3.50437	3.22447	0.298253	0.152081	0	0	0	-2.92652	-0.00642155	0	0	0	0.0706126	0	0	0	I32K	I-32	K	3.11487
598	2nao_3_stack_Repair_599.pdb	9.52893	-0.0555025	-0.292294	0.193623	0.823215	3.94674	4.18487	1.47698	0.350698	0.691049	0	0	0	-2.0265	-0.0626289	0	0	0	0.236062	0	5.13526e-10	0	I32R	I-32	R	3.17631
599	2nao_3_stack_Repair_600.pdb	5.59383	0.0374354	0	2.93299	-0.121106	2.82995	7.24077	-1.22037	-1.81621	-0.416299	0	0	0	-4.18703	-0.0643537	0	0	0	0.313707	0	0	0	I32D	I-32	D	1.86461
600	2nao_3_stack_Repair_601.pdb	6.04535	0.182375	-0.252104	1.83043	-0.402696	3.16312	5.26339	-0.722694	-0.489089	0.380365	0	0	0	-3.07191	-0.0321846	0	0	0	0.164158	0	5.13526e-10	0	I32E	I-32	E	2.01512
601	2nao_3_stack_Repair_602.pdb	2.89889	-0.412592	-0.524642	4.17916	0	-1.3869	9.51592	-2.52329	-1.91313	-0.137862	0	0	0	-3.89777	-0.118164	0	0	0	0	0	0	0	I32S	I-32	S	0.966297
602	2nao_3_stack_Repair_603.pdb	4.50901	-0.427401	-0.473017	2.78414	9.66846e-08	-0.137355	6.6199	-1.16983	-1.66352	-0.41387	0	0	0	-0.610034	-0.0589217	0	0	0	-4.03907e-07	0	-5.13526e-10	0	I32T	I-32	T	1.503
603	2nao_3_stack_Repair_604.pdb	-1.43955	-0.213054	-0.262261	3.00848	0	-2.61282	6.6774	-2.91006	-0.999357	-0.0576625	0	0	0	-4.07021	-0.071799	0	0	0	0	0	0	0	I32C	I-32	C	-0.47985
604	2nao_3_stack_Repair_605.pdb	0.672517	-0.525273	-1.72094	2.0662	9.66844e-08	1.44478	6.58882	-2.32851	-1.34518	-0.840595	0	0	0	-2.66678	-0.058236	0	0	0	-4.03907e-07	0	-5.13524e-10	0	I32N	I-32	N	0.224172
605	2nao_3_stack_Repair_606.pdb	4.46219	-0.543391	-0.510654	1.34588	-9.66845e-08	1.52392	4.92237	0.346596	0.248472	0.000429861	0	0	0	-2.87143	0.00441823	0	0	0	4.03907e-07	0	5.13524e-10	0	I32Q	I-32	Q	1.4874
606	2nao_3_stack_Repair_607.pdb	9.52875	-0.676464	-0.6975	0.689354	-4.75175e-14	2.61617	4.06467	7.21497	-0.646013	-0.569643	0	0	0	-2.79784	-0.013284	0	0	0	1.33227e-15	0	0.33104	0	I32H	I-32	H	3.17625
607	2nao_3_stack_Repair_608.pdb	10.1653	2.59879	0.447533	4.93734	0.0146022	-4.34176	8.50815	3.82937	-3.08242	2.02477	0	0	0	-4.77103	-0.164291	0	0	0	4.03907e-07	0	5.13524e-10	0	I32P	I-32	P	3.38843
608	2nao_3_stack_Repair_609.pdb	5.85966	0	0	-1.76214	0	1.96057	-3.14744	9.50186	0.174019	-1.12339	0	0	0	0.256169	0.186744	0	0	0	0	0	0	0	G33A	G-33	A	1.95322
609	2nao_3_stack_Repair_610.pdb	21.2053	-0.000334036	3.93745e-06	-4.43368	-9.6684e-08	5.14563	-8.01073	18.5041	1.52066	-0.753767	0	0	0	9.23332	0.438168	0	0	0	4.03907e-07	0	5.13524e-10	0	G33V	G-33	V	7.06843
610	2nao_3_stack_Repair_611.pdb	22.3222	-0.063159	3.93745e-06	-5.39831	-9.6684e-08	6.27973	-9.87126	25.8689	2.68651	-0.257073	0	0	0	3.07684	0.389395	0	0	0	4.03907e-07	0	5.13524e-10	0	G33L	G-33	L	7.44073
611	2nao_3_stack_Repair_612.pdb	14.0654	-0.0878205	0	-6.31385	0	6.05209	-11.0644	21.2918	3.42883	-0.349116	0	0	0	1.10784	0.309715	0	0	0	0	0	0	0	G33M	G-33	M	4.68847
612	2nao_3_stack_Repair_613.pdb	33.3628	-0.0639601	3.93745e-06	-5.24646	-7.60314e-08	6.57567	-9.68327	38.2313	2.75321	-0.0793973	0	0	0	0.875609	0.287383	0	0	0	4.06056e-07	0	5.13524e-10	0	G33I	G-33	I	11.1209
613	2nao_3_stack_Repair_614.pdb	31.3791	-0.0552436	3.93745e-06	-6.4709	0.00964728	5.84575	-11.0291	39.8359	2.34272	0.142017	0	0	0	0.758316	0.16836	0	0	0	4.06056e-07	0	5.13524e-10	0	G33F	G-33	F	10.4597
614	2nao_3_stack_Repair_615.pdb	33.9828	-0.0766967	3.93745e-06	-6.41502	0.0301382	8.35657	-9.33114	40.8434	2.22681	0.281717	0	0	0	-1.93299	0.272421	0	0	0	4.06056e-07	0	5.13524e-10	0	G33Y	G-33	Y	11.3276
615	2nao_3_stack_Repair_616.pdb	70.5446	-0.367411	-0.313743	-7.3419	-7.60314e-08	8.58777	-11.3308	77.623	2.36248	0.451457	0	0	0	0.873791	0.356713	0	0	0	4.06056e-07	0	5.13524e-10	0	G33W	G-33	W	23.5149
616	2nao_3_stack_Repair_617.pdb	26.2567	-0.424827	-0.364907	-5.60039	0.344279	12.0304	-8.16979	25.2359	4.27412	0.193756	0	0	0	-1.37486	0.302225	0	0	0	0.113094	0	5.13524e-10	0	G33K	G-33	K	8.75223
617	2nao_3_stack_Repair_618.pdb	30.0509	-1.24186	-1.13817	-7.29244	0.970941	14.6811	-7.89983	26.6312	5.35894	0.599562	0	0	0	-0.903071	0.390514	0	0	0	0.28456	0	5.13524e-10	0	G33R	G-33	R	10.017
618	2nao_3_stack_Repair_619.pdb	13.49	-1.43094	-1.45542	-2.97193	2.06058	8.78277	-2.97114	10.0539	1.17387	-0.826099	0	0	0	0.630377	0.10038	0	0	0	0.444016	0	5.13524e-10	0	G33D	G-33	D	4.49667
619	2nao_3_stack_Repair_620.pdb	19.8993	-1.49445	-1.4122	-4.41696	1.90139	10.2238	-5.83814	16.1026	3.39314	-0.857585	0	0	0	1.87464	0.108459	0	0	0	0.423095	0	5.13524e-10	0	G33E	G-33	E	6.6331
620	2nao_3_stack_Repair_621.pdb	7.85958	-2.46442	-2.46117	-2.57033	-7.6032e-08	3.12374	-2.56161	14.6188	2.07018	-1.60216	0	0	0	-0.293424	-0.0882884	0	0	0	4.06055e-07	0	5.13524e-10	0	G33S	G-33	S	2.61986
621	2nao_3_stack_Repair_622.pdb	16.0628	-0.992093	-0.960367	-3.38487	-7.6032e-08	5.82962	-4.55073	13.6233	1.79941	-0.51772	0	0	0	5.21625	0.303375	0	0	0	4.06055e-07	0	5.13524e-10	0	G33T	G-33	T	5.35427
622	2nao_3_stack_Repair_623.pdb	8.4941	-0.365847	-0.308772	-3.465	0	2.93143	-5.16141	10.4891	2.60612	-0.508755	0	0	0	2.27722	0.157587	0	0	0	0	0	0	0	G33C	G-33	C	2.83137
623	2nao_3_stack_Repair_624.pdb	14.6466	-1.07687	-1.01537	-3.46457	-7.6032e-08	7.13298	-3.39459	14.8442	2.08702	-0.375713	0	0	0	-0.0905323	0.244101	0	0	0	4.06055e-07	0	5.13524e-10	0	G33N	G-33	N	4.8822
624	2nao_3_stack_Repair_625.pdb	19.0679	-0.8719	-1.13481	-4.60119	-7.6032e-08	6.46124	-5.79899	19.6409	4.02007	-0.637265	0	0	0	1.98988	0.143791	0	0	0	4.06055e-07	0	5.13524e-10	0	G33Q	G-33	Q	6.35597
625	2nao_3_stack_Repair_626.pdb	38.2614	-0.465559	-0.419636	-6.14035	7.6032e-08	11.0829	-8.70497	36.4303	2.97511	-0.783276	0	0	0	3.91282	0.26078	0	0	0	-4.06055e-07	0	0.373999	0	G33H	G-33	H	12.7538
626	2nao_3_stack_Repair_627.pdb	8.25754	-0.054404	3.93745e-06	-3.10969	-7.6032e-08	0.414847	-6.28201	12.6562	0.966698	1.6687	0	0	0	1.99718	0.117059	0	0	0	4.06055e-07	0	5.13473e-10	0	G33P	G-33	P	2.75251
627	2nao_3_stack_Repair_628.pdb	6.53034	0.196099	3.93745e-06	4.40503	-7.6032e-08	-2.24848	8.33829	-1.0177	-3.35668	0.290065	0	0	0	-0.0762848	-0.145696	0	0	0	4.06055e-07	0	5.13473e-10	0	L34G	L-34	G	2.17678
628	2nao_3_stack_Repair_629.pdb	4.12579	0.0526271	0	3.32698	0	-1.65169	6.45254	-0.540602	-3.00381	-0.372758	0	0	0	-0.137488	0.0223085	0	0	0	0	0	0	0	L34A	L-34	A	1.37526
629	2nao_3_stack_Repair_630.pdb	4.35448	-5.76263e-07	3.93745e-06	1.4577	-7.6032e-08	-0.197411	3.22036	0.225915	-1.47491	0.605478	0	0	0	0.517339	-0.0332299	0	0	0	4.06055e-07	0	5.13487e-10	0	L34V	L-34	V	1.45149
630	2nao_3_stack_Repair_631.pdb	0.515912	-2.359e-11	0	-0.700605	0	0.0697237	-0.392542	0.144089	0.952491	0.532207	0	0	0	-0.0894514	-0.0118003	0	0	0	0	0	0	0	L34M	L-34	M	0.171971
631	2nao_3_stack_Repair_632.pdb	1.70811	1.06439e-11	0	0.294831	0	-0.00128357	0.716864	-0.0647611	-0.205879	0.392177	0	0	0	0.576166	-0.023143	0	0	0	0	0	0	0	L34I	L-34	I	0.56937
632	2nao_3_stack_Repair_633.pdb	5.66724	0.0557877	3.89726e-06	-0.410897	0.0803728	0.15351	0.376524	4.53264	-0.111161	0.977249	0	0	0	0.0132086	-0.00835512	0	0	0	4.06055e-07	0	5.13483e-10	0	L34F	L-34	F	1.88908
633	2nao_3_stack_Repair_634.pdb	5.81045	-0.631501	-0.631496	-0.263311	-7.60319e-08	0.63071	0.799777	4.59679	-0.191345	1.29511	0	0	0	0.205706	0.060324	0	0	0	4.06055e-07	0	5.13497e-10	0	L34Y	L-34	Y	1.93682
634	2nao_3_stack_Repair_635.pdb	6.23589	0.0539141	-0.381908	-0.202737	-7.60319e-08	1.35348	1.02846	2.2427	0.322694	1.78463	0	0	0	0.0346584	0.0587188	0	0	0	4.06055e-07	0	5.13515e-10	0	L34W	L-34	W	2.07863
635	2nao_3_stack_Repair_636.pdb	3.56762	0.00497896	-0.459888	1.10604	0.172645	0.0244276	2.7822	-0.337178	-0.0350196	0.244701	0	0	0	-0.0995673	-0.000979678	0	0	0	0.16428	0	5.13514e-10	0	L34K	L-34	K	1.18921
636	2nao_3_stack_Repair_637.pdb	4.6074	0.0601876	-3.01001	1.12488	0.34109	0.325943	3.65526	-0.0883851	1.45976	0.0302254	0	0	0	0.426685	-0.000650963	0	0	0	0.28177	0	-5.13514e-10	0	L34R	L-34	R	1.5358
637	2nao_3_stack_Repair_638.pdb	5.90253	-0.818209	-0.818204	2.00847	0.493106	1.31713	4.89261	-0.342751	-1.67762	0.542539	0	0	0	-0.0243805	-0.0327396	0	0	0	0.329834	0	5.13515e-10	0	L34D	L-34	D	1.96751
638	2nao_3_stack_Repair_639.pdb	5.71561	-0.753262	-0.753258	1.67086	0.328797	0.646824	4.05434	-0.198345	-0.443016	0.733204	0	0	0	0.130474	-0.0153541	0	0	0	0.298981	0	5.13516e-10	0	L34E	L-34	E	1.9052
639	2nao_3_stack_Repair_640.pdb	4.75455	-0.994854	-1.03027	2.74333	-7.60331e-08	0.00835087	6.63863	-0.590526	-1.70892	-0.225412	0	0	0	-0.0857863	-0.0134371	0	0	0	4.06056e-07	0	5.13495e-10	0	L34S	L-34	S	1.58485
640	2nao_3_stack_Repair_641.pdb	4.79256	-0.963976	-0.942574	2.30051	-7.60331e-08	0.408856	5.75697	-0.0662936	-1.55574	0.174719	0	0	0	-0.31991	0.0129725	0	0	0	4.06056e-07	0	5.13474e-10	0	L34T	L-34	T	1.59752
641	2nao_3_stack_Repair_642.pdb	5.08204	-6.3403e-07	3.87955e-06	1.54247	-7.60331e-08	-0.429879	4.03595	0.31202	-0.982569	0.606719	0	0	0	-0.00267237	-0.0145397	0	0	0	4.06056e-07	0	5.13475e-10	0	L34C	L-34	C	1.69401
642	2nao_3_stack_Repair_643.pdb	2.90634	-1.12016	-3.21157	1.09816	-7.60331e-08	1.91786	4.37372	-0.432738	-0.55597	0.744639	0	0	0	0.0924024	-0.0103552	0	0	0	4.06056e-07	0	5.13477e-10	0	L34N	L-34	N	0.96878
643	2nao_3_stack_Repair_644.pdb	4.78288	-1.61676	-1.56679	0.521848	-7.60331e-08	1.94631	3.20132	-0.253825	1.2234	1.2742	0	0	0	0.0531772	-0.0147788	0	0	0	4.06056e-07	0	5.13477e-10	0	L34Q	L-34	Q	1.59429
644	2nao_3_stack_Repair_645.pdb	5.80143	-0.655704	-0.634515	0.601534	-7.60331e-08	1.93586	3.03792	-0.136021	-0.850746	1.51306	0	0	0	0.793659	0.00983135	0	0	0	4.06056e-07	0	0.196376	0	L34H	L-34	H	1.93381
645	2nao_3_stack_Repair_646.pdb	-1.36963	-6.33989e-07	3.87955e-06	1.82434	-7.60331e-08	-2.10552	3.28434	-0.380035	-1.92161	-2.07949	0	0	0	0.00833785	-0.032069	0	0	0	4.06056e-07	0	5.13646e-10	0	L34P	L-34	P	-0.456543
646	2nao_3_stack_Repair_647.pdb	-2.02486	0.233365	0	3.82483	0	-1.77551	6.62904	-4.89512	-2.94243	-2.81366	0	0	0	-0.285386	-0.365238	0	0	0	0	0	0	0	M35G	M-35	G	-0.674953
647	2nao_3_stack_Repair_648.pdb	3.58301	0.147437	0	2.59643	0	-0.67525	4.70721	0.244628	-2.43493	-0.95016	0	0	0	-0.0523505	-0.144992	0	0	0	0	0	0	0	M35A	M-35	A	1.19434
648	2nao_3_stack_Repair_649.pdb	6.12969	-9.10916e-12	0	1.82025	0	0.348261	3.68676	-0.280094	-1.76793	0.803658	0	0	0	1.51879	0.0843557	0	0	0	0	0	0	0	M35V	M-35	V	2.04323
649	2nao_3_stack_Repair_650.pdb	0.261472	6.33996e-07	-3.87955e-06	0.656745	7.60331e-08	0.138356	0.911109	-0.24949	-0.639404	-0.658448	0	0	0	0.102608	0.0469316	0	0	0	-4.06056e-07	0	-5.13646e-10	0	M35L	M-35	L	0.0871573
650	2nao_3_stack_Repair_651.pdb	7.11052	6.34011e-07	-3.87955e-06	1.03988	7.60331e-08	0.38012	1.95229	-0.589312	-1.08952	3.19066	0	0	0	2.22641	0.0763016	0	0	0	-4.06056e-07	0	-5.13646e-10	0	M35I	M-35	I	2.37017
651	2nao_3_stack_Repair_652.pdb	-0.245343	6.34017e-07	-3.87955e-06	0.404964	0.0637069	0.0258176	0.996494	-0.000510821	-0.477832	-1.01203	0	0	0	-0.245951	0.0114601	0	0	0	-4.06056e-07	0	-5.13646e-10	0	M35F	M-35	F	-0.081781
652	2nao_3_stack_Repair_653.pdb	0.86588	0.0120486	-3.87955e-06	0.628993	0.0652903	0.311948	1.61292	-0.137796	-0.648812	-1.02046	0	0	0	0.0417563	-0.0297349	0	0	0	-4.06056e-07	0	-5.13646e-10	0	M35Y	M-35	Y	0.288627
653	2nao_3_stack_Repair_654.pdb	2.13875	0.000106839	3.87955e-06	0.832415	-7.60331e-08	0.294599	2.02964	0.0104239	-0.629	-0.388655	0	0	0	-0.0107786	-0.0656151	0	0	0	4.06056e-07	0	5.13646e-10	0	M35W	M-35	W	0.712917
654	2nao_3_stack_Repair_655.pdb	0.671475	-6.33977e-07	3.87955e-06	1.17929	0.128637	0.0343758	2.15955	-0.457045	-0.765604	-1.71334	0	0	0	-0.0213437	-0.0201647	0	0	0	0.126944	0	5.13646e-10	0	M35K	M-35	K	0.223825
655	2nao_3_stack_Repair_656.pdb	2.4645	-1.42109e-14	0	1.41361	0.300014	0.0793417	2.96835	-0.494915	-1.29861	-0.977125	0	0	0	0.18554	-0.0414045	0	0	0	0.288292	0	0	0	M35R	M-35	R	0.8215
656	2nao_3_stack_Repair_657.pdb	3.57927	0.101485	0	2.53239	0.597985	-0.270423	4.81213	-0.649075	-2.29573	-1.70158	0	0	0	-0.0192174	-0.0575059	0	0	0	0.471312	0	0	0	M35D	M-35	D	1.19309
657	2nao_3_stack_Repair_658.pdb	2.83109	-3.09726e-11	0	1.91729	0.38979	-0.0920504	3.64107	-0.496961	-1.71281	-1.13959	0	0	0	-0.0350296	-0.0485785	0	0	0	0.35938	0	0	0	M35E	M-35	E	0.943697
658	2nao_3_stack_Repair_659.pdb	4.17037	0.143751	0	2.9355	0	-0.640162	5.69364	-0.920291	-2.36927	-0.614354	0	0	0	-0.0584503	-0.131005	0	0	0	0	0	0	0	M35S	M-35	S	1.39012
659	2nao_3_stack_Repair_660.pdb	6.80237	0.0327316	0	2.53953	0	0.397181	5.25202	-0.99899	-2.22005	1.29277	0	0	0	0.507175	0.0133655	0	0	0	0	0	0	0	M35T	M-35	T	2.26746
660	2nao_3_stack_Repair_661.pdb	2.7948	0.0391079	0	1.938	0	-0.235417	4.01549	-0.726141	-1.4749	-0.760331	0	0	0	-0.00101224	-0.0340543	0	0	0	0	0	0	0	M35C	M-35	C	0.9316
661	2nao_3_stack_Repair_662.pdb	1.75703	-0.0402024	-0.0760476	2.14923	7.60325e-08	0.200489	4.43527	-0.643998	-1.82361	-2.8468	0	0	0	0.40271	0.0180428	0	0	0	-4.06056e-07	0	-5.13646e-10	0	M35N	M-35	N	0.585677
662	2nao_3_stack_Repair_663.pdb	2.12132	-2.2375e-11	0	1.86149	0	0.102284	3.6159	-0.372809	-1.45379	-1.5486	0	0	0	-0.0831516	-0.0181532	0	0	0	0	0	0	0	M35Q	M-35	Q	0.707107
663	2nao_3_stack_Repair_664.pdb	1.46343	4.90132e-11	0	0.578744	0	1.31888	1.95716	-0.0498319	-0.530125	-1.99427	0	0	0	-0.00397741	0.0434096	0	0	0	0	0	0.186852	0	M35H	M-35	H	0.48781
664	2nao_3_stack_Repair_665.pdb	15.7174	2.752	0	1.26583	0	-1.28883	1.61483	10.0414	-1.08233	2.70122	0	0	0	-0.28668	-3.02085	0	0	0	0	0	0	0	M35P	M-35	P	5.23913
665	2nao_3_stack_Repair_666.pdb	0.114254	0.0583847	0	4.58315	0	-5.19143	7.31613	-1.59293	-1.32834	-1.21196	0	0	0	-2.51875	-0.4039	0	0	0	0	0	0	0	V36G	V-36	G	0.0380847
666	2nao_3_stack_Repair_667.pdb	-0.425694	0	0	3.28557	0	-3.62825	5.29283	-1.47953	-1.36359	-0.229032	0	0	0	-2.30369	-0.297251	0	0	0	0	0	0	0	V36A	V-36	A	-0.141898
667	2nao_3_stack_Repair_668.pdb	-3.2433	-0.00947623	3.87952e-06	-1.47964	-7.60325e-08	0.163499	-3.23788	2.95766	1.47213	0.126592	0	0	0	-3.23618	0.0369134	0	0	0	4.06056e-07	0	5.1343e-10	0	V36L	V-36	L	-1.0811
668	2nao_3_stack_Repair_669.pdb	-6.28466	-0.0378989	3.87952e-06	-2.67622	-7.60325e-08	0.0647157	-4.32688	-0.919037	2.59665	0.80665	0	0	0	-1.79265	-0.120785	0	0	0	4.06056e-07	0	5.1343e-10	0	V36M	V-36	M	-2.09489
669	2nao_3_stack_Repair_670.pdb	0.848178	-0.00773216	0	-1.26144	0	0.856247	-2.28086	2.65343	1.21298	0.300874	0	0	0	-0.625318	0.0845919	0	0	0	0	0	0	0	V36I	V-36	I	0.282726
670	2nao_3_stack_Repair_671.pdb	6.32771	-0.0384122	0	-2.03701	0.0799173	0.165556	-3.00823	4.20659	1.00724	0.627336	0	0	0	5.32473	-0.0474778	0	0	0	0	0	0	0	V36F	V-36	F	2.10924
671	2nao_3_stack_Repair_672.pdb	7.63915	-0.365975	-0.314711	-1.87469	0	1.14982	-2.03149	8.71953	1.02846	0.752475	0	0	0	0.575735	-0.0822444	0	0	0	0	0	0	0	V36Y	V-36	Y	2.54638
672	2nao_3_stack_Repair_673.pdb	14.9344	-0.057029	3.87952e-06	-2.68743	-7.60325e-08	2.94791	-2.98914	13.4361	1.30786	2.76699	0	0	0	0.209086	0.0845673	0	0	0	4.06056e-07	0	5.1343e-10	0	V36W	V-36	W	4.97813
673	2nao_3_stack_Repair_674.pdb	1.19672	-1.48859	-1.45389	-1.82305	0.425845	6.19404	-1.72207	-0.727074	3.35589	0.142081	0	0	0	-1.86989	-0.0816908	0	0	0	0.163415	0	0	0	V36K	V-36	K	0.398907
674	2nao_3_stack_Repair_675.pdb	7.63675	-0.0944552	-3.55271e-15	-2.12701	0.459293	4.52732	-0.189081	2.74401	2.32538	1.27824	0	0	0	-1.51099	-0.125952	0	0	0	0.224033	0	0	0	V36R	V-36	R	2.54558
675	2nao_3_stack_Repair_676.pdb	5.8712	-0.57435	-0.580714	1.72682	0.871693	1.88284	4.3619	0.638224	-0.145753	-0.720585	0	0	0	-1.97319	-0.162895	0	0	0	0.384327	0	0	0	V36D	V-36	D	1.95707
676	2nao_3_stack_Repair_677.pdb	5.84912	-0.0189848	0	-0.18107	1.21303	4.21843	1.03831	-0.929098	1.63889	0.297638	0	0	0	-1.84603	-0.178526	0	0	0	0.418013	0	0	0	V36E	V-36	E	1.94971
677	2nao_3_stack_Repair_678.pdb	0.655738	-0.891995	-0.891995	2.85656	0	-1.91708	6.12005	-1.34233	-0.160755	-0.641212	0	0	0	-2.47551	-0.141949	0	0	0	0	0	0	0	V36S	V-36	S	0.218579
678	2nao_3_stack_Repair_679.pdb	0.995568	-0.61524	-0.61524	1.21646	0	-0.0422288	3.13714	-0.471803	-0.00417612	-0.364082	0	0	0	-1.24526	-0.175542	0	0	0	0	0	0	0	V36T	V-36	T	0.331856
679	2nao_3_stack_Repair_680.pdb	-0.372485	-0.162805	-0.186	1.50102	0	-2.45434	3.34965	-1.28637	0.675563	0.638155	0	0	0	-2.44736	-0.273042	0	0	0	0	0	0	0	V36C	V-36	C	-0.124162
680	2nao_3_stack_Repair_681.pdb	1.76487	-1.01239	-1.05517	1.23171	0	0.135132	3.74485	0.883905	0.197536	-0.480714	0	0	0	-1.87999	-0.157061	0	0	0	0	0	0	0	V36N	V-36	N	0.58829
681	2nao_3_stack_Repair_682.pdb	0.577322	-0.770194	-0.807694	-0.969889	-7.60322e-08	2.39233	0.533693	-0.471683	2.7449	0.0700366	0	0	0	-2.14418	-0.124026	0	0	0	4.06056e-07	0	5.1343e-10	0	V36Q	V-36	Q	0.192441
682	2nao_3_stack_Repair_683.pdb	6.53454	-0.668824	-0.619965	-0.439834	0	1.86852	1.01688	1.66361	0.839498	-0.0320668	0	0	0	2.59287	-0.13396	0	0	0	0	0	0.313866	0	V36H	V-36	H	2.17818
683	2nao_3_stack_Repair_684.pdb	9.97032	0	0	1.8234	0	-3.17284	2.82296	8.61081	-0.587806	2.90296	0	0	0	-2.42915	-3.03142	0	0	0	0	0	0	0	V36P	V-36	P	3.32344
684	2nao_3_stack_Repair_685.pdb	1.27271	0	0	-0.370103	0	0.866842	-0.325002	-0.044678	-0.0117879	1.16081	0	0	0	-0.00336893	0.0611365	0	0	0	0	0	0	0	G37A	G-37	A	0.424237
685	2nao_3_stack_Repair_686.pdb	2.41693	5.85224e-07	-3.87952e-06	-1.49453	7.60322e-08	2.71022	-1.77755	1.14934	0.484368	1.02015	0	0	0	0.32494	0.113872	0	0	0	-4.06056e-07	0	-5.13497e-10	0	G37V	G-37	V	0.805643
686	2nao_3_stack_Repair_687.pdb	0.325082	5.85224e-07	-3.87952e-06	-2.20508	7.60322e-08	3.14433	-3.256	0.089361	1.14241	1.24961	0	0	0	0.16045	0.201882	0	0	0	-4.06056e-07	0	-5.13497e-10	0	G37L	G-37	L	0.108361
687	2nao_3_stack_Repair_688.pdb	-0.210344	-5.85224e-07	3.87952e-06	-2.46783	-7.60322e-08	2.90965	-3.25836	-0.616357	1.43945	1.59838	0	0	0	0.184719	0.124294	0	0	0	4.06056e-07	0	5.13497e-10	0	G37M	G-37	M	-0.0701147
688	2nao_3_stack_Repair_689.pdb	1.94706	0	0	-1.89491	0	2.74455	-2.55356	0.826956	0.823072	0.853819	0	0	0	1.14713	0.155554	0	0	0	0	0	0	0	G37I	G-37	I	0.64902
689	2nao_3_stack_Repair_690.pdb	1.4819	-5.85224e-07	3.87952e-06	-3.1623	0.01954	3.85428	-4.21934	0.345579	1.84474	2.16914	0	0	0	0.630256	0.509381	0	0	0	4.06056e-07	0	5.13497e-10	0	G37F	G-37	F	0.493967
690	2nao_3_stack_Repair_691.pdb	2.83752	-0.119503	-0.111303	-2.74912	0.0223394	3.77374	-3.41437	1.20751	1.53494	2.04943	0	0	0	0.643853	0.399075	0	0	0	0	0	0	0	G37Y	G-37	Y	0.94584
691	2nao_3_stack_Repair_692.pdb	2.19514	0	1.77636e-15	-2.21341	0	3.42921	-2.67452	0.24673	1.25404	1.57872	0	0	0	0.574376	0.234615	0	0	0	0	0	0	0	G37W	G-37	W	0.731713
692	2nao_3_stack_Repair_693.pdb	0.830546	-0.825751	-0.825751	-1.53181	0.090995	2.86524	-1.88958	-0.0181148	1.54455	1.2608	0	0	0	0.0689477	0.199843	0	0	0	0.0910289	0	0	0	G37K	G-37	K	0.276849
693	2nao_3_stack_Repair_694.pdb	1.75019	0	0	-1.15089	0.272952	1.76331	-1.37861	-0.0153172	0.435008	1.2998	0	0	0	0.258628	0.0628802	0	0	0	0.265312	0	0	0	G37R	G-37	R	0.583397
694	2nao_3_stack_Repair_695.pdb	1.39377	0	0	-0.759628	0.321965	1.74365	-0.666253	0.685484	0.15473	-0.769973	0	0	0	0.377122	0.0886141	0	0	0	0.306671	0	0	0	G37D	G-37	D	0.46459
695	2nao_3_stack_Repair_696.pdb	1.13948	-7.10543e-15	0	-0.94005	0.317192	1.73096	-0.983617	-0.0174157	0.282236	0.364946	0	0	0	0.0875587	0.0980015	0	0	0	0.297663	0	0	0	G37E	G-37	E	0.379827
696	2nao_3_stack_Repair_697.pdb	1.78889	-0.6315	-0.6315	-0.505785	0	1.28811	-0.155436	-0.0325229	0.616771	1.68014	0	0	0	0.160614	0.0541496	0	0	0	0	0	0	0	G37S	G-37	S	0.596297
697	2nao_3_stack_Repair_698.pdb	2.43725	-0.6315	-0.6315	-0.797208	0	1.7493	-0.635675	0.0113592	0.669159	1.25904	0	0	0	1.44428	0.116677	0	0	0	0	0	0	0	G37T	G-37	T	0.812417
698	2nao_3_stack_Repair_699.pdb	2.16805	0	0	-0.615105	0	1.25453	-0.491622	-0.0473345	0.253512	1.77029	0	0	0	0.0437816	0.111522	0	0	0	0	0	0	0	G37C	G-37	C	0.722683
699	2nao_3_stack_Repair_700.pdb	0.759647	-0.585888	-0.585888	-1.11722	0	2.19583	-0.951342	0.680278	0.93532	-0.077697	0	0	0	0.266246	0.0903674	0	0	0	0	0	0	0	G37N	G-37	N	0.253216
700	2nao_3_stack_Repair_701.pdb	1.41274	0	0	-0.779506	0	1.48643	-0.759141	-0.0475042	0.282198	1.03194	0	0	0	0.198324	0.089859	0	0	0	0	0	0	0	G37Q	G-37	Q	0.470913
701	2nao_3_stack_Repair_702.pdb	3.63966	-0.474415	-0.474415	-1.64421	0	3.01462	-1.56814	1.5332	1.23517	1.19568	0	0	0	0.657192	0.127333	0	0	0	0	0	0.164983	0	G37H	G-37	H	1.21322
702	2nao_3_stack_Repair_703.pdb	0.715649	-5.85224e-07	3.87952e-06	-1.3841	-7.60313e-08	0.732667	-2.22695	1.14603	0.636305	1.34665	0	0	0	0.465049	0.271251	0	0	0	4.06056e-07	0	5.13398e-10	0	G37P	G-37	P	0.23855
703	2nao_3_stack_Repair_704.pdb	7.00354	0.0212688	0	-0.908289	0	1.1883	-1.29818	4.32065	0.0104637	3.55693	0	0	0	0.112404	0.000285701	0	0	0	0	0	0	0	G38A	G-38	A	2.33451
704	2nao_3_stack_Repair_705.pdb	13.3403	-0.0255356	0	-2.10101	0	3.0641	-2.85624	8.82754	0.765036	4.04695	0	0	0	1.6195	0.000441416	0	0	0	0	0	0	0	G38V	G-38	V	4.44677
705	2nao_3_stack_Repair_706.pdb	6.80215	-0.0546649	0	-2.9679	0	3.33657	-4.72268	5.62388	1.56595	3.9203	0	0	0	0.100693	0.000164116	0	0	0	0	0	0	0	G38L	G-38	L	2.26738
706	2nao_3_stack_Repair_707.pdb	5.43777	-0.105501	0	-4.01671	0	3.86903	-6.33578	5.71416	2.40785	3.73322	0	0	0	0.171485	0.000222207	0	0	0	0	0	0	0	G38M	G-38	M	1.81259
707	2nao_3_stack_Repair_708.pdb	13.1348	-0.0512237	0	-2.99518	0	3.61021	-4.54423	9.81075	1.39412	4.15952	0	0	0	1.75087	0.000414984	0	0	0	0	0	0	0	G38I	G-38	I	4.37827
708	2nao_3_stack_Repair_709.pdb	5.70743	-0.0478222	0	-3.55288	0.00217995	3.20653	-5.38771	5.64411	1.94558	3.77797	0	0	0	0.119474	0.000142782	0	0	0	0	0	0	0	G38F	G-38	F	1.90248
709	2nao_3_stack_Repair_710.pdb	6.16919	-0.0417079	0	-3.25721	0.028775	3.05787	-4.8049	5.45597	1.87583	3.75306	0	0	0	0.101489	0.000142782	0	0	0	0	0	0	0	G38Y	G-38	Y	2.0564
710	2nao_3_stack_Repair_711.pdb	4.61234	-0.0965185	0	-4.67417	0	4.23947	-7.19603	6.07491	2.38411	3.76029	0	0	0	0.120287	0.000142782	0	0	0	0	0	0	0	G38W	G-38	W	1.53745
711	2nao_3_stack_Repair_712.pdb	7.07911	-0.897928	-0.878521	-2.25444	0.126883	2.82111	-3.25284	5.25871	2.11736	3.7826	0	0	0	0.122271	0.000142782	0	0	0	0.133912	0	0	0	G38K	G-38	K	2.3597
712	2nao_3_stack_Repair_713.pdb	8.24484	-0.0168862	0	-2.07324	0.216926	2.59998	-2.77669	5.11566	0.887288	3.73603	0	0	0	0.308023	0.000142782	0	0	0	0.247743	0	0	0	G38R	G-38	R	2.74828
713	2nao_3_stack_Repair_714.pdb	9.12599	-0.513417	-0.4883	-1.50212	0.762785	2.95762	-1.72652	4.67879	0.695175	3.64569	0	0	0	0.122626	0.000142782	0	0	0	0.493656	0	0	0	G38D	G-38	D	3.042
714	2nao_3_stack_Repair_715.pdb	8.56895	-0.0142113	0	-1.66985	0.302283	2.44399	-2.16293	4.89512	0.635719	3.76008	0	0	0	0.0942933	0.000142782	0	0	0	0.284452	0	0	0	G38E	G-38	E	2.85632
715	2nao_3_stack_Repair_716.pdb	8.31058	0.0212688	0	-0.873793	0	1.5238	-0.62032	4.36277	0.348812	3.49319	0	0	0	0.0548614	0.000142782	0	0	0	0	0	0	0	G38S	G-38	S	2.77019
716	2nao_3_stack_Repair_717.pdb	13.0367	-0.0222038	0	-1.51587	0	2.7787	-1.68636	8.85721	0.547472	3.76531	0	0	0	0.312444	0.000208263	0	0	0	0	0	0	0	G38T	G-38	T	4.34557
717	2nao_3_stack_Repair_718.pdb	7.66442	-0.0226338	0	-1.44774	0	1.82897	-1.78044	4.58745	0.815674	3.60542	0	0	0	0.0777204	0.000142782	0	0	0	0	0	0	0	G38C	G-38	C	2.55481
718	2nao_3_stack_Repair_719.pdb	7.91383	-0.399312	-0.370906	-1.67759	0	2.73136	-1.92159	4.79618	0.959981	3.69399	0	0	0	0.101718	0.000142782	0	0	0	0	0	0	0	G38N	G-38	N	2.63794
719	2nao_3_stack_Repair_720.pdb	7.16738	-1.16708	-1.12544	-2.18703	0	3.24414	-2.60549	5.05888	2.12335	3.72564	0	0	0	0.100419	0.000142782	0	0	0	0	0	0	0	G38Q	G-38	Q	2.38913
720	2nao_3_stack_Repair_721.pdb	8.35839	-0.310023	-0.275934	-2.49661	-1.06581e-14	3.7544	-2.91054	5.26057	1.34078	3.7333	0	0	0	0.104957	0.000142782	0	0	0	4.44089e-16	0	0.157491	0	G38H	G-38	H	2.78613
721	2nao_3_stack_Repair_722.pdb	19.1645	0.421762	0	-1.77635	0	1.4212	-2.82214	17.589	0.725472	3.32964	0	0	0	0.275938	0.0309404	0	0	0	0	0	0	0	G38P	G-38	P	6.38817
722	2nao_3_stack_Repair_723.pdb	-2.28403	0.266146	0	4.8072	0	-2.93327	8.91833	-6.85983	-1.90505	-3.25328	0	0	0	-1.32427	0	0	0	0	0	0	0	0	V39G	V-39	G	-0.761343
723	2nao_3_stack_Repair_724.pdb	-0.685278	0.246001	0	3.31516	0	-1.79901	6.28664	-3.75102	-1.64296	-2.18818	0	0	0	-1.15191	0	0	0	0	0	0	0	0	V39A	V-39	A	-0.228426
724	2nao_3_stack_Repair_725.pdb	-3.51078	0.137811	0	-0.647451	0	0.00175727	-1.51554	1.34424	1.21931	-3.19209	0	0	0	-0.858814	0	0	0	0	0	0	0	0	V39L	V-39	L	-1.17026
725	2nao_3_stack_Repair_726.pdb	-0.792416	0.0806032	3.87952e-06	-1.07541	-8.13983e-08	0.725245	-1.03713	-0.19453	1.66577	0.458407	0	0	0	-1.41538	0.0324878	0	0	0	4.0757e-07	0	5.1331e-10	0	V39M	V-39	M	-0.264139
726	2nao_3_stack_Repair_727.pdb	-0.0575162	-0.05133	0	-1.92125	0	0.6544	-3.99446	2.92316	1.89973	0.0619383	0	0	0	0.370301	7.10543e-15	0	0	0	0	0	0	0	V39I	V-39	I	-0.0191721
727	2nao_3_stack_Repair_728.pdb	5.72673	0.138026	3.87952e-06	-1.62289	0.0575891	1.09401	-1.81258	8.04091	1.15507	0.616835	0	0	0	-1.94025	0.0550503	0	0	0	4.0757e-07	0	5.1331e-10	0	V39F	V-39	F	1.90891
728	2nao_3_stack_Repair_729.pdb	7.95821	0.161082	3.87952e-06	-2.17568	0.083539	2.21476	-2.50381	11.2865	1.33692	0.719649	0	0	0	-3.1648	0.0859152	0	0	0	4.0757e-07	0	5.1331e-10	0	V39Y	V-39	Y	2.65274
729	2nao_3_stack_Repair_730.pdb	14.4464	-0.365251	-0.583539	-2.85686	0.00137669	2.92748	-3.19732	19.4385	1.37386	1.63844	0	0	0	-3.93033	0.230041	0	0	0	4.0757e-07	0	5.1331e-10	0	V39W	V-39	W	4.81547
730	2nao_3_stack_Repair_731.pdb	3.21915	-0.628689	-0.823975	-0.375784	-0.0318643	3.23782	0.338243	-0.984574	2.07562	-0.00554624	0	0	0	0.390548	0	0	0	0	0.0273454	0	0	0	V39K	V-39	K	1.07305
731	2nao_3_stack_Repair_732.pdb	7.62966	-1.68811	-1.91271	-2.06973	0.308553	4.86761	-0.0771144	3.61121	3.23549	0.107432	0	0	0	1.05413	0.0528351	0	0	0	0.192905	0	0	0	V39R	V-39	R	2.54322
732	2nao_3_stack_Repair_733.pdb	6.65346	0.162496	3.87952e-06	1.1682	1.24746	4.02915	3.72829	0.0798751	0.0115496	-0.0168588	0	0	0	-4.23232	0.0666823	0	0	0	0.475615	0	5.1331e-10	0	V39D	V-39	D	2.21782
733	2nao_3_stack_Repair_734.pdb	7.03407	-0.917415	-1.07744	0.111337	0.938759	4.37521	1.86726	-0.233719	2.06681	0.205646	0	0	0	-0.662869	-7.10543e-15	0	0	0	0.360495	0	0	0	V39E	V-39	E	2.34469
734	2nao_3_stack_Repair_735.pdb	1.37296	-0.909991	-2.14967	2.53718	-2.22045e-16	0.677693	6.85773	-4.35303	-0.00878562	-0.254598	0	0	0	-1.02357	0	0	0	0	0	0	0	0	V39S	V-39	S	0.457653
735	2nao_3_stack_Repair_736.pdb	5.28215	-1.03904	-1.263	1.12717	0	0.837671	3.2375	1.477	0.0698631	-0.178408	0	0	0	1.01339	0	0	0	0	0	0	0	0	V39T	V-39	T	1.76072
736	2nao_3_stack_Repair_737.pdb	0.0342744	0.151796	0	1.23094	0	-0.999192	3.45846	-0.81129	0.548838	-2.52393	0	0	0	-1.02135	0	0	0	0	0	0	0	0	V39C	V-39	C	0.0114248
737	2nao_3_stack_Repair_738.pdb	2.69915	0.187401	3.87952e-06	0.759784	0.00158389	2.10223	3.28962	-0.104273	0.422658	-0.00121647	0	0	0	-3.95864	0.0350058	0	0	0	4.07569e-07	0	5.1331e-10	0	V39N	V-39	N	0.899717
738	2nao_3_stack_Repair_739.pdb	3.64029	-0.20233	-0.397555	-1.3476	0	4.25857	0.503762	-1.86765	2.87091	0.315151	0	0	0	-0.492963	0.0427135	0	0	0	0	0	0	0	V39Q	V-39	Q	1.21343
739	2nao_3_stack_Repair_740.pdb	8.7565	-0.463284	-0.578873	-0.975866	8.13478e-08	3.61087	0.00286679	7.21619	1.39754	-3.55009	0	0	0	1.80885	0.101849	0	0	0	-4.07569e-07	0	0.288296	0	V39H	V-39	H	2.91883
740	2nao_3_stack_Repair_741.pdb	10.0653	0.258908	0	1.73809	0	-1.00764	3.50734	8.0326	-0.830794	-0.788956	0	0	0	-0.844258	0.000299858	0	0	0	0	0	0	0	V39P	V-39	P	3.3551
741	2nao_3_stack_Repair_742.pdb	3.39142	0.355712	-3.87952e-06	1.53991	8.13478e-08	-2.6991	1.57365	-0.095036	-0.422119	3.26073	0	0	0	-0.122319	-0.134216	0	0	0	-4.07569e-07	0	-5.13441e-10	0	V40G	V-40	G	1.13047
742	2nao_3_stack_Repair_743.pdb	2.43116	0.355751	0	0.923952	0	-1.58731	0.951379	-0.0740823	-0.425275	2.36535	0	0	0	-0.0785963	-0.0884642	0	0	0	0	0	0	0	V40A	V-40	A	0.810387
743	2nao_3_stack_Repair_744.pdb	-1.04192	0.0403896	0	-0.859154	0	0.106668	-1.91112	-0.0504905	0.718621	0.901468	0	0	0	0.011699	0.00192597	0	0	0	0	0	0	0	V40L	V-40	L	-0.347307
744	2nao_3_stack_Repair_745.pdb	-0.43629	0.00859624	0	-0.802272	0	-0.290194	-1.66893	-0.0833482	0.916562	1.49168	0	0	0	-0.00838933	-0.0712526	0	0	0	0	0	0	0	V40M	V-40	M	-0.14543
745	2nao_3_stack_Repair_746.pdb	-0.633901	-0.00691053	-3.87952e-06	-0.789866	8.13478e-08	0.269986	-1.62384	-0.0804595	0.693582	0.317618	0	0	0	0.58599	0.021838	0	0	0	-4.07569e-07	0	-5.13441e-10	0	V40I	V-40	I	-0.2113
746	2nao_3_stack_Repair_747.pdb	-1.28478	-0.0102089	-3.87952e-06	-1.60015	8.13478e-08	0.951246	-2.48878	0.0178494	0.938242	0.877913	0	0	0	0.0291094	0.132302	0	0	0	-4.07569e-07	0	-5.13441e-10	0	V40F	V-40	F	-0.42826
747	2nao_3_stack_Repair_748.pdb	-1.1489	-0.0112625	0	-1.57688	-6.66134e-16	0.993934	-2.40405	0.0186533	0.88103	0.855411	0	0	0	0.09427	0.150215	0	0	0	0	0	0	0	V40Y	V-40	Y	-0.382967
748	2nao_3_stack_Repair_749.pdb	-1.42509	-0.212916	0	-3.11961	0.0238625	2.60725	-4.63127	0.120977	1.75776	1.85113	0	0	0	0.177742	0.277604	0	0	0	0	0	0	0	V40W	V-40	W	-0.47503
749	2nao_3_stack_Repair_750.pdb	-0.178737	0.00461156	-3.87952e-06	-0.42966	-0.0711893	-0.205097	-0.990847	-0.0673901	0.718557	0.76831	0	0	0	0.0306873	-0.0383665	0	0	0	0.0632845	0	-5.13441e-10	0	V40K	V-40	K	-0.059579
750	2nao_3_stack_Repair_751.pdb	-0.0626368	0.170822	0	-0.205108	-0.351372	-0.242845	-0.421363	-0.0741403	0.271528	0.624278	0	0	0	0.153268	0.0303313	0	0	0	0.0122943	0	0	0	V40R	V-40	R	-0.0208789
751	2nao_3_stack_Repair_752.pdb	2.46225	0.27213	-3.87952e-06	0.576501	0.929148	-0.556271	0.742476	-0.0665191	-0.294445	0.322514	0	0	0	-0.039262	-0.117556	0	0	0	0.575986	0	-5.13441e-10	0	V40D	V-40	D	0.82075
752	2nao_3_stack_Repair_753.pdb	2.17692	0.218687	0	0.235688	0.815619	-0.624688	0.147648	-0.0751287	-0.0268239	0.977417	0	0	0	-0.0307111	-0.0937633	0	0	0	0.539212	0	0	0	V40E	V-40	E	0.72564
753	2nao_3_stack_Repair_754.pdb	1.56303	0.353099	0	0.894622	4.44089e-16	-1.26866	1.31754	-0.0965724	-0.2384	0.666608	0	0	0	-0.0652021	-0.10458	0	0	0	0	0	0	0	V40S	V-40	S	0.52101
754	2nao_3_stack_Repair_755.pdb	0.595976	0.143407	0	0.436216	4.44089e-16	-0.415265	0.70889	-0.0545849	-0.161422	-0.0234884	0	0	0	-0.0377766	-0.0309354	0	0	0	0	0	0	0	V40T	V-40	T	0.198659
755	2nao_3_stack_Repair_756.pdb	1.36282	0.211676	0	0.421834	8.88178e-16	-0.9462	0.536864	-0.0969937	0.134497	1.17258	0	0	0	-0.0714289	-0.0155249	0	0	0	-2.22045e-16	0	0	0	V40C	V-40	C	0.454273
756	2nao_3_stack_Repair_757.pdb	0.88631	0.191147	-1.26264	0.226796	4.44089e-16	-0.271856	0.398156	-0.0606533	0.995288	0.698522	0	0	0	-0.0284518	-0.0851552	0	0	0	2.22045e-16	0	0	0	V40N	V-40	N	0.295437
757	2nao_3_stack_Repair_758.pdb	0.754739	0.0208863	-3.87952e-06	-0.359762	8.13484e-08	0.0881003	-0.559583	-0.0825395	0.77872	0.881855	0	0	0	-0.0129343	-0.0623517	0	0	0	-4.07569e-07	0	-5.13441e-10	0	V40Q	V-40	Q	0.25158
758	2nao_3_stack_Repair_759.pdb	0.24628	-0.894792	-0.879	-0.816232	-0.288537	1.47618	-0.792201	-0.0610057	1.17372	1.11598	0	0	0	-0.0219709	0.0387745	0	0	0	-0.116602	0	0.350747	0	V40H	V-40	H	0.0820933
759	2nao_3_stack_Repair_760.pdb	6.26737	2.7344	0	-0.230519	2.22045e-16	-1.45934	-1.27473	2.67911	0.203904	3.57729	0	0	0	0.037251	-0.121142	0	0	0	0	0	0	0	V40P	V-40	P	2.08912
760	2nao_3_stack_Repair_761.pdb	8.69441	0.33892	0	6.47903	-0.169892	-7.42332	10.7857	-0.952527	-2.9083	2.95492	0	0	0	-0.41015	-1.7951	0	0	0	0	0	0	0	I41G	I-41	G	2.89814
761	2nao_3_stack_Repair_762.pdb	4.41544	0.372462	0	5.16153	-0.0925615	-5.35338	8.89033	-3.45433	-2.92977	2.31313	0	0	0	-0.491954	-1.24634	0	0	0	2.22045e-16	0	0	0	I41A	I-41	A	1.47181
762	2nao_3_stack_Repair_763.pdb	2.92982	0.162373	0	1.9224	0.0115299	-1.01681	3.70181	-0.235498	-1.53251	0.00672616	0	0	0	-0.0901933	-0.22073	0	0	0	0	0	0	0	I41V	I-41	V	0.976607
763	2nao_3_stack_Repair_764.pdb	2.31511	-0.254174	-0.33715	0.182021	-0.749249	-1.12016	0.0209939	2.0419	0.540253	0.811372	0	0	0	1.28891	-0.243034	0	0	0	-0.109598	0	5.13261e-10	0	I41L	I-41	L	0.771703
764	2nao_3_stack_Repair_765.pdb	0.541907	0.119656	3.88243e-06	0.424137	0.130469	-1.59162	1.6541	-0.823262	-0.115551	1.80958	0	0	0	-1.11011	-0.311408	0	0	0	0.0445051	0	5.13261e-10	0	I41M	I-41	M	0.180636
765	2nao_3_stack_Repair_766.pdb	2.37165	0.0465473	0	-0.0321345	-0.278428	-1.00645	0.896417	2.59446	-0.397646	0.627907	0	0	0	-0.0790257	-0.135744	0	0	0	0	0	0	0	I41F	I-41	F	0.79055
766	2nao_3_stack_Repair_767.pdb	3.46058	-0.256862	-0.338227	-0.376713	-0.203645	-0.831001	0.72836	4.22659	-0.245663	0.723026	0	0	0	0.0347125	-0.256321	0	0	0	0	0	0	0	I41Y	I-41	Y	1.15353
767	2nao_3_stack_Repair_768.pdb	8.87517	0.0415879	0	-1.11343	-0.0882251	1.11038	-0.150785	8.04341	-0.21974	1.32127	0	0	0	-0.0692985	-0.217977	0	0	0	0	0	0	0	I41W	I-41	W	2.95839
768	2nao_3_stack_Repair_769.pdb	4.6181	-1.24594	-1.36259	1.07598	-0.36999	2.2926	3.46134	-1.37116	1.61994	0.701415	0	0	0	-0.139732	-0.496343	0	0	0	-0.0437723	0	0	0	I41K	I-41	K	1.53937
769	2nao_3_stack_Repair_770.pdb	5.55222	-2.62155	-2.47414	-0.346711	-0.372267	2.60461	3.04998	1.98754	2.37744	1.15529	0	0	0	0.2032	-0.427032	0	0	0	-0.0111837	0	0	0	I41R	I-41	R	1.85074
770	2nao_3_stack_Repair_771.pdb	13.1165	0.370981	0	3.81041	2.04652	-0.0997109	7.99244	-0.867552	-2.09316	1.45583	0	0	0	-0.275106	-1.03249	0	0	0	0.775883	0	0	0	I41D	I-41	D	4.37217
771	2nao_3_stack_Repair_772.pdb	11.074	0.168763	0	1.67128	1.53478	1.91025	4.40742	-0.548327	-0.193953	1.3729	0	0	0	0.160504	-0.712906	0	0	0	0.590378	0	0	0	I41E	I-41	E	3.69133
772	2nao_3_stack_Repair_773.pdb	7.72822	-0.518337	-0.865698	4.66345	-0.0741721	-3.70669	9.50528	-1.00973	-1.59111	1.63741	0	0	0	-0.312185	-1.19796	0	0	0	0	0	0	0	I41S	I-41	S	2.57607
773	2nao_3_stack_Repair_774.pdb	5.85619	0.278472	-0.416319	2.94417	-0.0326698	-0.821078	6.59131	-0.67608	-1.37658	-0.340296	0	0	0	-0.294745	-0.60172	0	0	0	-4.44089e-16	0	0	0	I41T	I-41	T	1.95206
774	2nao_3_stack_Repair_775.pdb	4.67136	0.277013	0	3.15814	-0.12983	-4.17558	6.41451	-0.796982	-0.921326	1.20115	0	0	0	-0.35574	-0.919725	0	0	0	0	0	0	0	I41C	I-41	C	1.55712
775	2nao_3_stack_Repair_776.pdb	6.44539	-0.249351	-0.586064	2.69069	-0.0872587	-0.516586	6.87065	-2.13099	-0.858709	1.67146	0	0	0	-0.358463	-0.655476	0	0	0	0	0	0	0	I41N	I-41	N	2.14846
776	2nao_3_stack_Repair_777.pdb	6.3686	-0.489147	-0.6315	1.32921	-0.10716	0.377375	4.6627	-0.622943	1.00009	1.1356	0	0	0	-0.285631	-0.634091	0	0	0	0	0	0	0	I41Q	I-41	Q	2.12287
777	2nao_3_stack_Repair_778.pdb	6.12303	-0.536388	-1.66545	1.14302	-0.472262	0.964795	4.41965	1.4024	-0.337226	0.872642	0	0	0	-0.125549	-0.456099	0	0	0	-0.0972784	0	0.554677	0	I41H	I-41	H	2.04101
778	2nao_3_stack_Repair_779.pdb	10.5696	2.64042	0	3.39318	-0.107315	-5.18869	5.22515	2.12556	-1.99018	4.82259	0	0	0	-0.351141	-1.45193	0	0	0	0	0	0	0	I41P	I-41	P	3.5232
779	2nao_3_stack_Repair_780.pdb	-1.20268	0	0	0.462676	-0.100449	-1.8527	0.465475	-0.0026024	0.000448946	-0.17537	0	0	0	-0.000164874	-0.221274	0	0	0	-2.22045e-16	0	0	0	A42G	A-42	G	-0.400893
780	2nao_3_stack_Repair_781.pdb	1.57337	-0.106033	0	-1.0345	0.206147	3.08445	-1.36651	0.025955	0.41634	0.291666	0	0	0	0.0558547	0.374642	0	0	0	-2.22045e-16	0	0	0	A42V	A-42	V	0.524457
781	2nao_3_stack_Repair_782.pdb	-0.516471	-0.196805	0	-2.09458	0.20289	3.39937	-3.51669	0.0482187	1.15208	0.340669	0	0	0	0.148383	0.389447	0	0	0	-2.22045e-16	0	0	0	A42L	A-42	L	-0.172157
782	2nao_3_stack_Repair_783.pdb	-3.41794	-0.262805	0	-3.34544	0.0932457	2.76802	-5.52109	0.0804867	2.17679	0.543345	0	0	0	0.0495031	0.337701	0	0	0	-2.22045e-16	0	0	0	A42M	A-42	M	-1.13931
783	2nao_3_stack_Repair_784.pdb	0.163403	-0.131263	0	-2.01072	0.235263	3.75418	-3.28724	0.00867885	1.11841	0.397296	0	0	0	0.0788038	0.42276	0	0	0	-2.22045e-16	0	0	0	A42I	A-42	I	0.0544677
784	2nao_3_stack_Repair_785.pdb	-3.32693	-0.191961	0	-2.63323	-0.815333	1.99602	-4.22155	0.10342	1.99233	0.410697	0	0	0	0.0326664	0.297668	0	0	0	-2.22045e-16	0	0	0	A42F	A-42	F	-1.10898
785	2nao_3_stack_Repair_786.pdb	-2.84176	-0.134867	0	-2.35038	-0.843511	1.88075	-3.66454	0.0379995	1.92282	0.297973	0	0	0	0.0120024	0.273658	0	0	0	-2.22045e-16	0	0	0	A42Y	A-42	Y	-0.947253
786	2nao_3_stack_Repair_787.pdb	-3.71762	-0.24729	0	-3.39504	0.0465608	2.45943	-5.44106	0.113674	2.27157	0.428499	0	0	0	0.0460372	0.290823	0	0	0	-2.22045e-16	0	0	0	A42W	A-42	W	-1.23921
787	2nao_3_stack_Repair_788.pdb	-0.959627	-0.09617	0	-1.49332	-0.121089	1.89898	-2.34897	0.00728068	1.17951	0.159922	0	0	0	0.00328105	0.2674	0	0	0	-0.149056	0	0	0	A42K	A-42	K	-0.319876
788	2nao_3_stack_Repair_789.pdb	-0.293958	-0.030654	0	-1.21777	-1.57146	2.01114	-1.49843	-0.00278035	1.65844	0.111941	0	0	0	0.279803	0.205875	0	0	0	-0.0341911	0	0	0	A42R	A-42	R	-0.097986
789	2nao_3_stack_Repair_790.pdb	3.61037	0	0	-0.305316	1.41915	1.19594	-0.335458	-0.00278035	0.448793	0.0374946	0	0	0	0.0059464	0.11827	0	0	0	1.14659	0	0	0	A42D	A-42	D	1.20346
790	2nao_3_stack_Repair_791.pdb	1.82801	-0.803279	-0.756985	-1.04308	1.08511	1.91651	-1.47802	-0.00278035	1.38358	0.463549	0	0	0	0.145935	0.226589	0	0	0	0.917473	0	0	0	A42E	A-42	E	0.609337
791	2nao_3_stack_Repair_792.pdb	0.633035	0	0	-0.0993158	-0.00027269	0.390766	0.153513	-0.00278035	0.155675	0.0170641	0	0	0	0.0183846	0.0119113	0	0	0	0	0	0	0	A42S	A-42	S	0.211012
792	2nao_3_stack_Repair_793.pdb	2.11279	-0.00138899	0	-0.348917	0.11782	2.11694	-0.0841306	-0.00532292	0.194373	0.081685	0	0	0	0.0417291	0.199447	0	0	0	0	0	0	0	A42T	A-42	T	0.704263
793	2nao_3_stack_Repair_794.pdb	0.471195	-0.018383	0	-0.677954	0.052524	1.1049	-0.75372	-0.00278035	0.669539	0.0969989	0	0	0	6.87353e-05	0.185321	0	0	0	-2.22045e-16	0	0	0	A42C	A-42	C	0.157065
794	2nao_3_stack_Repair_795.pdb	0.34041	-0.0273833	-2.24891	-0.533877	0.0580322	1.57894	-0.510561	-0.00278035	1.866	0.145956	0	0	0	0.0149937	0.202267	0	0	0	0	0	0	0	A42N	A-42	N	0.11347
795	2nao_3_stack_Repair_796.pdb	-0.313539	-0.563228	-1.05424	-1.41478	0.077453	2.44786	-1.81116	0.00950185	1.78667	0.19455	0	0	0	0.0138327	0.313817	0	0	0	-2.22045e-16	0	0	0	A42Q	A-42	Q	-0.104513
796	2nao_3_stack_Repair_797.pdb	0.287242	-0.131263	0	-1.48353	-0.242188	2.57304	-1.7322	-0.00278035	0.938613	0.237911	0	0	0	0.00469971	0.287597	0	0	0	-0.225808	0	0.350747	0	A42H	A-42	H	0.0957473
797	2nao_3_stack_Repair_798.pdb	3.6682	2.49391	0	-1.31204	0.103534	1.21734	-2.5179	3.21492	0.766837	-0.300017	0	0	0	0.00160891	0.342489	0	0	0	-2.22045e-16	0	0	0	A42P	A-42	P	1.22273

## Sheet: 5KK3
	Pdb	total energy	Backbone Hbond	Sidechain Hbond	Van der Waals	Electrostatics	Solvation Polar	Solvation Hydrophobic	Van der Waals clashes	entropy sidechain	entropy mainchain	sloop_entropy	mloop_entropy	cis_bond	torsional clash	backbone clash	helix dipole	water bridge	disulfide	electrostatic kon	partial covalent bonds	energy Ionisation	Entropy Complex	mutation	mutated_pos	new_aa	ddG_per_monomer
0	5kk3_4_stack_Repair_1.pdb	0.584496	1.26544	1.26544	0.860239	0.275579	-2.14653	0.807956	-1.16839e-06	-1.49277	-0.238382	0	0	0	-0.0814369	-0.00522487	0	0	0	0.0833436	0	-0.0143845	0	E11G	E-11	G	0.146124
1	5kk3_4_stack_Repair_2.pdb	1.04212	1.26574	2.14217	0.964195	0.29594	-1.94216	1.05388	-0.0012899	-2.34635	-0.405206	0	0	0	-0.0372215	-0.00492664	0	0	0	0.0785195	0	-0.0261074	0	E11A	E-11	A	0.26053
2	5kk3_4_stack_Repair_3.pdb	1.49551	1.26544	1.26544	0.146285	0.277749	-0.243378	0.213605	-2.05419e-05	-1.39732	-0.16141	0	0	0	0.0248537	0.00362277	0	0	0	0.0858135	0	0.0184619	0	E11V	E-11	V	0.373877
3	5kk3_4_stack_Repair_4.pdb	0.850688	1.26544	1.26544	-0.513579	0.275579	0.457872	-0.789215	0.00653244	-1.12128	-0.140264	0	0	0	0.0419017	0.0208811	0	0	0	0.0833436	0	0.0189152	0	E11L	E-11	L	0.212672
4	5kk3_4_stack_Repair_5.pdb	-0.476545	1.31443	2.54692	-1.88674	0.295753	0.93276	-2.77966	0.00163852	-1.10591	0.0182349	0	0	0	0.0624995	0.0602212	0	0	0	0.0782289	0	0.0453072	0	E11M	E-11	M	-0.119136
5	5kk3_4_stack_Repair_6.pdb	1.58484	1.26544	1.26544	0.012035	0.275579	0.144611	0.0262504	-9.42469e-05	-1.33962	-0.184963	0	0	0	0.0207136	0.00346222	0	0	0	0.0833436	0	0.0161128	0	E11I	E-11	I	0.39621
6	5kk3_4_stack_Repair_7.pdb	-0.191616	1.25214	2.53387	-3.39271	1.25001	2.47124	-4.92851	0.141693	-0.376147	0.622047	0	0	0	0.0958804	0.168955	0	0	0	0.0672376	0	0.0716216	0	E11F	E-11	F	-0.047904
7	5kk3_4_stack_Repair_8.pdb	1.53859	1.37683	1.9673	-1.54579	1.4488	1.03209	-2.08799	0.027235	-1.19541	0.147908	0	0	0	0.238679	0.0257577	0	0	0	0.0823849	0	0.0465458	0	E11Y	E-11	Y	0.384647
8	5kk3_4_stack_Repair_9.pdb	0.618778	1.25104	2.9415	-0.393202	0.295974	-0.36807	-0.738547	0.0862007	-2.20596	-0.375005	0	0	0	0.058351	0.0915091	0	0	0	0.0782653	0	-0.0117635	0	E11W	E-11	W	0.154695
9	5kk3_4_stack_Repair_10.pdb	0.327418	0.711514	-0.898548	-0.481165	0.532066	0.574268	-0.502973	0.0020081	0.235513	-0.0754742	0	0	0	-0.0253403	0.0104182	0	0	0	0.231659	0	0.02389	0	E11K	E-11	K	0.0818545
10	5kk3_4_stack_Repair_11.pdb	0.749405	0.918615	-1.88527	-0.740849	0.794074	0.826644	-0.701452	0.0142752	0.717183	-0.0341136	0	0	0	0.285869	-0.00322925	0	0	0	0.53182	0	0.0226088	0	E11R	E-11	R	0.187351
11	5kk3_4_stack_Repair_12.pdb	0.59621	1.26544	1.26544	0.457171	0.00409418	-1.05927	0.486233	-9.42469e-05	-1.44537	-0.364744	0	0	0	-0.00608972	-0.00982665	0	0	0	-0.00282984	0	-0.00376643	0	E11D	E-11	D	0.149053
12	5kk3_4_stack_Repair_13.pdb	0.977385	1.26516	2.87563	0.94644	0.260992	-1.98356	1.06742	0.0053251	-2.73119	-0.735335	0	0	0	-0.0321086	-0.000204771	0	0	0	0.0599072	0	-0.02131	0	E11S	E-11	S	0.244346
13	5kk3_4_stack_Repair_14.pdb	1.14036	1.26544	1.26544	0.30593	0.266545	-0.80227	0.325429	-9.42469e-05	-1.38656	-0.207507	0	0	0	0.021264	0.00349143	0	0	0	0.0786364	0	0.00810315	0	E11T	E-11	T	0.28509
14	5kk3_4_stack_Repair_15.pdb	1.01987	1.2444	2.85871	0.586167	0.295358	-1.42373	0.687201	0.00303392	-2.59073	-0.713754	0	0	0	0.00112049	0.0886476	0	0	0	0.0788393	0	-0.00675242	0	E11C	E-11	C	0.254968
15	5kk3_4_stack_Repair_16.pdb	1.06163	1.26544	1.26544	0.406705	0.274609	-1.00067	0.397762	-9.42469e-05	-1.43653	-0.346075	0	0	0	0.155009	-0.00471691	0	0	0	0.0822129	0	-0.00218511	0	E11N	E-11	N	0.265408
16	5kk3_4_stack_Repair_17.pdb	0.573704	0.769996	0.769996	0.00382414	0.275579	-0.362376	0.0049162	0.0197444	-0.79006	-0.201023	0	0	0	0.00314764	0.00194285	0	0	0	0.0833436	0	-0.0033838	0	E11Q	E-11	Q	0.143426
17	5kk3_4_stack_Repair_18.pdb	1.27528	0.898353	0.898353	0.0985893	0.249003	-0.268776	0.176358	0.0315863	-0.975765	-0.115095	0	0	0	0.011039	0.0129537	0	0	0	0.0732549	0	0.198376	0	E11H	E-11	H	0.31882
18	5kk3_4_stack_Repair_19.pdb	1.70254	1.32935	2.99442	0.691025	0.317511	-0.924142	0.894963	0.00606782	-2.87127	-0.671049	0	0	0	-0.153154	0.0413476	0	0	0	0.095919	0	-0.00710274	0	E11P	E-11	P	0.425635
19	5kk3_4_stack_Repair_20.pdb	1.73815	0.263746	0.15291	1.89785	-1.08267e-08	-3.07871	2.50717	0.145849	-1.19207	1.14755	0	0	0	-0.0382706	-0.172834	0	0	0	-3.93835e-09	0	-0.0678703	0	V12G	V-12	G	0.434538
20	5kk3_4_stack_Repair_21.pdb	0.461114	0.064743	0.0339085	1.55727	-1.08215e-08	-2.43193	1.93583	-0.0147995	-0.967049	0.636285	0	0	0	-0.306771	-0.227034	0	0	0	-3.93568e-09	0	-0.0463706	0	V12A	V-12	A	0.115279
21	5kk3_4_stack_Repair_22.pdb	0.0827112	0.0324759	-5.89271e-08	-0.883362	0.0237554	0.903835	-1.48233	0.0637112	0.714327	0.864743	0	0	0	-0.175784	0.00701943	0	0	0	-0.00244715	0	0.0237899	0	V12L	V-12	L	0.0206778
22	5kk3_4_stack_Repair_23.pdb	0.995644	0.00943812	2.42828e-12	-1.18924	0	0.679998	-1.85245	0.889139	1.1066	1.60509	0	0	0	-0.286306	0.0308398	0	0	0	0	0	0.0333768	0	V12M	V-12	M	0.248911
23	5kk3_4_stack_Repair_24.pdb	0.32421	-0.0952629	-5.89514e-08	-1.02257	0.0440846	1.22575	-1.64541	-0.00262689	0.91889	0.679684	0	0	0	0.172743	0.0543817	0	0	0	0.0197728	0	0.0291622	0	V12I	V-12	I	0.0810525
24	5kk3_4_stack_Repair_25.pdb	1.2453	0.8156	0.794465	-0.403659	0.117798	-0.159567	-0.661766	0.780679	-0.339187	0.560834	0	0	0	-0.309555	-0.16787	0	0	0	0.0385798	0	0.0110749	0	V12F	V-12	F	0.311325
25	5kk3_4_stack_Repair_26.pdb	1.05426	0.818049	0.793124	-0.243733	-0.0125683	-0.0640968	-0.445486	0.147057	-0.289134	0.414649	0	0	0	-0.131622	-0.132653	0	0	0	0.0710646	0	-0.00303981	0	V12Y	V-12	Y	0.263565
26	5kk3_4_stack_Repair_27.pdb	2.06934	0.895684	0.866667	1.14859	0.0654675	-1.52694	1.32193	0.367143	-1.10558	0.242915	0	0	0	-0.153708	-0.317259	0	0	0	-0.00144995	0	-0.0513856	0	V12W	V-12	W	0.517335
27	5kk3_4_stack_Repair_28.pdb	-0.659723	0.0366399	-3.13033	-0.247591	-0.103626	0.621148	-0.292436	0.153835	2.13284	0.511895	0	0	0	-0.249945	-0.120056	0	0	0	-0.120908	0	0.0287605	0	V12K	V-12	K	-0.164931
28	5kk3_4_stack_Repair_29.pdb	-0.501284	0.0546142	-3.30059	-0.280621	-0.0585431	0.0499881	-0.229377	0.132719	2.42392	0.630346	0	0	0	0.0928536	-0.215906	0	0	0	-0.00721015	0	-0.00939006	0	V12R	V-12	R	-0.125321
29	5kk3_4_stack_Repair_30.pdb	0.674907	-0.633216	-0.601996	0.420849	-2.37298	2.25835	1.08672	0.00795121	0.274568	0.448249	0	0	0	-0.231786	0.001924	0	0	0	-0.31382	0	0.332023	0	V12D	V-12	D	0.168727
30	5kk3_4_stack_Repair_31.pdb	-0.225978	-1.03585	-2.74627	-0.363269	-2.20283	2.38955	-0.154392	0.0160266	3.14611	1.12239	0	0	0	-0.287015	-0.0371822	0	0	0	-0.338648	0	0.228216	0	V12E	V-12	E	-0.0564945
31	5kk3_4_stack_Repair_32.pdb	0.981492	0.0322448	-1.52671	1.34983	-1.07504e-08	-1.4676	2.33829	0.077758	0.281326	0.198165	0	0	0	-0.244626	-0.251221	0	0	0	-3.94447e-09	0	-0.0571858	0	V12S	V-12	S	0.245373
32	5kk3_4_stack_Repair_33.pdb	0.178546	-0.013001	-1.758	0.548833	0	-0.631909	0.888397	0.949837	0.664415	-0.170824	0	0	0	-0.285051	-0.0224604	0	0	0	0	0	-0.0141502	0	V12T	V-12	T	0.0446365
33	5kk3_4_stack_Repair_34.pdb	0.415103	-0.0348475	-0.246627	0.700938	0.00151736	-1.5474	1.1314	0.0467254	0.121841	0.562547	0	0	0	-0.291822	-0.0395127	0	0	0	0.00202478	0	-0.0311908	0	V12C	V-12	C	0.103776
34	5kk3_4_stack_Repair_35.pdb	1.97557	-0.0411605	-0.00670104	0.389482	-1.06797e-08	-0.0739675	1.03593	0.00469783	0.00772136	0.826114	0	0	0	-0.131199	-0.00774095	0	0	0	-3.94032e-09	0	-0.0353468	0	V12N	V-12	N	0.493893
35	5kk3_4_stack_Repair_36.pdb	-0.205033	0.0418438	-3.80365	0.470321	-1.07264e-08	-0.417284	0.880232	-0.0119983	2.55991	0.315206	0	0	0	-0.233748	-0.237538	0	0	0	-3.93869e-09	0	-0.0058692	0	V12Q	V-12	Q	-0.0512582
36	5kk3_4_stack_Repair_37.pdb	2.09732	0.0439064	-0.915352	0.771884	8.88178e-16	-0.566488	1.33096	0.030656	0.431647	0.384442	0	0	0	0.422082	-0.241163	0	0	0	-4.44089e-16	0	0.163587	0	V12H	V-12	H	0.52433
37	5kk3_4_stack_Repair_38.pdb	6.75202	1.3361	1.28377	0.478172	0.0536308	-1.11048	0.240434	0.772727	-1.05448	5.15085	0	0	0	-0.401835	-1.02932	0	0	0	0.0400527	0	-0.0369211	0	V12P	V-12	P	1.688
38	5kk3_4_stack_Repair_39.pdb	1.15541	1.4309	1.4092	3.36327	-0.00858368	-4.86257	3.90003	0.096449	-2.83157	-0.839671	0	0	0	0.0013869	-0.841544	0	0	0	0.00682165	0	-0.51025	0	H13G	H-13	G	0.288853
39	5kk3_4_stack_Repair_40.pdb	0.246116	2.25453	2.20729	2.45059	-0.0211262	-3.86445	2.50439	-0.0263475	-3.63294	-1.14308	0	0	0	0.000248806	-0.507437	0	0	0	-3.93759e-09	0	-0.482994	0	H13A	H-13	A	0.061529
40	5kk3_4_stack_Repair_41.pdb	0.215324	1.62854	1.9807	0.21178	-0.0255228	-0.934016	-0.381201	0.957466	-2.07108	-0.969735	0	0	0	0.256152	0.273302	0	0	0	0.00166551	0	-0.439422	0	H13V	H-13	V	0.053831
41	5kk3_4_stack_Repair_42.pdb	-2.86489	1.19327	1.41099	-1.82723	-0.0220096	0.604067	-4.15632	1.02538	0.206088	-1.36454	0	0	0	0.514477	0.501597	0	0	0	-3.93421e-09	0	-0.449053	0	H13L	H-13	L	-0.716222
42	5kk3_4_stack_Repair_43.pdb	-1.51605	1.828	1.85613	-0.495388	-0.0206781	-1.07015	-1.74214	0.0191348	-0.700485	-0.728752	0	0	0	0.00810523	0.0428563	0	0	0	-3.93368e-09	0	-0.469826	0	H13M	H-13	M	-0.379012
43	5kk3_4_stack_Repair_44.pdb	-1.70904	1.50259	1.87059	-1.18682	-0.0229965	-0.0796429	-3.08192	1.24532	-0.748364	-1.24058	0	0	0	0.485265	0.450087	0	0	0	-3.94083e-09	0	-0.452468	0	H13I	H-13	I	-0.42726
44	5kk3_4_stack_Repair_45.pdb	-1.19763	1.89359	1.89174	-1.03221	0.070962	-0.176802	-2.3022	0.0362054	-0.426626	-0.688111	0	0	0	0.00132093	0.0181211	0	0	0	0	0	-0.465503	0	H13F	H-13	F	-0.299407
45	5kk3_4_stack_Repair_46.pdb	-0.90302	1.84563	1.84449	-0.527395	0.0783778	-0.658553	-1.48125	0.105909	-0.725856	-0.917559	0	0	0	-0.00864392	-0.00380719	0	0	0	0	0	-0.458172	0	H13Y	H-13	Y	-0.225755
46	5kk3_4_stack_Repair_47.pdb	0.275423	1.63257	1.62172	-0.533255	0	0.146057	-1.22449	0.148345	-0.378102	-0.822842	0	0	0	-0.0736305	-0.086604	0	0	0	0	0	-0.240956	0	H13W	H-13	W	0.0688557
47	5kk3_4_stack_Repair_48.pdb	-1.12624	1.13894	1.12253	0.0988844	-0.00635985	-0.924374	-0.774649	0.0659214	-0.127579	-1.29886	0	0	0	0.0164585	-0.0589375	0	0	0	0.0248117	0	-0.461965	0	H13K	H-13	K	-0.28156
48	5kk3_4_stack_Repair_49.pdb	-1.60629	-0.586816	-0.310718	-0.731301	-0.00410095	0.425926	-1.04564	0.0936308	1.66602	-1.13864	0	0	0	0.358309	0.0136517	0	0	0	0.14109	0	-0.474052	0	H13R	H-13	R	-0.401572
49	5kk3_4_stack_Repair_50.pdb	2.90584	1.54047	0.686667	1.29688	-0.0308563	-0.537463	1.52282	0.0129325	-1.21434	0.0699314	0	0	0	-0.144357	-0.152997	0	0	0	0.17363	0	-0.470477	0	H13D	H-13	D	0.72646
50	5kk3_4_stack_Repair_51.pdb	-0.0650129	0.24135	-0.503261	0.128289	-0.428788	0.504469	-0.100556	-0.00959753	1.0504	-0.539192	0	0	0	0.0202558	0.00428382	0	0	0	0.0356612	0	-0.464048	0	H13E	H-13	E	-0.0162532
51	5kk3_4_stack_Repair_52.pdb	1.51014	1.33405	1.2801	2.44608	-0.021137	-3.13254	3.57028	-0.0430092	-2.41657	-0.945613	0	0	0	-0.0742598	-0.526091	0	0	0	-3.94918e-09	0	-0.487239	0	H13S	H-13	S	0.377535
52	5kk3_4_stack_Repair_53.pdb	1.03531	1.53138	0.730072	0.827066	-0.0373878	-0.735908	1.0402	0.486904	-1.6204	-1.15797	0	0	0	0.411692	0.0782555	0	0	0	-0.00958922	0	-0.430751	0	H13T	H-13	T	0.258827
53	5kk3_4_stack_Repair_54.pdb	-0.368933	2.20451	2.31108	1.31552	-0.0136527	-3.10008	1.32864	-0.0627151	-2.23225	-1.59293	0	0	0	-0.050406	-0.107581	0	0	0	0.00470448	0	-0.481365	0	H13C	H-13	C	-0.0922333
54	5kk3_4_stack_Repair_55.pdb	0.790343	0.478078	0.830277	0.00601069	-0.00493936	0.46876	0.454914	0.149951	-0.865516	-0.204125	0	0	0	-0.0813566	0.232681	0	0	0	0.00985091	0	-0.451561	0	H13N	H-13	N	0.197586
55	5kk3_4_stack_Repair_56.pdb	-1.88083	-0.0461333	-0.0106102	-0.055015	-0.0229965	-0.307542	-0.126771	0.0299711	0.665193	-1.5306	0	0	0	-0.00388419	0.104955	0	0	0	-3.95543e-09	0	-0.47244	0	H13Q	H-13	Q	-0.470208
56	5kk3_4_stack_Repair_57.pdb	3.00198	1.94268	1.95697	1.11409	-0.0558101	-3.20766	0.374763	2.00051	-2.29533	1.68416	0	0	0	-0.0485299	-1.14274	0	0	0	0.0189861	0	-0.482846	0	H13P	H-13	P	0.750495
57	5kk3_4_stack_Repair_58.pdb	1.20943	0.479019	0.449999	5.16013	-1.02622e-08	-7.33876	5.99905	0.394184	-3.43593	-0.300333	0	0	0	0.114512	-1.05006	0	0	0	-3.48686e-09	0	-0.312442	0	H14G	H-14	G	0.302358
58	5kk3_4_stack_Repair_59.pdb	-0.846852	-0.347319	-0.358337	3.58132	0.0854794	-4.28786	4.14635	-0.0541898	-2.65788	-0.81304	0	0	0	-0.0491172	-0.624834	0	0	0	0.0241154	0	-0.116378	0	H14A	H-14	A	-0.211713
59	5kk3_4_stack_Repair_60.pdb	-0.721192	-0.388572	0.078149	0.894933	0.0855606	-1.36331	0.225058	1.59802	-1.34656	-0.683493	0	0	0	0.242867	0.0855988	0	0	0	0.0242321	0	-0.0880764	0	H14V	H-14	V	-0.180298
60	5kk3_4_stack_Repair_61.pdb	-4.23321	-0.0918848	-1.40059e-07	-0.1885	-1.01855e-08	-1.63573	-2.15462	0.0422451	0.0793101	-0.0517431	0	0	0	0.0499814	0.200569	0	0	0	-3.36552e-09	0	-0.282263	0	H14L	H-14	L	-1.0583
61	5kk3_4_stack_Repair_62.pdb	-3.8547	-0.434319	-0.374301	0.148183	0.0852904	-2.17762	-1.37629	0.0283524	0.249227	0.0674792	0	0	0	0.0138803	0.0265248	0	0	0	0.0234333	0	-0.108015	0	H14M	H-14	M	-0.963675
62	5kk3_4_stack_Repair_63.pdb	-2.12272	-0.208692	1.3344e-11	-0.152361	-8.88178e-15	-1.60499	-2.11492	0.335388	-0.106825	0.272906	0	0	0	1.74617	0.29154	0	0	0	-3.55271e-15	0	-0.289405	0	H14I	H-14	I	-0.53068
63	5kk3_4_stack_Repair_64.pdb	-4.0811	0.000667887	4.61853e-14	-1.3997	0.11687	-1.19205	-3.37738	0.267385	0.697819	0.81702	0	0	0	0.277763	0.21384	0	0	0	0	0	-0.289504	0	H14F	H-14	F	-1.02028
64	5kk3_4_stack_Repair_65.pdb	-3.49532	0.00238998	1.33227e-14	-1.01141	0.0596271	-1.2691	-2.69419	0.146326	0.846584	0.711163	0	0	0	-0.00120319	0.144448	0	0	0	0	0	-0.285504	0	H14Y	H-14	Y	-0.87383
65	5kk3_4_stack_Repair_66.pdb	-4.18689	-0.105983	8.75744e-13	-2.80178	3.55271e-15	0.721038	-4.89003	0.0113407	1.16406	1.75752	0	0	0	0.233346	0.227078	0	0	0	-1.77636e-15	0	-0.276397	0	H14W	H-14	W	-1.04672
66	5kk3_4_stack_Repair_67.pdb	-2.58272	0.0256576	-2.21725e-11	1.21814	0.275408	-3.21842	0.212267	-0.0552382	-0.0402057	-0.932568	0	0	0	-0.002906	-0.306026	0	0	0	0.223789	0	-0.288639	0	H14K	H-14	K	-0.64568
67	5kk3_4_stack_Repair_68.pdb	-0.749204	0.39558	0.366168	0.976099	-1.02381	-2.31684	0.994149	-0.0610011	0.627262	-0.839967	0	0	0	0.254233	-0.393981	0	0	0	0.354582	0	-0.475656	0	H14R	H-14	R	-0.187301
68	5kk3_4_stack_Repair_69.pdb	1.95728	0.312056	0.466388	2.38892	0.566063	-0.882206	3.12126	-0.0121523	-1.89813	-1.99383	0	0	0	-0.359949	-0.204291	0	0	0	0.419104	0	-0.170248	0	H14D	H-14	D	0.48932
69	5kk3_4_stack_Repair_70.pdb	0.229278	-0.355698	-1.10943	1.41741	0.0985986	-0.282405	1.38745	0.00039551	0.279356	-1.28466	0	0	0	-7.33075e-05	-0.188828	0	0	0	0.179409	0	-0.101076	0	H14E	H-14	E	0.0573195
70	5kk3_4_stack_Repair_71.pdb	0.637814	0.0321283	-0.978505	3.39943	-7.99361e-15	-4.03268	4.66844	-0.0839994	-1.41557	-0.734062	0	0	0	0.0839821	-0.486161	0	0	0	-1.33227e-15	0	-0.301344	0	H14S	H-14	S	0.159453
71	5kk3_4_stack_Repair_72.pdb	0.431775	0.0234415	-0.962725	2.27735	-4.49434e-08	-2.57787	2.77262	1.1689	-1.16619	-0.830111	0	0	0	0.0138659	-0.274031	0	0	0	-4.02452e-08	0	-0.287501	0	H14T	H-14	T	0.107944
72	5kk3_4_stack_Repair_73.pdb	-0.770173	0.0556136	-0.270973	2.79459	0.000191548	-4.45025	3.2607	-0.0771363	-1.27519	-0.472044	0	0	0	-0.0458495	-0.566223	0	0	0	0.00549271	0	-0.29531	0	H14C	H-14	C	-0.192543
73	5kk3_4_stack_Repair_74.pdb	-0.703032	0.0261071	-2.09148	1.59436	0	-1.25285	2.39559	-0.0314927	0.106742	-1.34292	0	0	0	0.18457	-0.254195	0	0	0	0	0	-0.291667	0	H14N	H-14	N	-0.175758
74	5kk3_4_stack_Repair_75.pdb	-1.48606	-0.896553	-1.47327	1.26562	-0.00252197	-2.18121	1.30877	-0.0511701	0.781621	0.0524317	0	0	0	0.000702028	-0.190342	0	0	0	7.10543e-15	0	-0.290472	0	H14Q	H-14	Q	-0.371515
75	5kk3_4_stack_Repair_76.pdb	4.90113	1.43162	0.426597	2.63895	0.0142189	-5.73477	2.05179	5.26536	-2.45151	1.44196	0	0	0	0.100499	-3.23679	0	0	0	0.0126551	0	-0.296239	0	H14P	H-14	P	1.22528
76	5kk3_4_stack_Repair_77.pdb	3.10851	0.578647	0.490387	3.42363	0	-3.83438	4.71014	-0.0296427	-2.93437	0.727128	0	0	0	-0.023034	-0.786222	0	0	0	0	0	0	0	Q15G	Q-15	G	0.777127
77	5kk3_4_stack_Repair_78.pdb	1.76816	0.537994	1.99826	2.52764	8.88178e-16	-2.8453	3.29489	-0.0258267	-4.28343	0.599346	0	0	0	-0.0201206	-0.441765	0	0	0	0	0	-0.0152897	0	Q15A	Q-15	A	0.44204
78	5kk3_4_stack_Repair_79.pdb	-2.94864	-0.130533	0.486087	-0.110192	0	-0.00791827	-0.652782	-0.0267212	-1.4277	-1.10101	0	0	0	0.00629558	0.510105	0	0	0	4.44089e-16	0	0.0158397	0	Q15V	Q-15	V	-0.73716
79	5kk3_4_stack_Repair_80.pdb	-4.62166	0.193173	0.807781	-1.89168	-1.0675e-08	-0.113429	-5.04064	0.761179	0.0250638	0.00987204	0	0	0	0.599016	0.378216	0	0	0	-3.95539e-09	0	0.028006	0	Q15L	Q-15	L	-1.15542
80	5kk3_4_stack_Repair_81.pdb	-6.21596	0.298362	0.937463	-3.04871	0	-0.308624	-6.33079	0.211394	1.44781	0.566297	0	0	0	0.0108361	0.0188825	0	0	0	0	0	2.3459e-13	0	Q15M	Q-15	M	-1.55399
81	5kk3_4_stack_Repair_82.pdb	-5.3071	-0.618328	1.13746	-1.83824	-1.0675e-08	0.883263	-3.98349	0.0193713	-0.271889	-0.931076	0	0	0	0.253549	0.712987	0	0	0	-3.95537e-09	0	0.0422933	0	Q15I	Q-15	I	-1.32678
82	5kk3_4_stack_Repair_83.pdb	-6.91742	-0.566616	0.0521506	-3.00671	0.14417	-0.0127821	-6.20473	1.54445	0.784068	0.11185	0	0	0	0.089571	0.360418	0	0	0	-0.0165709	0	0.163732	0	Q15F	Q-15	F	-1.72935
83	5kk3_4_stack_Repair_84.pdb	-4.36766	0.215591	1.22894	-2.77716	0.0729647	0.807011	-4.71485	0.149397	0.746858	-0.0941521	0	0	0	-0.00226258	0.337107	0	0	0	0	0	2.42029e-14	0	Q15Y	Q-15	Y	-1.09191
84	5kk3_4_stack_Repair_85.pdb	-6.55931	0.286345	1.55602	-3.65693	0	1.10265	-6.23002	0.23723	0.0398294	0.0753945	0	0	0	0.00999411	-0.0469849	0	0	0	0	0	0.0201686	0	Q15W	Q-15	W	-1.63983
85	5kk3_4_stack_Repair_86.pdb	-0.827771	0.424063	0.997399	-0.298433	0.303612	-0.534775	-1.12695	-0.0903348	-0.535743	-0.239644	0	0	0	0.0226706	-0.0280819	0	0	0	0.250363	0	-1.92513e-13	0	Q15K	Q-15	K	-0.206943
86	5kk3_4_stack_Repair_87.pdb	0.913305	0.428835	-0.727213	-0.864779	0.962448	0.882766	-0.859022	0.0218178	0.311672	-0.259125	0	0	0	0.303563	0.0654785	0	0	0	0.705642	0	0.00670083	0	Q15R	Q-15	R	0.228326
87	5kk3_4_stack_Repair_88.pdb	2.71033	0.565088	0.504389	1.18477	0.465923	1.03588	2.22674	-0.017996	-1.94552	-1.81954	0	0	0	-0.0125179	-0.177013	0	0	0	0.518664	0	0.00445324	0	Q15D	Q-15	D	0.677582
88	5kk3_4_stack_Repair_89.pdb	1.42008	0.0573591	0.467769	0.273932	0.222744	0.497989	0.419342	-0.0256582	-0.774021	-0.120936	0	0	0	-0.00208896	0.105649	0	0	0	0.403652	0	-1.3245e-13	0	Q15E	Q-15	E	0.35502
89	5kk3_4_stack_Repair_90.pdb	2.58885	0.489495	-0.539524	2.27481	0	-1.69282	4.01866	-0.037892	-1.77106	-0.282901	0	0	0	0.137621	-0.348044	0	0	0	0	0	-0.00754963	0	Q15S	Q-15	S	0.647212
90	5kk3_4_stack_Repair_91.pdb	0.759151	1.20572	2.98245	1.36597	-0.0139925	-1.80059	1.88414	-0.294145	-3.06283	-1.66933	0	0	0	0.354693	-0.226383	0	0	0	0.0141632	0	-0.207095	0	Q15T	Q-15	T	0.189788
91	5kk3_4_stack_Repair_92.pdb	1.10073	0.540073	1.56575	1.37965	0	-2.03295	2.0031	-0.0399291	-2.47234	0.174015	0	0	0	-0.0041977	-0.313538	0	0	0	0	0	-0.0124511	0	Q15C	Q-15	C	0.275182
92	5kk3_4_stack_Repair_93.pdb	-0.189075	-0.0804227	-1.24129	0.400067	0	0.702017	1.41758	0.0131271	-0.526109	-0.853456	0	0	0	-0.00879051	-0.00411439	0	0	0	0	0	-0.0117945	0	Q15N	Q-15	N	-0.0472687
93	5kk3_4_stack_Repair_94.pdb	0.868687	-0.149641	-0.126367	-1.63692	-1.0676e-08	2.85713	-1.5331	-0.192642	0.5455	0.192343	0	0	0	0.554369	0.44586	0	0	0	-3.95508e-09	0	0.358014	0	Q15H	Q-15	H	0.217172
94	5kk3_4_stack_Repair_95.pdb	8.01029	3.64805	0.398657	0.553983	0	-2.438	-0.189582	4.89197	-1.65015	2.72911	0	0	0	0.052922	-2.49892	0	0	0	0	0	0.0133289	0	Q15P	Q-15	P	2.00257
95	5kk3_4_stack_Repair_96.pdb	7.46499	-0.00941464	-0.247504	4.96843	-0.086409	-4.26395	8.19842	-0.134842	-3.49897	2.84304	0	0	0	-0.333167	-0.83598	0	0	0	-0.131833	0	0.161182	0	K16G	K-16	G	1.86625
96	5kk3_4_stack_Repair_97.pdb	4.12901	-0.159785	-0.247504	3.26599	-0.080117	-2.1483	5.67673	-0.0908216	-3.34157	1.52159	0	0	0	-0.296659	-0.164654	0	0	0	-0.13285	0	0.162307	0	K16A	K-16	A	1.03225
97	5kk3_4_stack_Repair_98.pdb	0.538401	-0.376489	-1.77636e-15	-0.0570933	0.152772	0.729307	0.415599	1.06201	-1.34201	-0.321454	0	0	0	0.304445	0.552585	0	0	0	-0.055519	0	0.0268354	0	K16V	K-16	V	0.1346
98	5kk3_4_stack_Repair_99.pdb	-4.6194	-0.302254	-2.37073e-11	-1.67218	0.0339178	-0.100555	-3.88276	0.123241	0.557588	0.580455	0	0	0	0.0990587	0.312483	0	0	0	-0.0467753	0	-0.00913416	0	K16L	K-16	L	-1.15485
99	5kk3_4_stack_Repair_100.pdb	-5.39796	-0.368053	1.68594e-11	-2.91549	0.0655405	0.019749	-4.91316	0.130297	1.4364	1.16798	0	0	0	-0.0110725	0.312208	0	0	0	-0.0309303	0	0.0207787	0	K16M	K-16	M	-1.34949
100	5kk3_4_stack_Repair_101.pdb	-2.07796	-0.457205	0.0306194	-2.11038	0.12301	2.10314	-3.4692	0.388263	0.379615	0.0389422	0	0	0	0.886118	0.78309	0	0	0	-0.0445846	0	0.0537033	0	K16I	K-16	I	-0.51949
101	5kk3_4_stack_Repair_102.pdb	-3.72631	-0.199674	-4.16969e-06	-2.65447	0.365423	-0.335835	-4.53639	2.96734	-0.0538846	0.984474	0	0	0	-0.217042	0.302031	0	0	0	-0.0464876	0	0.000242622	0	K16F	K-16	F	-0.931577
102	5kk3_4_stack_Repair_103.pdb	-4.01909	-0.181589	1.77636e-15	-2.63025	0.340281	0.637631	-3.97258	0.296512	0.59734	0.920363	0	0	0	0.0145798	0.143052	0	0	0	-0.0547238	0	0.0133451	0	K16Y	K-16	Y	-1.00477
103	5kk3_4_stack_Repair_104.pdb	0.411819	-0.0716932	-4.18946e-06	-2.4774	0.0582919	2.69768	-2.87385	0.0099735	0.429604	1.4556	0	0	0	1.23431	0.159301	0	0	0	-0.0558023	0	0.00511535	0	K16W	K-16	W	0.102955
104	5kk3_4_stack_Repair_105.pdb	1.56874	0.0164451	-1.58895e-11	-0.377559	0.0231308	0.760557	0.66325	-0.10497	-0.322674	0.448025	0	0	0	0.303499	-0.00395045	0	0	0	0.163423	0	-0.00438804	0	K16R	K-16	R	0.392185
105	5kk3_4_stack_Repair_106.pdb	6.33785	-0.249175	-0.249713	1.74863	0.32308	3.18173	4.41568	-0.0813705	-1.94256	-1.31917	0	0	0	-0.0282963	-0.0163289	0	0	0	0.354958	0	0.184046	0	K16D	K-16	D	1.58446
106	5kk3_4_stack_Repair_107.pdb	3.74478	-0.239238	-0.206823	0.458766	0.13305	1.98223	1.6045	0.211271	-0.815176	0.382041	0	0	0	-0.263992	0.219876	0	0	0	0.271968	0	0.226177	0	K16E	K-16	E	0.936195
107	5kk3_4_stack_Repair_108.pdb	6.01871	0.0968339	-2.12914e-11	3.05957	-0.118467	-1.28274	6.69487	-0.244276	-2.51717	0.464057	0	0	0	0.0148718	-0.364611	0	0	0	-0.148828	0	8.05467e-13	0	K16S	K-16	S	1.50468
108	5kk3_4_stack_Repair_109.pdb	5.34985	-0.101848	1.77636e-15	1.39271	0.136452	1.21721	3.74415	0.770049	-1.60506	-0.190737	0	0	0	0.0342094	0.161278	0	0	0	-0.0603407	0	0.0130581	0	K16T	K-16	T	1.33746
109	5kk3_4_stack_Repair_110.pdb	2.63138	-0.233224	-0.242615	1.66637	-0.129804	-1.49166	3.62737	0.00452366	-1.13644	0.845843	0	0	0	-0.308637	0.0135155	0	0	0	-0.131424	0	0.161068	0	K16C	K-16	C	0.657845
110	5kk3_4_stack_Repair_111.pdb	2.18032	-0.332791	-1.55443	0.65439	-0.151721	1.95988	3.00144	0.0559712	-0.578618	-0.7133	0	0	0	-0.192584	0.096721	0	0	0	-0.126376	0	0.158463	0	K16N	K-16	N	0.54508
111	5kk3_4_stack_Repair_112.pdb	2.37512	-0.38017	-0.735565	0.0235682	-0.139092	1.44614	1.23818	0.00823098	0.277193	0.603315	0	0	0	-0.0488731	0.0222743	0	0	0	-0.119298	0	0.201488	0	K16Q	K-16	Q	0.59378
112	5kk3_4_stack_Repair_113.pdb	2.85227	0.0977099	0.198392	-0.849266	0.0628855	1.81096	0.618652	0.352157	-0.185011	0.731091	0	0	0	-0.128649	-0.0779254	0	0	0	-0.0658474	0	0.2092	0	K16H	K-16	H	0.713067
113	5kk3_4_stack_Repair_114.pdb	15.798	3.12057	0.286478	0.847124	-0.124208	-0.83483	1.48212	8.76233	-2.41041	4.995	0	0	0	-0.350783	0.722688	0	0	0	-0.149052	0	0.173623	0	K16P	K-16	P	3.9495
114	5kk3_4_stack_Repair_115.pdb	9.80034	0.666483	-0.53467	5.74962	3.04302e-07	-4.68474	9.83987	0.288351	-3.39847	2.1338	0	0	0	-0.259906	-1.73386	0	0	0	-5.59108e-08	0	1.04649e-08	0	L17G	L-17	G	2.45009
115	5kk3_4_stack_Repair_116.pdb	8.01603	0.5686	0	4.90503	0	-2.89839	9.0255	-0.0418706	-4.24089	0.871894	0	0	0	-0.173851	-1.01763	0	0	0	0	0	1.11022e-16	0	L17A	L-17	A	2.00401
116	5kk3_4_stack_Repair_117.pdb	3.13249	0.110497	0	2.03746	0	-0.327634	4.43149	-0.0599882	-2.09441	-0.82761	0	0	0	-0.137315	-0.0667935	0	0	0	0	0	1.11022e-16	0	L17V	L-17	V	0.783123
117	5kk3_4_stack_Repair_118.pdb	-2.41676	0.0648134	0	-1.41598	0	-0.673855	-2.18032	-0.00916223	1.6162	0.205288	0	0	0	-0.0237527	-0.0500564	0	0	0	0	0	0	0	L17M	L-17	M	-0.60419
118	5kk3_4_stack_Repair_119.pdb	0.810625	-0.0602398	-0.0504379	-0.559746	-1.06848e-08	0.774914	-0.34732	0.383232	0.502449	-0.0867599	0	0	0	0.240962	0.101276	0	0	0	-3.89011e-09	0	0.0135725	0	L17I	L-17	I	0.202656
119	5kk3_4_stack_Repair_120.pdb	-1.45013	0.288111	-0.51128	-1.33391	0.0876878	-0.282579	-1.3122	1.19163	0.119608	-0.151326	0	0	0	0.440161	-0.163448	0	0	0	-3.89011e-09	0	0.013973	0	L17F	L-17	F	-0.362532
120	5kk3_4_stack_Repair_121.pdb	-1.505	0.194318	-1.73336	-3.27064	0.0612155	2.90355	-3.17403	0.91878	2.20497	0.145269	0	0	0	0.244926	0.0219242	0	0	0	-3.89011e-09	0	1.04673e-08	0	L17Y	L-17	Y	-0.37625
121	5kk3_4_stack_Repair_122.pdb	-0.925595	0.346319	0.463541	-1.57032	0.0309949	0.312728	-1.89193	0.652181	-0.218969	0.916298	0	0	0	0.0396743	-0.238586	0	0	0	-3.8901e-09	0	-0.00610663	0	L17W	L-17	W	-0.231399
122	5kk3_4_stack_Repair_123.pdb	7.05682	0.209461	-1.09456	1.25984	0.398253	2.2956	3.64835	-0.18086	0.786772	-0.114898	0	0	0	-0.357438	-0.0418007	0	0	0	0.206299	0	1.04695e-08	0	L17K	L-17	K	1.76421
123	5kk3_4_stack_Repair_124.pdb	8.51018	-1.05516	-0.640571	-0.180849	1.30365	2.91144	2.96887	0.186364	1.16286	1.17416	0	0	0	-0.0275768	-0.208494	0	0	0	0.693251	0	0.0137424	0	L17R	L-17	R	2.12755
124	5kk3_4_stack_Repair_125.pdb	8.23818	0.469751	-0.560094	3.05605	0.754255	0.642932	6.82162	0.061599	-2.06658	-1.4494	0	0	0	-0.143436	-0.67333	0	0	0	0.651748	0	-0.000264227	0	L17D	L-17	D	2.05954
125	5kk3_4_stack_Repair_126.pdb	11.3763	0.343397	-0.00123503	3.39206	0.63288	0.909668	7.40622	0.128994	-2.28604	0.768225	0	0	0	-0.539112	-0.521564	0	0	0	0.613589	0	0.00762398	0	L17E	L-17	E	2.84408
[truncated: 482 more rows]

## Sheet: 5OQV
	Pdb	total energy	Backbone Hbond	Sidechain Hbond	Van der Waals	Electrostatics	Solvation Polar	Solvation Hydrophobic	Van der Waals clashes	entropy sidechain	entropy mainchain	sloop_entropy	mloop_entropy	cis_bond	torsional clash	backbone clash	helix dipole	water bridge	disulfide	electrostatic kon	partial covalent bonds	energy Ionisation	Entropy Complex	mutation	mutated_pos	new_aa	ddG_per_monomer
[truncated: 798 more rows]

[truncated: 4 more sheets: 7Q4B, 7Q4M, 8EZD, 8EZE]
