# Supplementary material for: Massively parallel genetic perturbation suggests the energetic structure of an amyloid-β transition state
Source: Sci Adv. 2025 Jun 11;11(24):eadv1422. doi: 10.1126/sciadv.adv1422 (PMC12153979; doi:10.1126/sciadv.adv1422)
Supplement: Supplementary file 2 — Tables S1 to S11 [file sciadv.adv1422_tables_s1_to_s11.zip › sciadv.adv1422_table_s8.xlsx]

## Sheet: Sheet1
	rms_indiv_ddG‡_to_ddG_ratios
7q4b	1.6793
7q4m	2.18386
2mxu	2.24758
5oqv	2.41742
8ezd	2.82738
2nao	2.93959
8eze	3.014
5kk3	3.0415
2beg	3.1013
